# Supplementary material for: Quantitative Protein Profiling of Chlamydia trachomatis Growth Forms Reveals Defense Strategies Against Tryptophan Starvation
Source: Mol Cell Proteomics. 2016 Oct 26;15(12):3540–50. doi: 10.1074/mcp.M116.061986 (PMC5141270; doi:10.1074/mcp.M116.061986)
Supplement: Supplemental Data [file 10.1074_M116.061986_mcp.M116.061986-1.xlsx]

## Sheet: Data S1 - Peptides
Peptide ID	Protein Group IDs	Mod. Peptide IDs	Evidence IDs	MS/MS IDs	Best MS/MS	Oxidation (M) Site IDs	Sequence	Peptide Length	Missed Cleavages	Mass	Proteins	Leading Razor Protein	Gene Names	Protein Names	Unique (Groups)	Unique (Proteins)	Charges	PEP	Score	Intensity	Intensity 1_RB_01_01	Intensity 1_RB_01_02	Intensity 1_RB_02_01	Intensity 1_RB_02_02	Intensity 1_RB_03_01	Intensity 1_RB_03_02	Intensity 2_ARB_01_01	Intensity 2_ARB_01_02	Intensity 2_ARB_02_01	Intensity 2_ARB_02_02	Intensity 2_ARB_03_01	Intensity 2_ARB_03_02	Intensity 3_EB-pre_01_01	Intensity 3_EB-pre_01_02	Intensity 3_EB-pre_02_01	Intensity 3_EB-pre_02_02	Intensity 3_EB-pre_03_01	Intensity 3_EB-pre_03_02	Intensity 4_EB_01_01	Intensity 4_EB_01_02	Intensity 4_EB_02_01	Intensity 4_EB_02_02	Intensity 4_EB_03_01	Intensity 4_EB_03_02	Reverse	Contaminant
0	2996	0	0;1;2;3;4;5;6;7;8;9;10;11;12;13;14;15;16;17;18;19;20;21;22;23;24;25;26	0;1;2;3;4	2		ACADATISQITNNIDPVGR	19	0	2014.97	P62873;F6UT28;B1AKQ8	P62873	GNB1;GNB1;RP1-283E3.7-006	Guanine nucleotide-binding protein G(I)/G(S)/G(T) subunit beta-1;Transducin beta chain 1;Guanine nucleotide binding protein (G protein), beta polypeptide 1	yes	no	2	5.8017e-94	281.09	130050000	3648000	0	7831300	6562800	5852600	7007100	4974300	2708600	3835200	3815400	6579200	6495600	2018500	0	3747200	0	6686600	7009100	7489300	5892400	5409200	5199900	6146900	5006600
1	3957	1	27;28;29;30;31;32;33;34;35;36;37;38;39;40;41;42;43;44;45;46;47;48;49;50;51;52;53;54;55;56;57;58;59;60;61;62;63;64;65;66;67;68;69;70;71;72;73;74;75;76;77;78;79;80;81;82;83;84;85;86;87;88;89	5;6;7;8;9;10;11;12;13;14;15;16;17	14		ACAEIHQNVNVK	12	0	1381.68	Q96QK1	Q96QK1	MEM3;TCCCTA00141;VPS35	Maternal-embryonic 3;Vacuolar protein sorting-associated protein 35;Vesicle protein sorting 35	yes	yes	3	0.0011422	119.16	108950000	1644400	2485500	200390	1257600	1369700	1297100	2114800	3923800	2305200	1326000	3169500	2908400	6450100	5568600	7740400	2432200	6969800	7570700	5128900	8076200	6959800	4134700	3272600	4546900
2	3463	2	90;91;92;93;94;95;96;97;98;99;100;101;102;103;104;105;106;107;108;109;110;111;112;113;114;115;116;117;118;119;120;121;122;123	18;19	19		ACAEIAAQR	9	0	988.476	Q5T4S7	Q5T4S7	KIAA0462;KIAA1307;RBAF600;UBR4;ZUBR1	600 kDa retinoblastoma protein-associated factor;E3 ubiquitin-protein ligase UBR4;N-recognin-4;Retinoblastoma-associated factor of 600 kDa;Zinc finger UBR1-type protein 1	yes	yes	2	0.13353	95.502	5614500	355690	307470	285380	629250	0	206850	203310	130770	190070	149310	0	0	51981	85740	237750	134720	0	42642	290390	190160	347540	139680	175210	0
3	1080	3	124;125;126;127;128;129;130;131;132;133;134;135;136;137;138	20;21;22;23	20		ACAIAIK	7	0	745.416	gi|15604968	gi|15604968			yes	yes	2	0.018402	137.5	72597000	628660	961940	0	0	0	619170	495230	600740	0	0	0	0	18588000	23057000	0	0	12197000	10381000	1079500	1242700	1207000	689350	849460	0
4	3508	4	139	24	24		ACAIQVISAIIEGSK	15	0	1558.84	Q6AI08;K7EIX2	Q6AI08	ABC1;HEATR6	Amplified in breast cancer protein 1;HEAT repeat-containing protein 6	yes	no	2	0.030593	106.58	306420	306420	0	0	0	0	0	0	0	0	0	0	0	0	0	0	0	0	0	0	0	0	0	0	0
5	2595	5	140;141;142;143;144;145;146;147;148;149;150;151;152;153;154;155	25;26;27	25		ACAISIEESCR	11	0	1294.56	P31040;E9PBJ5;D6RFM5;H0Y8X1	P31040	SDH2;SDHA;SDHF	Flavoprotein subunit of complex II;Succinate dehydrogenase [ubiquinone] flavoprotein subunit, mitochondrial	yes	no	2	1.9138e-10	187.64	24859000	1026500	967030	650410	1109500	848760	1410500	0	849390	1910900	1185400	3038800	5811700	0	0	2558700	1948100	524720	747050	0	0	0	0	0	0
6	2595	6	156;157;158;159;160;161;162;163;164;165;166;167;168;169;170;171;172;173;174;175;176;177;178;179;180;181;182;183;184;185;186;187;188;189;190;191;192;193;194;195;196;197;198;199;200;201;202;203;204;205;206;207;208;209;210;211;212;213;214;215;216;217;218;219;220;221;222;223;224;225;226;227;228;229;230;231;232;233;234;235;236;237;238;239;240;241;242;243;244;245;246;247;248;249;250;251;252;253;254;255…	28;29;30;31;32;33;34;35;36;37;38;39;40;41;42;43;44;45;46;47;48;49;50;51;52;53;54	31		ACAISIEESCRPGDK	15	1	1691.76	P31040;E9PBJ5;D6RFM5;H0Y8X1	P31040	SDH2;SDHA;SDHF	Flavoprotein subunit of complex II;Succinate dehydrogenase [ubiquinone] flavoprotein subunit, mitochondrial	yes	no	2,3	3.855e-08	184.31	887380000	67875000	74391000	34452000	50832000	31549000	46826000	21477000	26703000	76600000	57690000	24594000	53970000	11266000	12707000	44298000	33227000	14476000	26664000	20816000	26896000	28591000	19671000	8049700	9601600
7	2185	7	298;299;300;301;302;303;304;305;306;307;308;309;310;311;312;313;314;315;316;317;318;319;320;321;322;323;324;325;326;327;328;329;330;331;332;333;334;335;336;337;338;339;340;341;342;343;344;345;346;347;348;349;350;351;352;353;354;355;356;357;358;359;360;361;362;363;364;365;366;367;368;369;370;371;372;373;374;375;376;377;378;379;380;381;382;383;384;385;386;387;388;389;390;391;392;393;394;395;396;397…	55;56;57;58;59;60;61;62;63;64;65;66;67;68;69;70;71;72;73;74;75;76;77;78;79;80;81;82;83;84;85;86;87;88;89;90;91;92;93;94;95;96;97;98;99;100;101;102;103;104;105;106;107;108;109;110;111;112;113;114;115;116;117;118	115		ACANPAAGSVIIIENIR	17	0	1767.93	P00558;B7Z7A9	P00558	MIG10;OK/SW-cl.110;PGK1;PGKA	Cell migration-inducing gene 10 protein;Phosphoglycerate kinase 1;Primer recognition protein 2;Phosphoglycerate kinase	yes	no	2,3	1.445e-145	327.83	2040500000	20611000	18966000	17965000	3425900	15470000	23043000	20307000	18496000	21344000	19952000	23989000	26089000	4009100	3828600	2552800	1712100	4160000	4830300	237990000	239160000	173300000	170220000	201490000	241740000
8	3409	8	411	119	119		ACCISTGGHSQCSESIPVR	19	0	2104.91	Q53EP0	Q53EP0	FAD104;FNDC3B;NS5ABP37;UNQ2421/PRO4979/PRO34274	Factor for adipocyte differentiation 104;Fibronectin type III domain-containing protein 3B;HCV NS5A-binding protein 37	yes	yes	3	0.64586	53.981	779660	0	0	779660	0	0	0	0	0	0	0	0	0	0	0	0	0	0	0	0	0	0	0	0	0
9	2754	9	412;413;414;415;416;417;418;419;420;421;422;423;424;425;426;427;428;429	120;121	121		ACDFIISR	8	0	980.475	P48449	P48449	LSS;OSC	2,3-epoxysqualene--lanosterol cyclase;Lanosterol synthase;Oxidosqualene--lanosterol cyclase	yes	yes	2	0.061609	96.492	29996000	3350000	0	4589400	4093100	0	0	980050	0	2611800	0	1623100	0	1239300	0	0	0	0	1321300	1713700	2079000	1737400	0	1026200	0
10	1676	10	430;431;432;433;434;435;436;437;438;439;440;441;442;443;444;445;446;447;448;449;450;451;452;453;454;455;456;457;458;459;460;461;462;463;464;465;466;467;468;469;470;471;472;473;474;475;476;477;478	122	122		ACDIPAWVHFPDTER	15	0	1812.83	H7BXI1;A0FGR8	H7BXI1	ESYT2;FAM62B;KIAA1228	Chr2Syt;Extended synaptotagmin-2	yes	no	3	0.018033	88.101	97636000	7684300	7135300	5760500	6824200	2452600	4265900	4933600	4498800	6054200	6176700	6759000	6080900	913610	2104900	2023400	1965700	510060	757270	3112900	4741100	2678900	1847400	0	979490
11	4508	11	479;480;481;482;483;484;485;486;487;488;489;490;491;492;493;494;495;496;497;498;499;500;501;502;503;504;505;506;507;508;509;510;511	123;124;125	124		ACEFAGFQCQIQFGPHNEQK	20	0	2395.05	Q9Y490;Q5TCU6	Q9Y490	KIAA1027;TLN;TLN1;RP11-112J3.1-001;TLN1	Talin-1;Talin 1	yes	no	3	8.5326e-09	159.69	28586000	783260	215560	791430	1917100	0	0	105130	0	1252800	348450	0	0	0	0	0	0	0	0	3019700	2053800	2216600	2664900	1106500	607670
12	456;2190	12	512;513	126;127	126		ACEPGVDYVYK	11	0	1299.58	CON__Q2UVX4;M0QXZ3;P01024	CON__Q2UVX4	C3;CPAMD1	C3 and PZP-like alpha-2-macroglobulin domain-containing protein 1;C3a anaphylatoxin;Complement C3;Complement C3 alpha chain;Complement C3 beta chain;Complement C3b alpha chain;Complement C3c alpha chain fragment 1;Complement C3c alpha chain fragment 2;Complement C3d fragment;Complement C3dg fragment;Complement C3f fragment;Complement C3g fragment	no	no	2	0.15374	80.688	2021400	0	0	0	0	0	0	0	0	0	0	0	0	0	751890	1269500	0	0	0	0	0	0	0	0	0		+
13	1515	13	514;515;516;517;518;519;520;521;522;523;524;525;526;527;528;529;530;531;532;533;534;535;536;537;538;539;540;541;542;543;544;545;546;547	128;129;130;131;132	131		ACFDCFSPK	9	0	1130.45	gi|15605509	gi|15605509			yes	yes	2	0.068329	100.02	117290000	0	0	904190	0	0	1460200	0	0	0	0	0	0	15695000	12682000	28032000	13600000	12001000	20407000	3231300	3745200	1912200	1523100	0	2100900
14	3283	14	548;549;550;551;552;553;554;555;556	133	133		ACFHCETCK	9	0	1211.45	Q14847;F6S2S5;K7ESD6	Q14847	LASP1;MLN50	LIM and SH3 domain protein 1;Metastatic lymph node gene 50 protein	yes	no	3	0.091095	85.212	2731700	0	0	0	0	0	0	0	0	0	0	0	0	0	0	0	0	0	0	202430	480930	125040	171200	437400	563880
15	1511	15	557;558;559;560;561;562;563;564;565;566;567;568;569;570;571;572;573;574;575;576;577;578;579;580;581;582;583;584;585;586;587;588;589;590;591;592;593;594;595;596;597;598;599;600;601;602;603;604;605;606;607;608;609;610;611	134;135;136;137;138;139;140;141;142	141		ACFVCHTDGK	10	0	1193.5	gi|15605504	gi|15605504			yes	yes	2,3	1.4174e-12	204.92	126330000	2781800	2924700	3772900	3061500	4518600	4545900	409730	746010	2456400	2043000	2307700	3652600	6694000	13189000	23038000	19954000	7574000	12474000	1709500	3292100	1155100	987210	1425500	1617500
16	1169	16	612;613;614;615;616;617;618;619;620;621;622;623;624	143;144;145;146;147;148;149	148		ACFVDGDAISSNAIICQGIIK	21	0	2251.1	gi|15605079	gi|15605079			yes	yes	2,3	1.9444e-136	309.81	53369000	0	0	0	0	0	0	0	0	0	0	0	0	8343600	8808500	10026000	11622000	6454200	8114700	0	0	0	0	0	0
17	3342	17	625;626;627;628;629;630;631;632;633;634;635;636;637;638;639	150	150		ACGGPGNFCPSFSEIQR	17	0	1882.81	Q15646;H0YGP3	Q15646	OASL;TRIP14	59 kDa 2-5-oligoadenylate synthase-like protein;p59 OASL;Thyroid receptor-interacting protein 14	yes	no	2	1.5441e-16	194.55	47893000	0	0	0	0	0	0	6971300	4276600	10963000	11210000	6570700	7901200	0	0	0	0	0	0	0	0	0	0	0	0
18	3985	18	640;641;642;643;644;645;646;647;648;649;650;651;652	151;152;153;154	154		ACGINFADIMAR	12	0	1337.62	Q99536;K7ERT7	Q99536	VAT1	Synaptic vesicle membrane protein VAT-1 homolog	yes	no	2	1.7185e-08	174.77	150520000	13505000	6125200	11995000	6622500	0	0	56080000	46435000	0	0	0	0	0	0	0	0	0	0	0	0	0	0	3345100	0
19	2301	19	653;654;655;656;657;658;659;660;661;662;663	155;156;157;158;159;160;161	158		ACGIVASNINIK	12	0	1258.67	P09382;F8WEI7	P09382	LGALS1	14 kDa laminin-binding protein;14 kDa lectin;Beta-galactoside-binding lectin L-14-I;Galaptin;Galectin-1;HBL;HPL;Lactose-binding lectin 1;Lectin galactoside-binding soluble 1;Putative MAPK-activating protein PM12;S-Lac lectin 1	yes	no	2	2.439e-10	183.33	6726100	0	0	0	0	0	0	0	0	0	0	0	0	0	0	0	0	155980	0	723050	994860	836800	387170	670820	833740
20	2301	20	664;665;666;667;668;669;670;671;672;673;674;675;676;677;678;679;680;681;682;683;684;685;686;687;688;689;690;691;692;693;694;695;696;697;698;699;700;701;702;703;704;705;706;707;708;709;710;711;712;713;714;715;716;717;718;719;720;721;722;723;724;725;726;727;728;729;730;731;732;733;734;735;736;737;738;739;740;741;742;743;744;745;746;747;748;749;750;751;752;753;754;755;756;757;758;759;760;761;762;763…	162;163;164;165;166;167;168;169;170;171;172;173;174;175;176;177;178;179;180;181;182;183;184;185;186;187;188;189;190;191;192;193;194;195;196;197;198;199;200;201;202;203;204;205;206;207;208;209;210;211;212;213;214;215;216;217;218;219;220;221;222;223;224;225;226;227;228;229;230;231;232;233;234;235;236;237;238;239;240;241;242;243;244;245;246;247;248;249;250;251;252;253;254;255;256;257;258;259;260	257		ACGIVASNINIKPGECIR	18	1	1971	P09382;F8WEI7	P09382	LGALS1	14 kDa laminin-binding protein;14 kDa lectin;Beta-galactoside-binding lectin L-14-I;Galaptin;Galectin-1;HBL;HPL;Lactose-binding lectin 1;Lectin galactoside-binding soluble 1;Putative MAPK-activating protein PM12;S-Lac lectin 1	yes	no	2,3	7.9599e-126	310.57	1378100000	19629000	10053000	4499100	4596400	11272000	10790000	17547000	21743000	44084000	36595000	15881000	15535000	6263000	4581700	5041100	5212600	3327600	4930700	191930000	153800000	70464000	45795000	105240000	136280000
21	2493	21	779;780;781;782;783;784;785;786;787;788;789;790;791;792;793;794;795;796;797;798;799;800;801;802;803;804;805	261;262;263;264;265;266;267;268;269;270;271;272;273;274;275	275		ACGNFGIPCEIR	12	0	1392.63	P22234;E9PBS1;D6RF62	P22234	ADE2;AIRC;PAICS;PAIS	AIR carboxylase;Multifunctional protein ADE2;Phosphoribosylaminoimidazole carboxylase;Phosphoribosylaminoimidazole-succinocarboxamide synthase;SAICAR synthetase	yes	no	2	1.3207e-05	150.46	361230000	21024000	19855000	19592000	24322000	6932400	12105000	8539100	6296600	7046700	7179000	0	11425000	829940	642170	0	0	943600	812180	7512200	8239800	26557000	25066000	32415000	32580000
22	88	22	806;807;808;809;810;811;812;813;814;815;816;817;818;819;820;821;822;823;824;825;826;827;828;829;830;831	276;277;278;279;280	276		ACGVSRPVIACSVTIK	16	1	1716.9	B1AHD1;P55769	B1AHD1	CTA-216E10.8-008;NHP2L1;NHP2L1	NHP2 non-histone chromosome protein 2-like 1 (S. cerevisiae);High mobility group-like nuclear protein 2 homolog 1;NHP2-like protein 1;OTK27;SNU13 homolog;U4/U6.U5 tri-snRNP 15.5 kDa protein	yes	no	3	0.0015285	120.84	58945000	2130900	2464100	73003	111490	339750	1051900	2335800	3022100	5024100	2433800	1015900	885700	422120	0	0	280320	0	0	8029900	9365500	3458000	861810	2960400	3607300
23	1529	23	832;833;834;835;836;837;838;839;840;841;842;843;844;845;846;847	281;282;283;284;285	283		ACIDFSSDIETAANK	15	0	1640.74	gi|15605532	gi|15605532			yes	yes	2	1.8512e-75	270.27	108230000	885990	0	0	0	0	0	552050	0	0	0	0	0	30648000	25826000	0	9271200	15677000	16450000	2633600	2562300	2175200	1543500	0	0
24	2560	24	848;849;850;851;852;853;854;855;856;857;858;859;860;861;862;863;864;865;866;867;868;869	286;287;288;289;290	290		ACIDSNEDGDISK	13	0	1422.59	P29144;Q5VZU9	P29144	TPP2;RP11-29B2.2-002;TPP2	Tripeptidyl aminopeptidase;Tripeptidyl-peptidase 2;Tripeptidyl-peptidase II;Tripeptidyl peptidase II	yes	no	2	1.6159e-20	206.36	26163000	446490	705470	0	212460	0	705860	413000	375950	580820	341390	341960	519680	0	0	0	0	0	0	2371700	2736000	2869600	1745900	1165600	1720000
25	2770	25;26	870;871;872;873;874;875;876;877;878;879;880;881;882;883;884;885;886;887;888;889;890;891;892;893;894;895;896;897;898;899;900;901;902;903;904;905;906;907;908;909;910;911;912;913;914;915;916;917;918;919;920;921;922;923;924;925;926;927;928;929;930;931;932;933;934;935;936;937;938;939;940;941;942;943;944;945;946;947;948;949;950;951;952;953;954;955;956;957;958;959;960;961;962;963;964;965;966;967;968;969…	291;292;293;294;295;296;297;298;299;300;301;302;303;304;305;306;307;308;309;310;311;312;313;314;315;316;317;318;319;320;321;322;323;324;325;326;327;328;329;330;331;332;333;334;335;336;337;338;339;340;341;342;343;344;345;346;347;348;349;350;351;352;353;354;355;356;357;358;359;360;361;362;363;364;365;366;367;368;369	349	3347	ACIDTAVENMPSIK	14	0	1547.73	P49327	P49327	FAS;FASN	[Acyl-carrier-protein] S-acetyltransferase;[Acyl-carrier-protein] S-malonyltransferase;3-hydroxypalmitoyl-[acyl-carrier-protein] dehydratase;3-oxoacyl-[acyl-carrier-protein] reductase;3-oxoacyl-[acyl-carrier-protein] synthase;Enoyl-[acyl-carrier-protein] reductase;Fatty acid synthase;Oleoyl-[acyl-carrier-protein] hydrolase	yes	yes	2,3	8.9289e-93	292.73	424150000	22116000	21139000	23478000	29655000	6919200	13172000	10193000	8012200	12294000	12609000	4559000	10950000	4652500	3464800	5532800	2274200	1050900	1503900	32090000	27692000	31200000	18384000	13586000	14278000
26	3275	27	1026;1027;1028;1029;1030;1031	370	370		ACIICVHPR	9	0	1124.56	Q14690	Q14690	KIAA0185;PDCD11	NF-kappa-B-binding protein;Programmed cell death protein 11;Protein RRP5 homolog	yes	yes	3	0.1835	75.738	4390200	0	0	0	0	0	0	0	284310	502800	0	0	0	0	0	0	0	0	0	1130400	0	0	0	702460	531760
27	2649	28	1032;1033;1034;1035;1036;1037	371;372;373;374;375;376	376		ACIIFFDEIDAIGGAR	16	0	1766.87	P35998;B7Z5E2	P35998	MSS1;PSMC2	26S protease regulatory subunit 7;26S proteasome AAA-ATPase subunit RPT1;Proteasome 26S subunit ATPase 2;Protein MSS1;cDNA FLJ52353, highly similar to 26S protease regulatory subunit 7	yes	no	2	2.9835e-09	150.26	9253300	1580900	0	1782200	2116500	1118900	0	868720	0	1786000	0	0	0	0	0	0	0	0	0	0	0	0	0	0	0
28	2370	29	1038;1039;1040;1041;1042;1043;1044;1045;1046;1047;1048;1049;1050;1051;1052;1053;1054;1055;1056;1057;1058	377;378;379	378		ACIISIGYDIGNDPQGEAEFAR	22	0	2395.11	P12814	P12814	ACTN1	Alpha-actinin cytoskeletal isoform;Alpha-actinin-1;F-actin cross-linking protein;Non-muscle alpha-actinin-1	yes	yes	2	8.9723e-156	322.43	40219000	1801500	690340	599200	1346400	699870	984330	787800	200340	1516100	1740900	1537200	1257100	0	0	0	0	0	0	3092500	1924500	2785100	2863900	2977100	2310700
29	1995	30	1059;1060;1061;1062;1063;1064;1065;1066;1067;1068;1069;1070;1071;1072;1073;1074;1075;1076;1077;1078;1079;1080;1081;1082;1083;1084;1085;1086;1087;1088;1089;1090;1091;1092;1093;1094;1095;1096;1097;1098;1099;1100;1101;1102;1103;1104;1105;1106;1107;1108;1109;1110;1111;1112;1113;1114;1115;1116;1117;1118;1119;1120;1121;1122;1123;1124;1125;1126;1127;1128;1129;1130;1131;1132;1133;1134;1135;1136;1137;1138…	380;381;382;383;384;385;386;387;388;389;390;391;392;393;394;395;396;397;398;399;400;401;402;403;404;405;406;407;408;409;410;411;412;413;414;415;416;417	416		ACIISIGYDVENDR	14	0	1623.76	O43707;F5GXS2	O43707	ACTN4	Alpha-actinin-4;F-actin cross-linking protein;Non-muscle alpha-actinin 4	yes	no	2,3	2.0424e-106	293.82	809010000	28299000	31695000	14887000	21503000	16059000	23796000	15694000	11011000	17278000	15616000	21903000	25656000	8576300	9169900	2415900	2222800	5919800	6619000	65754000	65314000	51241000	46992000	37398000	39937000
30	1995	31	1182;1183;1184;1185;1186;1187;1188;1189;1190;1191;1192;1193;1194;1195;1196;1197;1198;1199;1200;1201;1202;1203;1204;1205	418;419;420;421	418		ACIISIGYDVENDRQGEAEFNR	22	1	2555.17	O43707;F5GXS2	O43707	ACTN4	Alpha-actinin-4;F-actin cross-linking protein;Non-muscle alpha-actinin 4	yes	no	3	1.5967e-05	131.48	80128000	2582900	3392000	4107900	2931800	0	0	2866500	1874800	8781700	8163900	3419700	3996100	0	0	0	0	982460	1197900	9456400	8611000	3936100	2888600	5447800	5490900
31	3565	32	1206;1207;1208;1209;1210;1211;1212;1213;1214;1215;1216;1217;1218;1219;1220;1221;1222;1223;1224;1225;1226;1227;1228;1229;1230;1231;1232;1233	422;423;424;425;426	424		ACIPYIK	7	0	863.458	Q6YN16;B4E136	Q6YN16	C9orf99;HSDL2	Hydroxysteroid dehydrogenase-like protein 2;cDNA FLJ61200, highly similar to Homo sapiens hydroxysteroid dehydrogenase like 2 (HSDL2), mRNA	yes	no	2	0.037641	124.12	92134000	14571000	14175000	0	10113000	0	9952500	4786400	2614500	3159500	4364100	1622700	7065000	0	0	0	0	0	0	1888400	1825100	1397800	1666000	1453700	1290800
32	2406	33	1234;1235;1236;1237;1238;1239;1240;1241;1242;1243;1244	427	427		ACIYAGVK	8	0	880.448	P15104	P15104	GLNS;GLUL	Glutamate decarboxylase;Glutamate--ammonia ligase;Glutamine synthetase	yes	yes	2	0.11743	93.262	32243000	0	0	0	0	0	0	0	0	0	0	0	0	0	0	0	0	0	0	4175800	4944400	3315800	0	900900	4462000
33	2156	34	1245;1246;1247;1248;1249;1250;1251;1252;1253;1254;1255	428	428		ACMVFQMPDKDEESR	15	1	1841.77	O95786;B3KWW1;A2A376;F5H5W6	O95786	DDX58;DDX58;RP11-334P12.2-002	DEAD box protein 58;Probable ATP-dependent RNA helicase DDX58;Retinoic acid-inducible gene 1 protein;Retinoic acid-inducible gene I protein;cDNA FLJ44001 fis, clone TESTI4022716, highly similar to Probable ATP-dependent RNA helicase DDX58 (EC 3.6.1.-);DEAD (Asp-Glu-Ala-Asp) box polypeptide 58	yes	no	3	0.084726	78.324	10156000	0	0	0	0	0	0	2502700	4096900	680790	659760	0	2216000	0	0	0	0	0	0	0	0	0	0	0	0
34	2387;262	35	1256;1257;1258;1259;1260;1261;1262;1263;1264;1265;1266;1267;1268;1269;1270	429;430;431;432;433;434	431		ACNCIIIK	8	0	990.499	P13929;U3KQQ1;P09104;B7Z2X9;F5H0C8	P13929	ENO3;ENO2	2-phospho-D-glycerate hydro-lyase;Beta-enolase;Enolase 3;Muscle-specific enolase;Skeletal muscle enolase;Enolase 2;Gamma-enolase;Neural enolase;Neuron-specific enolase;Enolase	no	no	2	0.025364	111.82	41312000	0	0	667490	0	0	0	441860	724120	0	0	365880	0	0	0	0	0	0	0	3002200	1947600	5009500	3659200	3141100	4480100
35	2155	36	1271;1272;1273;1274;1275;1276;1277;1278;1279;1280;1281;1282;1283;1284;1285;1286;1287;1288;1289;1290;1291;1292;1293;1294;1295;1296;1297;1298;1299;1300;1301;1302;1303;1304;1305;1306;1307;1308;1309;1310;1311;1312;1313;1314;1315;1316;1317;1318;1319;1320;1321;1322;1323;1324;1325	435;436;437;438;439;440;441;442;443;444;445;446;447;448;449;450;451;452;453;454	436		ACNQIGQFIQHR	12	0	1470.71	O95782;O94973	O95782	ADTAA;AP2A1;CLAPA1;ADTAB;AP2A2;CLAPA2;HIP9;HYPJ;KIAA0899	100 kDa coated vesicle protein A;Adapter-related protein complex 2 alpha-1 subunit;Adaptor protein complex AP-2 subunit alpha-1;Alpha1-adaptin;Alpha-adaptin A;AP-2 complex subunit alpha-1;Clathrin assembly protein complex 2 alpha-A large chain;Plasma membrane adaptor HA2/AP2 adaptin alpha A subunit;100 kDa coated vesicle protein C;Adapter-related protein complex 2 alpha-2 subunit;Adaptor protein …	yes	no	2,3	0.001322	117.02	155490000	11404000	10273000	7480400	7398500	5682500	9944500	5967800	3394200	6581100	5607600	5538800	6417800	1142800	0	0	893120	2092300	2140100	11958000	8872000	6845700	5224900	5522600	7566400
36	509	37	1326;1327;1328;1329;1330;1331;1332;1333;1334;1335;1336;1337;1338	455	455		ACPAIGIEAIQPIQPEPPPEPAFSEAQK	28	0	2984.5	Q9UPQ0;D6RD46	Q9UPQ0	KIAA1102;LIMCH1	LIM and calponin homology domains-containing protein 1	yes	no	3	8.7079e-09	98.121	11860000	0	0	225420	0	114880	74043	0	0	0	0	0	0	0	0	0	0	0	0	2465400	264340	2415600	1370000	1690500	1299200
37	2356	38	1339;1340;1341;1342;1343;1344;1345;1346;1347;1348;1349;1350;1351;1352;1353;1354;1355;1356;1357;1358;1359;1360;1361;1362;1363;1364;1365;1366;1367;1368;1369;1370;1371;1372;1373;1374;1375;1376;1377;1378;1379;1380;1381;1382;1383;1384;1385	456;457;458	458		ACPPGTAACIVR	12	0	1271.61	P11717	P11717	IGF2R;MPRI	300 kDa mannose 6-phosphate receptor;Cation-independent mannose-6-phosphate receptor;Insulin-like growth factor 2 receptor;Insulin-like growth factor II receptor;M6P/IGF2 receptor	yes	yes	2	0.033399	82.417	33950000	2917400	2058600	1563900	3556000	364130	1817600	1053300	1668700	2921700	1771900	570040	807420	668790	863060	1142500	280560	290000	265610	1384600	1750900	582160	689760	1380700	0
38	2834	39	1386;1387;1388;1389;1390;1391;1392;1393;1394	459;460;461;462;463	463		ACQIFVR	7	0	892.459	P52272;M0R2I7;M0QY96	P52272	HNRNPM;HNRPM;NAGR1	Heterogeneous nuclear ribonucleoprotein M	yes	no	2	0.017023	167.25	28295000	0	0	1720000	3370000	696130	0	0	0	2360500	2868600	3320300	6190600	0	0	0	0	0	0	0	0	0	0	0	0
39	718	40	1395;1396;1397;1398;1399;1400;1401;1402;1403;1404;1405;1406;1407;1408;1409	464	464		ACQISVVVDDKK	12	1	1360.7	F5GX68;P26358;K7ENW7	F5GX68	AIM;CXXC9;DNMT;DNMT1	CXXC-type zinc finger protein 9;DNA (cytosine-5)-methyltransferase 1;DNA methyltransferase HsaI;MCMT	yes	no	3	0.38183	67.93	19303000	0	0	0	0	0	0	0	111160	648570	0	475660	936360	0	0	0	0	0	0	2155100	3793300	1194100	461580	776220	1021500
40	2938;493	41	1410;1411;1412;1413;1414;1415;1416;1417;1418;1419;1420;1421;1422;1423;1424;1425;1426;1427;1428;1429;1430;1431;1432;1433;1434;1435;1436;1437;1438;1439;1440;1441;1442;1443;1444;1445;1446;1447;1448;1449;1450;1451;1452;1453;1454;1455;1456;1457;1458;1459;1460;1461;1462;1463;1464;1465;1466;1467;1468;1469;1470;1471;1472;1473;1474;1475;1476;1477;1478;1479;1480;1481;1482;1483;1484;1485;1486;1487;1488;1489…	465;466;467;468;469;470;471;472;473;474;475;476;477;478;479;480;481;482;483;484;485;486;487;488;489;490;491;492;493;494;495;496;497;498;499;500;501;502;503;504;505;506;507;508;509;510	499		ACQSIYPIHDVFVR	14	0	1703.85	D6R9B6;P61247;D6RG13;D6RAT0;H0Y9Y4;D6RB09	P61247	FTE1;MFTL;RPS3A	40S ribosomal protein S3a;v-fos transformation effector protein	no	no	2,3	1.4738e-08	181.67	1047800000	20217000	17567000	19754000	19672000	17726000	36055000	27097000	33070000	46706000	43463000	42830000	59817000	8379400	6966900	4414500	4408300	5226700	7772700	87376000	90555000	39004000	41267000	65576000	77398000
41	3176	42	1521;1522;1523;1524;1525;1526;1527;1528;1529;1530;1531;1532;1533;1534;1535;1536;1537;1538;1539;1540;1541;1542;1543;1544;1545	511	511		ACQVYIQHMR	10	0	1304.61	Q13045	Q13045	FLII;FLIL	Protein flightless-1 homolog	yes	yes	3	0.3323	54.066	10039000	359080	1084400	284330	460720	264990	523630	223460	516240	333540	303150	401430	515700	38978	0	0	0	0	0	441960	295520	1356400	592100	403830	475490
42	3176	43	1546;1547;1548;1549;1550;1551;1552;1553;1554;1555;1556;1557;1558;1559;1560;1561;1562;1563;1564;1565;1566;1567;1568;1569;1570;1571;1572;1573;1574;1575;1576;1577;1578;1579;1580;1581;1582;1583;1584	512;513;514;515;516;517;518;519	518		ACSAIHAVNIR	11	0	1210.62	Q13045;J3KS54	Q13045	FLII;FLIL	Protein flightless-1 homolog	yes	no	3	0.007862	107.21	44412000	2676200	4919300	2051600	3219700	1238900	2738500	919570	0	1879200	871460	1171100	2523300	0	274350	0	0	0	208890	2974900	3668200	4308700	2338900	1886000	2075900
43	1539	44	1585;1586;1587;1588;1589;1590;1591;1592;1593;1594;1595	520;521;522;523;524	523		ACSAAVCSNCK	11	0	1226.48	gi|15605544	gi|15605544			yes	yes	2	7.7333e-06	162.36	1728500	0	36049	0	0	0	50397	0	33901	0	0	0	0	79125	593250	149690	674840	0	0	0	69610	0	17092	0	24569
44	2354	45	1596;1597;1598;1599;1600;1601;1602;1603;1604;1605;1606;1607;1608;1609;1610;1611;1612;1613;1614	525;526;527;528;529;530;531;532;533;534;535;536;537;538	530		ACTEIGIR	8	0	918.459	P11498;B4DN00;E9PRE7	P11498	PC	Pyruvate carboxylase, mitochondrial;Pyruvic carboxylase;cDNA FLJ60715, highly similar to Pyruvate carboxylase, mitochondrial (EC 6.4.1.1)	yes	no	2	0.011649	122.13	77395000	0	8954600	0	904710	8195300	17922000	0	3222800	4151800	2857700	3258800	7233700	0	3312900	0	2382400	4583800	4558300	0	0	0	286510	0	0
45	3305	46	1615;1616;1617;1618;1619;1620;1621;1622;1623;1624;1625;1626	539;540	539		ACTIAIR	7	0	803.432	Q15067	Q15067	ACOX;ACOX1	Palmitoyl-CoA oxidase;Peroxisomal acyl-coenzyme A oxidase 1;Straight-chain acyl-CoA oxidase	yes	yes	2	0.12151	98.133	18337000	0	7222800	0	1091900	0	0	0	1813600	2017600	0	0	1012600	0	1408300	0	0	595610	0	0	0	0	808550	0	291690
46	2771	47	1627;1628;1629;1630;1631;1632;1633;1634;1635;1636;1637;1638;1639;1640;1641;1642;1643;1644;1645;1646;1647	541;542;543;544;545;546;547;548;549;550	549		ACTIIIR	7	0	845.479	P49368;B4DUR8	P49368	CCT3;CCTG;TRIC5	CCT-gamma;hTRiC5;T-complex protein 1 subunit gamma;cDNA FLJ57603, highly similar to T-complex protein 1 subunit gamma;cDNA, FLJ78822, highly similar to T-complex protein 1 subunit gamma;cDNA, FLJ79286, highly similar to T-complex protein 1 subunit gamma	yes	no	2	0.030823	128.38	201100000	8260600	6731300	20527000	31786000	5120300	8005300	7355600	8257500	11507000	9697600	0	1115900	0	0	2715300	0	0	0	9298100	10534000	14973000	12217000	6146600	10186000
47	2231;95	48	1648;1649;1650;1651;1652;1653;1654;1655;1656;1657;1658;1659;1660;1661;1662;1663;1664;1665;1666;1667;1668;1669;1670;1671;1672;1673;1674;1675;1676;1677;1678;1679;1680;1681;1682;1683;1684;1685;1686;1687;1688;1689;1690;1691;1692;1693;1694;1695;1696;1697;1698;1699;1700;1701;1702;1703;1704;1705;1706;1707;1708;1709;1710;1711;1712;1713;1714;1715;1716;1717;1718;1719;1720;1721;1722;1723;1724;1725;1726;1727…	551;552;553;554;555;556;557;558;559;560;561;562;563;564;565;566;567;568;569;570;571;572;573;574;575;576;577;578;579;580;581;582;583;584;585;586	553		ACVVHGSDIK	10	0	1084.53	P50993;B1AKY9;H0Y7C1;P05023	P05023	ATP1A2;KIAA0778;ATP1A2;RP11-536C5.4-003;ATP1A1	Sodium pump subunit alpha-2;Sodium/potassium-transporting ATPase subunit alpha-2;ATPase, Na+/K+ transporting, alpha 2 (+) polypeptide;Sodium pump subunit alpha-1;Sodium/potassium-transporting ATPase subunit alpha-1	no	no	2,3	0.0016643	131.06	96177000	6816800	11126000	3310600	4515500	5372300	9390700	3287400	5166000	3836300	3292100	4898600	5343000	3082100	3719600	842070	352090	3265500	3357300	1755800	2766300	2326400	1730300	1168500	1527800
48	2135	49	1770;1771;1772;1773;1774;1775;1776;1777;1778;1779;1780;1781;1782;1783;1784;1785;1786;1787;1788;1789;1790;1791;1792;1793;1794;1795;1796;1797;1798;1799;1800;1801;1802;1803;1804;1805;1806;1807;1808;1809;1810;1811;1812	587;588;589;590;591;592;593;594;595;596;597;598	596		ACWVIHYFCEVK	12	0	1610.74	O95373	O95373	IPO7;RANBP7	Importin-7;Ran-binding protein 7	yes	yes	3	0.00080245	123.63	101720000	8010900	8681900	8761500	9364400	2659200	4402300	2546600	1668000	2082900	2357300	4146900	3623000	1256000	2050800	881980	538320	525460	0	7137200	7253200	2927300	2655000	5134600	5201900
49	3765	50	1813;1814;1815;1816;1817;1818;1819;1820;1821;1822;1823;1824;1825;1826;1827;1828;1829;1830;1831;1832;1833;1834;1835;1836;1837;1838;1839;1840;1841;1842;1843;1844;1845;1846;1847;1848;1849;1850;1851;1852;1853;1854;1855;1856;1857;1858;1859;1860;1861;1862;1863;1864;1865;1866;1867;1868;1869;1870;1871;1872;1873	599;600;601;602;603;604;605;606	605		ACYAIENFVENIGPK	15	0	1723.82	Q8TEX9;H0YN14	Q8TEX9	IMP4B;IPO4;RANBP4	Importin-4;Importin-4b;Ran-binding protein 4	yes	no	2	6.855e-14	165.64	76910000	4753800	3903800	7768800	7305300	2135200	2886900	3672900	1770700	5383400	4774800	4717000	3097500	2305000	1713800	341950	359900	504160	224520	3019700	2318500	2104600	2376000	1906300	1834400
50	1392	51;52	1874;1875;1876;1877;1878;1879;1880;1881;1882;1883;1884;1885;1886;1887;1888;1889;1890;1891;1892;1893;1894;1895;1896;1897;1898;1899;1900;1901;1902;1903;1904;1905;1906;1907;1908;1909;1910;1911;1912;1913;1914;1915;1916;1917;1918;1919;1920;1921;1922;1923;1924;1925;1926;1927;1928;1929;1930;1931;1932;1933;1934;1935;1936;1937;1938;1939;1940;1941;1942;1943;1944;1945;1946;1947;1948;1949;1950;1951;1952;1953…	607;608;609;610;611;612;613;614;615;616;617;618;619;620;621;622;623;624;625;626;627;628;629;630;631;632;633;634;635;636;637;638;639	618	1414	ACYGMIIEK	9	0	1083.51	gi|15605357	gi|15605357			yes	yes	2	0.00094711	144.38	545600000	5740300	5684000	10002000	8494200	8608100	12909000	5957100	6364300	16312000	10387000	11494000	13995000	71772000	77452000	58876000	49460000	57587000	72883000	9567300	9948100	6181300	5959800	5261800	4708000
51	2507	53	1972;1973;1974;1975;1976;1977;1978;1979;1980;1981;1982;1983;1984;1985;1986;1987;1988;1989;1990;1991;1992;1993;1994;1995;1996;1997;1998;1999;2000;2001;2002;2003;2004;2005;2006;2007;2008;2009;2010;2011;2012;2013;2014;2015;2016;2017;2018;2019;2020;2021;2022	640;641;642;643;644;645;646;647;648;649;650;651;652;653;654;655;656;657;658;659;660;661;662	646		ACYGVIR	7	0	837.417	P23396;E9PL09;H0YEU2	P23396	OK/SW-cl.26;RPS3	40S ribosomal protein S3	yes	no	2	0.026894	137.5	430620000	6029100	8954100	10833000	17718000	5022500	9557400	8172300	12858000	18757000	11792000	23976000	34208000	2444000	3794100	4260200	1554600	2525300	3857200	22071000	24240000	15891000	11339000	25124000	25272000
52	2934	54	2023;2024;2025;2026;2027;2028;2029;2030;2031;2032;2033;2034;2035;2036;2037;2038;2039;2040;2041;2042;2043;2044;2045;2046	663;664	663		ACYISINPQKDETIETEK	18	1	2138.02	P61163;R4GMT0;B4DXP9;F5H3I4	P61163	ACTR1A;CTRN1	Actin-RPV;Alpha-centractin;ARP1;Centrosome-associated actin homolog;cDNA FLJ52800, highly similar to Alpha-centractin	yes	no	3	1.3653e-05	143.46	73354000	0	0	1625800	1553700	481950	2329400	2050400	1748100	0	948180	1345600	2015300	390760	0	0	0	0	0	7841500	6546700	3931700	4214900	7283400	6414600
53	3972	55	2047;2048;2049	665	665		ADAEDIIDSFISNIIQDCR	19	0	2194.02	Q96T76;H7C1W5	Q96T76	MMS19;MMS19L	MET18 homolog;MMS19 nucleotide excision repair protein homolog;MMS19-like protein	yes	no	3	0.10239	66.965	331980	0	0	175330	0	0	0	0	0	100360	0	0	0	0	0	0	0	0	0	0	56290	0	0	0	0
54	4508	56	2050;2051;2052;2053;2054;2055;2056;2057;2058;2059;2060;2061;2062;2063;2064;2065;2066;2067;2068;2069;2070;2071;2072;2073;2074;2075;2076;2077;2078;2079;2080;2081;2082;2083;2084;2085;2086;2087;2088;2089;2090;2091;2092;2093;2094;2095;2096;2097;2098;2099;2100;2101;2102;2103;2104;2105;2106;2107;2108;2109;2110;2111;2112;2113	666;667;668;669;670;671;672;673;674;675;676;677;678;679;680;681;682;683;684;685;686;687	670		ADAEGESDIENSR	13	0	1391.58	Q9Y490;Q5TCU6	Q9Y490	KIAA1027;TLN;TLN1;RP11-112J3.1-001;TLN1	Talin-1;Talin 1	yes	no	2	1.5292e-110	308	59028000	3023600	2970800	1625300	1878400	1316100	2578200	1699400	1077600	989220	661910	944370	2356000	162080	155710	540350	319060	182590	199700	3206500	2607400	2582000	1619200	2806400	3993400
55	2042	57	2114;2115;2116;2117;2118;2119;2120;2121;2122;2123;2124	688;689;690	689		ADAEVIIIPK	10	0	1067.62	O60832;C9IYT0	O60832	DKC1;NOLA4;DKC1	CBF5 homolog;Dyskerin;H/ACA ribonucleoprotein complex subunit 4;Nopp140-associated protein of 57 kDa;Nucleolar protein family A member 4;Nucleolar protein NAP57;snoRNP protein DKC1;Putative uncharacterized protein DKC1	yes	no	2	0.0082538	137.95	15240000	0	0	0	0	0	0	0	0	0	0	0	0	0	0	0	0	0	0	1900000	1392100	1604600	891830	1691000	1226000
56	2072	58	2125;2126;2127;2128;2129;2130;2131;2132;2133;2134;2135;2136;2137;2138;2139;2140;2141;2142;2143;2144;2145	691;692	691		ADAEYYAAHK	10	0	1137.51	O75477;B0QZ43	O75477	C10orf69;ERLIN1;KE04;KEO4;SPFH1;ERLIN1;RP11-316M21.1-003	Endoplasmic reticulum lipid raft-associated protein 1;Erlin-1;Protein KE04;Stomatin-prohibitin-flotillin-HflC/K domain-containing protein 1;ER lipid raft associated 1	yes	no	2	0.020922	101.11	8110300	893180	989370	174490	830920	366230	1083100	437820	551380	220740	359850	642090	723330	0	0	0	0	0	315820	0	0	0	0	316280	0
57	2698	59	2146;2147;2148;2149;2150;2151;2152;2153;2154;2155;2156;2157;2158;2159;2160;2161;2162;2163;2164;2165;2166;2167;2168;2169;2170;2171;2172;2173;2174;2175;2176;2177;2178;2179;2180;2181;2182;2183;2184;2185;2186;2187;2188;2189;2190;2191;2192;2193;2194;2195;2196;2197;2198;2199;2200;2201;2202;2203;2204;2205;2206;2207;2208;2209;2210	693;694;695;696;697;698;699;700;701;702;703;704;705;706	703		ADAFGDEIFSVFEGDSTTAAGTK	23	0	2335.05	P42285;D6REC7	P42285	KIAA0052;SKIV2L2	ATP-dependent helicase SKIV2L2;Superkiller viralicidic activity 2-like 2	yes	no	2,3	7.7008e-06	102.98	19991000	691740	408560	1104000	698820	42882	0	86429	0	364620	98485	145690	125960	0	0	0	0	0	0	2832200	2036000	2206800	1387000	1064800	703270
58	1545	60	2211;2212;2213;2214;2215;2216;2217	707;708	708		ADAGIMISASHNPYR	15	0	1601.76	gi|15605550	gi|15605550			yes	yes	3	0.12067	63.662	13821000	0	0	0	0	0	652660	0	768710	0	0	0	0	3021200	4208200	0	0	1785300	2424700	0	0	960600	0	0	0
59	843	61	2218;2219;2220;2221;2222;2223;2224;2225;2226;2227;2228;2229;2230;2231;2232;2233;2234;2235;2236;2237;2238	709	709		ADAIEIK	7	0	758.417	F8WCL5;F8WCP0	F8WCL5			yes	no	2	0.16059	90.986	16603000	941530	466470	0	0	0	131120	0	396010	0	0	624190	703500	888710	741900	3586400	2369800	799500	822580	741820	717280	124320	0	0	0
60	3351	62	2239;2240;2241;2242;2243;2244;2245;2246;2247;2248;2249;2250;2251;2252;2253;2254;2255;2256;2257;2258;2259;2260;2261;2262;2263;2264;2265;2266;2267;2268;2269;2270;2271;2272;2273;2274;2275;2276;2277;2278;2279;2280;2281;2282;2283;2284;2285;2286;2287;2288;2289;2290;2291;2292;2293;2294;2295;2296;2297;2298;2299;2300;2301;2302;2303;2304;2305;2306;2307;2308;2309;2310;2311;2312;2313;2314;2315;2316;2317;2318…	710;711;712;713;714;715;716;717;718;719;720;721;722;723;724;725;726;727;728;729;730;731;732;733;734;735;736;737;738;739;740;741;742;743;744;745;746;747;748;749;750;751;752;753;754;755;756;757;758;759;760;761;762;763;764;765;766;767	764		ADAIQAGASQFETSAAK	17	0	1664.8	Q15836;L7N2F9;F8WCA0;P63027;J3QRU4;K7EKX0;K7ENK9	Q15836	SYB3;VAMP3;SYB2;VAMP2	Cellubrevin;Synaptobrevin-3;Vesicle-associated membrane protein 3;Synaptobrevin-2;Vesicle-associated membrane protein 2	yes	no	2,3	2.099e-215	360.48	495040000	56850000	47948000	21461000	18476000	29100000	29585000	21977000	20541000	39019000	24280000	18797000	19769000	17296000	8874500	16058000	9060400	4892200	6134300	16352000	12264000	10552000	4983200	6531300	7799300
61	1172	63	2354;2355;2356;2357;2358;2359;2360;2361;2362;2363;2364;2365;2366;2367;2368;2369;2370;2371;2372;2373;2374;2375;2376;2377;2378;2379;2380;2381;2382;2383;2384	768;769;770;771;772;773;774;775;776;777;778;779;780	780		ADAISGTAISIAEAIR	16	0	1557.84	gi|15605088	gi|15605088			yes	yes	2,3	3.6239e-37	236.28	122190000	1348600	503800	2462000	1953800	0	766380	1445300	2368800	3269400	2594000	5249400	4636100	14662000	18773000	14027000	11967000	17159000	17458000	1256000	0	0	0	288830	0
62	943	64;65	2385;2386;2387;2388;2389;2390;2391;2392;2393;2394;2395;2396;2397;2398;2399;2400;2401;2402;2403;2404;2405;2406;2407;2408;2409;2410;2411;2412;2413;2414;2415;2416;2417;2418;2419;2420;2421;2422;2423;2424;2425;2426;2427;2428;2429	781;782;783;784;785;786;787;788;789;790;791;792;793;794;795;796;797;798;799;800;801;802;803;804;805;806	799	640	ADAIVIPFWMK	11	0	1289.68	gi|15604764	gi|15604764			yes	yes	2	4.91e-06	166.97	235050000	0	0	2108300	1608800	1638200	330940	0	0	328980	0	0	1006400	32987000	34132000	32250000	28555000	47142000	26844000	5759200	7138300	3157200	1994300	4752000	3317500
63	4010	66	2430;2431;2432;2433;2434;2435;2436;2437;2438;2439;2440;2441;2442;2443;2444;2445;2446;2447;2448	807;808;809;810	808		ADAPVAIVVHMAPASVIVDSR	21	0	2117.13	Q9BQ52;G5E9D5;H7C2I4	Q9BQ52	ELAC2;HPC2	ElaC homolog protein 2;Heredity prostate cancer protein 2;Ribonuclease Z 2;tRNA 3 endonuclease 2;tRNase Z 2;Zinc phosphodiesterase ELAC protein 2	yes	no	3	1.9554e-08	148.7	44494000	6104500	6634200	2830400	0	4311700	6154800	454030	0	1109500	1085200	760500	767700	631590	0	0	0	788910	0	2390800	2803900	1317500	1608500	0	0
64	2138	67	2449;2450;2451;2452;2453;2454;2455;2456;2457;2458;2459;2460;2461;2462;2463;2464;2465;2466;2467;2468;2469;2470;2471;2472;2473;2474;2475;2476;2477;2478;2479;2480;2481;2482;2483;2484;2485;2486;2487;2488;2489;2490;2491;2492;2493;2494;2495;2496;2497;2498;2499;2500;2501;2502;2503;2504;2505;2506;2507;2508;2509;2510;2511;2512;2513;2514;2515;2516;2517;2518;2519;2520;2521;2522;2523;2524;2525	811;812;813;814;815;816;817;818;819;820;821;822;823;824;825;826;827	823		ADATNVNNWHWTER	14	0	1712.77	O95433;B4DUR9;G3V3W9	O95433	AHSA1;C14orf3;HSPC322	Activator of 90 kDa heat shock protein ATPase homolog 1;p38;cDNA FLJ56675, highly similar to Activator of 90 kDa heat shock protein ATPase homolog 1	yes	no	2,3	0.00016391	157.56	264790000	24644000	17043000	14929000	12520000	10600000	19380000	6471700	5948000	2720800	2719700	6643300	7173500	2552800	2661000	3875200	2699700	1054100	892740	13724000	10449000	9967900	6583700	14362000	16654000
65	2773	68;69	2526;2527;2528;2529;2530;2531;2532;2533;2534;2535;2536;2537;2538;2539;2540;2541;2542;2543;2544;2545;2546;2547;2548;2549;2550;2551;2552;2553;2554;2555;2556;2557;2558;2559;2560;2561;2562;2563;2564;2565;2566;2567;2568;2569;2570;2571;2572;2573;2574;2575;2576;2577;2578;2579;2580;2581;2582;2583;2584;2585;2586;2587;2588;2589;2590;2591;2592;2593;2594;2595;2596;2597;2598;2599;2600;2601;2602;2603;2604;2605…	828;829;830;831;832;833;834;835;836;837;838;839;840;841;842;843;844;845;846;847;848;849;850;851;852;853;854;855;856;857;858;859;860;861	830	3379	ADAVQDSEMVEIVEIEIR	18	0	2045	P49411	P49411	TUFM	Elongation factor Tu, mitochondrial;P43	yes	yes	2,3	2.6171e-147	332.07	194630000	35878000	6265500	12424000	7191100	15876000	9300600	5151500	907980	10799000	2829300	4270200	3868600	19016000	8160300	9762500	3441100	5110900	3237900	9766500	6369900	4549700	2953600	3529500	1501400
66	2704	70	2643;2644;2645;2646;2647;2648;2649;2650;2651;2652;2653;2654;2655;2656;2657;2658;2659;2660;2661;2662;2663;2664;2665;2666;2667;2668;2669;2670;2671;2672;2673;2674;2675;2676;2677;2678;2679;2680;2681;2682;2683;2684;2685;2686;2687;2688	862;863;864;865;866;867;868;869;870;871	868		ADAVWNK	7	0	802.397	P42704	P42704	LRP130;LRPPRC	130 kDa leucine-rich protein;GP130;Leucine-rich PPR motif-containing protein, mitochondrial	yes	yes	2	0.094882	104.45	56629000	4915600	6624700	947290	1740500	4041900	8802300	999840	1040100	1831500	1256700	1200400	1776400	1081000	1488100	3224000	1356700	2599700	3051400	671780	878730	2016100	723510	0	718760
67	4277	71	2689;2690;2691;2692;2693;2694;2695;2696;2697;2698;2699;2700;2701;2702;2703;2704;2705;2706;2707;2708;2709;2710;2711;2712;2713;2714;2715;2716;2717;2718;2719;2720	872;873;874;875	872		ADAWIIR	7	0	843.46	Q9NX00	Q9NX00	TMEM160	Transmembrane protein 160	yes	yes	2	0.070894	124.37	71474000	9905100	5273600	3153700	4090100	7408900	8985800	2290100	1791500	3769800	3468900	2544000	2390600	1426700	1637200	1366200	1619500	1551500	951170	1224900	1289900	1640000	0	0	820270
68	3794	72	2721	876	876		ADAYTVEIENAESR	14	0	1566.72	Q8WXH0;G3V5X4	Q8WXH0	KIAA1011;NUA;SYNE2	Nesprin-2;Nuclear envelope spectrin repeat protein 2;Nucleus and actin connecting element protein;Synaptic nuclear envelope protein 2	yes	no	2	0.17065	75.088	179130	0	0	0	0	0	0	0	0	0	179130	0	0	0	0	0	0	0	0	0	0	0	0	0	0
69	126	73	2722;2723;2724;2725;2726;2727;2728;2729;2730;2731;2732;2733;2734;2735;2736;2737;2738;2739;2740;2741;2742;2743;2744;2745;2746;2747;2748;2749;2750;2751;2752;2753	877;878;879;880;881;882;883	881		ADCASGIFIAAEK	13	0	1351.64	B3KXW5;J3KQU9;O43747	B3KXW5	ADTG;AP1G1;CLAPG1	cDNA FLJ46199 fis, clone TESTI4007965, highly similar to AP-1 complex subunit gamma-1;Adapter-related protein complex 1 subunit gamma-1;Adaptor protein complex AP-1 subunit gamma-1;AP-1 complex subunit gamma-1;Clathrin assembly protein complex 1 gamma-1 large chain;Gamma1-adaptin;Golgi adaptor HA1/AP1 adaptin subunit gamma-1	yes	no	2	0.00018447	140.24	83970000	5927600	5151000	4826800	6086600	5768400	4456000	3289100	2008200	2742000	2779800	2632100	2476800	996660	789620	0	0	581900	824680	4470000	4517500	3268500	2710800	1994800	3545800
70	2725	74	2754;2755;2756;2757;2758;2759;2760;2761;2762;2763;2764;2765;2766;2767;2768;2769;2770;2771;2772;2773;2774;2775	884;885;886;887;888;889;890;891	886		ADCIIYYGFGDIFR	14	0	1708.79	P46063	P46063	RECQ1;RECQL;RECQL1	ATP-dependent DNA helicase Q1;DNA helicase, RecQ-like type 1;DNA-dependent ATPase Q1;RecQ protein-like 1	yes	yes	2	4.7048e-215	206.69	18611000	944720	700060	2467300	1583300	661090	821210	1060700	1130000	2351200	2159700	2746800	1808000	0	0	176630	0	0	0	0	0	0	0	0	0
71	4305	75	2776;2777;2778;2779;2780;2781;2782;2783;2784;2785;2786;2787;2788;2789	892;893;894;895;896;897;898;899;900;901;902;903;904;905	895	4788	ADCIMGEFK	9	0	1069.46	Q9NZM1;F8W8J4;C9JCN0	Q9NZM1	FER1L3;KIAA1207;MYOF;MYOF	Fer-1-like protein 3;Myoferlin;Putative uncharacterized protein MYOF	yes	no	2	0.045063	121.05	4488400	0	395630	0	129700	0	355980	445240	245000	522160	0	0	291530	269420	288980	310050	129220	229090	346650	0	0	0	0	529750	0
72	2506;869;878;871	76	2790;2791;2792;2793;2794;2795;2796;2797;2798;2799;2800;2801;2802;2803;2804;2805;2806;2807;2808;2809;2810;2811;2812;2813;2814;2815;2816;2817;2818;2819;2820;2821;2822;2823;2824;2825;2826;2827;2828;2829;2830;2831	906;907;908;909;910;911;912;913;914;915;916;917;918	912		ADCPPGNPAPTSNHGPDATEAEEDFVDPWTVQTSSAK	37	0	3894.69	G3V3Y5;G3V3H8;G3V456;G3V423;P23381;G3V277;G3V227;G3V3P2;G3V2Y7;G3V3X0;G3V3S7;G3V5W1;G3V4N8;G3V5U1;G3V4C7	P23381	IFI53;WARS;WRS	Interferon-induced protein 53;T1-TrpRS;T2-TrpRS;Tryptophan--tRNA ligase;Tryptophanyl-tRNA synthetase, cytoplasmic	no	no	3,4	4.6651e-85	196.55	537240000	1234100	0	3762200	2944000	0	0	96199000	69718000	98079000	79620000	89453000	73587000	0	0	0	0	0	0	5461700	3858400	2337200	1645600	4750900	2812100
73	871	77	2832;2833;2834;2835;2836;2837;2838;2839	919	919		ADCPPGNPAPTSNHGPDATEAEEDFVDPWTVQTSSAKG	38	1	3951.71	G3V4C7	G3V4C7			yes	yes	3	0.1457	39.149	40226000	0	0	0	0	0	0	11028000	0	1002200	10421000	17774000	0	0	0	0	0	0	0	0	0	0	0	0	0
74	2494	78;79	2840;2841;2842;2843;2844;2845;2846;2847;2848;2849;2850;2851;2852;2853;2854;2855;2856;2857;2858;2859;2860;2861;2862;2863;2864;2865;2866;2867;2868;2869	920;921;922;923;924;925;926;927;928;929	927	2875	ADCTITMADSDFIAIMTGK	19	0	2059.93	P22307;H0YF61	P22307	SCP2	Non-specific lipid-transfer protein;Propanoyl-CoA C-acyltransferase;SCP-chi;SCPX;Sterol carrier protein 2;Sterol carrier protein X	yes	no	2	2.386e-94	282.55	23015000	3446800	2822700	140010	405670	2103000	2277000	549560	603740	725150	776720	1485400	1733000	217030	0	0	185550	0	0	1756000	1170700	603870	352640	465800	546160
75	3581	80	2870;2871;2872;2873;2874;2875;2876;2877;2878;2879;2880;2881;2882;2883;2884;2885;2886;2887;2888;2889;2890;2891;2892;2893;2894;2895;2896;2897;2898;2899;2900;2901	930;931;932;933;934;935;936;937;938;939;940;941	931		ADDADEFGYSR	11	0	1244.49	Q7KZF4	Q7KZF4	SND1;TDRD11	100 kDa coactivator;EBNA2 coactivator p100;p100 co-activator;Staphylococcal nuclease domain-containing protein 1;Tudor domain-containing protein 11	yes	yes	2	3.5332e-09	179.42	93863000	4223900	3850100	2623000	3427700	1730800	2132400	1584800	1303800	848820	1014500	1223800	1567200	347680	0	0	239200	0	0	8180700	6686400	8330600	4470400	4517500	4532300
76	4613	81	2902;2903;2904;2905;2906;2907;2908;2909;2910;2911;2912;2913;2914;2915;2916;2917;2918;2919;2920;2921;2922;2923;2924;2925;2926;2927	942;943;944;945;946;947;948;949	946		ADDFVEQWVISK	12	0	1435.7	REV__H0YA83;REV__P07686;REV__Q5URX0;REV__H0Y9B6	REV__H0YA83			yes	no	2	0.019725	88.596	24343000	349700	0	0	0	0	0	708330	0	988580	761820	698560	564570	185750	0	368520	0	0	0	3694500	2057000	2522300	1940100	1991100	1359400	+
77	2214	82	2928;2929;2930;2931;2932;2933;2934;2935;2936;2937;2938;2939;2940;2941;2942;2943;2944;2945;2946;2947;2948;2949;2950;2951;2952;2953;2954;2955;2956;2957;2958;2959;2960;2961;2962;2963;2964;2965;2966;2967;2968;2969;2970;2971;2972;2973;2974;2975;2976;2977;2978;2979;2980;2981;2982;2983;2984;2985;2986;2987;2988;2989;2990;2991;2992;2993;2994;2995;2996;2997;2998;2999;3000;3001;3002;3003;3004;3005;3006;3007…	950;951;952;953;954;955;956;957;958;959;960;961;962;963;964;965;966;967;968;969;970;971;972;973;974;975;976;977;978;979;980;981;982;983;984;985;986;987;988;989;990;991	984		ADDGRPFPQVIK	12	1	1341.7	P04075;J3KPS3;H3BQN4;H3BPS8;H3BR04;H3BUH7;H3BMQ8;H3BU78	P04075	ALDA;ALDOA	Fructose-bisphosphate aldolase A;Lung cancer antigen NY-LU-1;Muscle-type aldolase	yes	no	2,3	2.146e-06	167.12	2976300000	33495000	31946000	12171000	8755400	23317000	27756000	20599000	20587000	18880000	11335000	24295000	24426000	3885600	3461600	5357800	4038000	4831600	4008400	246390000	253010000	196630000	139360000	331670000	309640000
78	1336	83;84	3084;3085;3086;3087;3088;3089;3090;3091;3092;3093;3094;3095;3096;3097;3098;3099;3100;3101;3102;3103;3104;3105	992;993;994;995;996;997;998;999;1000;1001;1002;1003;1004;1005	1004	1322	ADDIAQFIPEHIIIDSPHHQDIPIQSISFNMR	32	0	3696.84	gi|15605289	gi|15605289			yes	yes	4,5	0.0008582	66.282	294080000	0	0	0	0	0	0	0	0	0	0	0	0	89237000	93428000	30106000	26017000	34386000	18351000	0	2560100	0	0	0	0
79	3020	85;86	3106;3107;3108;3109;3110;3111;3112;3113;3114;3115;3116;3117;3118;3119;3120;3121;3122;3123;3124;3125;3126;3127;3128;3129;3130;3131;3132;3133;3134;3135;3136;3137;3138;3139;3140;3141;3142;3143;3144;3145;3146;3147;3148;3149;3150;3151;3152;3153;3154;3155;3156;3157;3158;3159;3160;3161;3162;3163;3164;3165;3166;3167;3168;3169;3170;3171;3172;3173;3174;3175;3176;3177;3178;3179;3180;3181;3182;3183;3184;3185…	1006;1007;1008;1009;1010;1011;1012;1013;1014;1015;1016;1017;1018;1019;1020;1021;1022;1023;1024;1025;1026;1027;1028;1029;1030;1031;1032;1033;1034;1035;1036;1037;1038;1039	1018	3710	ADDIDFETGDAGASATFPMQCSAIR	25	0	2645.14	P63241;I3L504;I3L397;Q6IS14	P63241	EIF5A;EIF5AL1	eIF-4D;Eukaryotic initiation factor 5A isoform 1;Eukaryotic translation initiation factor 5A-1;Rev-binding factor;Eukaryotic initiation factor 5A isoform 1-like;Eukaryotic translation initiation factor 5A-1-like	yes	no	2,3	3.8028e-10	118.54	630630000	10672000	8655700	15763000	11060000	9191800	9176900	14002000	11476000	19361000	13577000	11551000	9923800	629810	0	1023200	1601500	452070	0	67759000	75882000	47449000	35201000	45713000	14060000
80	423	87	3224;3225;3226;3227;3228;3229;3230;3231;3232	1040;1041	1040		ADDKETCFAEEGK	13	1	1498.62	CON__P02768-1;P02768;B7WNR0;D6RHD5;H0YA55;C9JKR2	CON__P02768-1	ALB;GIG20;GIG42;PRO0903;PRO1708;PRO2044;PRO2619;PRO2675;UNQ696/PRO1341;ALB;GIG20;GIG42;PRO0903;PRO1708;PRO2044;PRO2619;PRO2675;UNQ696/PRO1341;ALB;ALB;hCG_14967	Serum albumin;Putative uncharacterized protein ALB;Albumin, isoform CRA_k	yes	no	3	0.0055064	125.28	4272300	0	0	0	0	0	0	0	0	0	0	0	0	0	116370	2629600	1497200	29197	0	0	0	0	0	0	0		+
81	423	88	3233;3234;3235;3236;3237;3238;3239;3240;3241;3242;3243;3244	1042;1043;1044	1043		ADDKETCFAEEGKK	14	2	1626.72	CON__P02768-1;P02768;B7WNR0;D6RHD5;H0YA55;C9JKR2	CON__P02768-1	ALB;GIG20;GIG42;PRO0903;PRO1708;PRO2044;PRO2619;PRO2675;UNQ696/PRO1341;ALB;GIG20;GIG42;PRO0903;PRO1708;PRO2044;PRO2619;PRO2675;UNQ696/PRO1341;ALB;ALB;hCG_14967	Serum albumin;Putative uncharacterized protein ALB;Albumin, isoform CRA_k	yes	no	3	0.010291	139.78	3626000	0	43585	0	0	89031	119180	0	0	0	0	0	0	218280	217150	1844800	1005500	0	0	0	0	88448	0	0	0		+
82	2124	89	3245;3246;3247;3248;3249;3250;3251;3252;3253;3254;3255;3256;3257;3258;3259;3260;3261;3262;3263;3264;3265;3266;3267;3268	1045;1046	1045		ADDKIIAEEGVDSINVK	17	1	1814.93	O95202	O95202	LETM1	LETM1 and EF-hand domain-containing protein 1, mitochondrial;Leucine zipper-EF-hand-containing transmembrane protein 1	yes	yes	3	0.010165	96.247	136320000	12911000	14446000	8995000	8384600	7676400	16163000	6474400	5475300	8407900	8097700	3468200	4387500	4138100	4026200	3555300	3431100	4648100	3906500	3394100	0	1889200	0	2447300	0
83	3075	90;91	3269;3270;3271;3272;3273;3274;3275;3276;3277;3278;3279;3280;3281;3282;3283;3284;3285;3286;3287;3288;3289;3290;3291;3292;3293;3294;3295;3296;3297;3298;3299;3300;3301;3302;3303;3304;3305;3306;3307;3308;3309;3310;3311;3312;3313;3314;3315;3316;3317;3318;3319;3320;3321;3322;3323;3324;3325;3326;3327;3328;3329;3330;3331;3332;3333;3334;3335;3336;3337;3338;3339;3340;3341;3342;3343;3344;3345;3346;3347;3348…	1047;1048;1049;1050;1051;1052;1053;1054;1055;1056;1057;1058;1059;1060;1061;1062;1063;1064;1065;1066;1067;1068;1069;1070;1071;1072;1073;1074;1075;1076;1077;1078;1079;1080;1081;1082;1083;1084;1085;1086;1087;1088;1089;1090;1091;1092;1093;1094;1095;1096;1097;1098;1099;1100;1101;1102;1103	1050	3804	ADDPSSYMEVVQAANTSGNWEEIVK	25	0	2739.23	Q00610	Q00610	CLH17;CLTC;CLTCL2;KIAA0034	Clathrin heavy chain 1;Clathrin heavy chain on chromosome 17	yes	yes	2,3	1.8039e-52	226.29	381670000	21438000	12024000	25921000	15994000	11633000	5603800	10114000	6151400	18684000	10826000	10585000	6730800	7964300	4303300	3736400	2512600	2510300	1350500	45487000	24285000	39484000	28736000	13156000	6638600
84	2973	92	3472;3473;3474;3475;3476;3477;3478;3479;3480;3481;3482;3483;3484;3485;3486;3487;3488;3489;3490;3491;3492;3493;3494;3495;3496;3497;3498;3499;3500;3501;3502;3503;3504	1104;1105;1106;1107;1108;1109;1110	1106		ADDVDQQQTTNTVEEPIDIIR	21	0	2399.15	P62310	P62310	LSM3;MDS017	U6 snRNA-associated Sm-like protein LSm3	yes	yes	2,3	0.00026738	103.87	44143000	1370800	1074500	416300	222270	1086900	494170	0	226780	222430	325040	0	0	0	0	0	0	0	0	8038100	6452900	3903800	1944600	4096900	3215500
85	4507	93	3505;3506;3507;3508;3509;3510;3511;3512;3513;3514;3515;3516;3517;3518;3519;3520;3521;3522;3523	1111;1112;1113;1114;1115;1116	1112		ADDYIEITGAGGK	13	0	1308.62	Q9Y3Z3	Q9Y3Z3	MOP5;SAMHD1	Dendritic cell-derived IFNG-induced protein;Monocyte protein 5;SAM domain and HD domain-containing protein 1	yes	yes	2	9.8964e-10	185.25	65606000	0	0	861840	0	271100	0	5930200	3697600	9971800	13913000	8147300	10750000	0	0	0	0	0	0	0	1379400	3526900	2803400	699600	0
86	2311	94	3524;3525;3526;3527;3528;3529;3530;3531;3532;3533;3534;3535;3536;3537;3538;3539;3540;3541;3542;3543;3544;3545;3546;3547;3548;3549;3550;3551;3552;3553;3554;3555;3556	1117;1118;1119;1120;1121;1122;1123;1124	1118		ADEANDNIFR	10	0	1163.52	P09913	P09913	G10P2;IFI54;IFIT2	Interferon-induced 54 kDa protein;Interferon-induced protein with tetratricopeptide repeats 2;ISG-54 K	yes	yes	2	2.4999e-06	172.88	80339000	0	0	0	0	0	0	15415000	13025000	14539000	12776000	10315000	14269000	0	0	0	0	0	0	0	0	0	0	0	0
87	2770	95	3557;3558;3559;3560;3561;3562;3563;3564;3565;3566;3567;3568;3569;3570;3571;3572;3573;3574;3575;3576;3577;3578;3579;3580;3581;3582;3583;3584;3585;3586;3587;3588;3589;3590;3591;3592;3593;3594;3595;3596;3597;3598;3599;3600;3601;3602;3603;3604;3605;3606;3607;3608;3609;3610;3611;3612;3613;3614;3615;3616;3617;3618;3619;3620;3621;3622;3623;3624;3625;3626;3627;3628;3629;3630;3631;3632;3633;3634;3635;3636…	1125;1126;1127;1128;1129;1130;1131;1132;1133;1134;1135;1136;1137;1138;1139;1140;1141;1142;1143;1144;1145;1146;1147;1148;1149;1150;1151;1152;1153;1154;1155;1156;1157;1158;1159;1160;1161;1162;1163;1164;1165;1166;1167;1168;1169;1170;1171;1172;1173;1174;1175;1176;1177;1178;1179;1180;1181;1182;1183;1184;1185;1186;1187;1188;1189;1190;1191;1192;1193;1194;1195;1196;1197;1198;1199;1200;1201;1202;1203;1204…	1169		ADEASEIACPTPK	13	0	1387.63	P49327	P49327	FAS;FASN	[Acyl-carrier-protein] S-acetyltransferase;[Acyl-carrier-protein] S-malonyltransferase;3-hydroxypalmitoyl-[acyl-carrier-protein] dehydratase;3-oxoacyl-[acyl-carrier-protein] reductase;3-oxoacyl-[acyl-carrier-protein] synthase;Enoyl-[acyl-carrier-protein] reductase;Fatty acid synthase;Oleoyl-[acyl-carrier-protein] hydrolase	yes	yes	2	3.8149e-29	223.71	667540000	29271000	33939000	30104000	39471000	12224000	21387000	14480000	15510000	21114000	13336000	11359000	18127000	5509400	7296800	9883300	5292300	3055300	3379500	36530000	39741000	34271000	23944000	26364000	31368000
88	2354	96	3700;3701;3702;3703;3704;3705;3706;3707;3708;3709;3710;3711;3712;3713;3714;3715;3716;3717;3718;3719;3720;3721;3722;3723;3724;3725;3726;3727;3728;3729;3730;3731;3732;3733;3734;3735;3736;3737;3738;3739;3740;3741;3742;3743	1209;1210;1211;1212;1213;1214;1215;1216;1217;1218;1219;1220;1221	1210		ADEAYIIGR	9	0	1006.51	P11498;B4DN00;E9PRE7	P11498	PC	Pyruvate carboxylase, mitochondrial;Pyruvic carboxylase;cDNA FLJ60715, highly similar to Pyruvate carboxylase, mitochondrial (EC 6.4.1.1)	yes	no	2	7.2018e-05	183.65	91672000	4252200	3470000	1361700	2831200	5004500	6783400	0	1382000	3092600	0	2520300	5385000	2045800	1309200	2423800	1927500	1539200	0	2892400	3955300	4545800	2834200	4568600	2405200
89	279	97	3744;3745;3746;3747;3748;3749;3750;3751;3752;3753;3754;3755;3756;3757;3758;3759;3760;3761;3762;3763;3764;3765;3766;3767;3768	1222;1223;1224;1225	1223		ADEDPAIFQSVK	12	0	1318.64	B7Z7Q0;P48739;B3KYB6	B7Z7Q0	hCG_41089;PITPNB;PITPNB;PITPNB;RP3-353E16.2-003	cDNA FLJ53628, highly similar to Phosphatidylinositol transfer protein beta isoform;Phosphatidylinositol transfer protein, beta, isoform CRA_a;Phosphatidylinositol transfer protein beta isoform;Phosphatidylinositol transfer protein, beta	yes	no	2	8.0941e-15	196.24	116100000	13965000	8764100	7218000	5613600	0	7224500	4410000	4438500	3573800	2196800	5156700	6121800	933530	0	0	1002800	0	0	4314700	5387600	5148900	5903500	3981400	5693400
90	2952	98;99	3769;3770;3771;3772;3773;3774;3775;3776;3777;3778;3779;3780;3781;3782;3783;3784;3785;3786;3787;3788;3789;3790;3791;3792;3793;3794;3795;3796;3797;3798;3799;3800;3801;3802;3803;3804;3805;3806;3807;3808;3809;3810;3811;3812;3813	1226;1227;1228;1229;1230;1231;1232;1233;1234;1235;1236;1237;1238	1227	3628;3629	ADEDPIMGFHQMFIIK	16	0	1890.9	P61970;H3BRV9	P61970	NTF2;NUTF2	Nuclear transport factor 2;Placental protein 15	yes	no	2,3	3.2737e-05	139.66	70299000	843630	0	183980	160960	761510	604140	445060	1002800	1325500	1483200	786080	519620	0	0	0	0	0	0	16775000	12246000	4971100	2489200	7657100	4418800
91	1913	100	3814;3815;3816;3817;3818;3819;3820;3821;3822;3823;3824;3825;3826;3827;3828	1239;1240;1241;1242;1243;1244;1245;1246;1247	1246		ADEEIEAIR	9	0	1044.51	O14737;K7ESJ4;Q3HM38	O14737	PDCD5;TFAR19;PDCD5	Programmed cell death protein 5;TF-1 cell apoptosis-related protein 19;Programmed cell death 5 short isoform	yes	no	2	0.0017217	133.57	14373000	616410	590360	0	0	721140	777760	218660	0	0	0	0	0	0	0	0	0	0	0	2272400	1682700	1116600	466610	1248800	1581300
92	1913	101	3829;3830;3831;3832;3833;3834;3835;3836;3837;3838;3839;3840;3841;3842;3843;3844	1248;1249;1250;1251;1252;1253	1251		ADEEIEAIRR	10	1	1200.61	O14737;K7ESJ4;Q3HM38	O14737	PDCD5;TFAR19;PDCD5	Programmed cell death protein 5;TF-1 cell apoptosis-related protein 19;Programmed cell death 5 short isoform	yes	no	2	0.0016572	134.26	49980000	1356500	1108700	0	0	0	0	960760	855430	772070	0	0	0	0	0	0	0	76396	0	8460500	7161500	4096800	1370500	4913000	4662300
93	3130	102	3845;3846;3847;3848;3849;3850;3851;3852;3853;3854;3855;3856;3857;3858;3859;3860;3861;3862;3863;3864;3865;3866;3867;3868;3869;3870;3871;3872;3873;3874;3875;3876;3877;3878;3879;3880;3881;3882;3883;3884;3885;3886;3887;3888;3889;3890;3891;3892;3893;3894;3895;3896;3897;3898;3899;3900;3901;3902;3903;3904;3905;3906;3907;3908;3909;3910;3911;3912;3913;3914;3915;3916;3917;3918;3919;3920;3921;3922;3923;3924…	1254;1255;1256;1257;1258;1259;1260;1261;1262;1263;1264;1265;1266;1267;1268;1269;1270;1271;1272;1273;1274;1275;1276;1277;1278;1279;1280;1281;1282;1283;1284;1285;1286;1287;1288;1289;1290;1291;1292;1293;1294;1295;1296;1297;1298;1299;1300;1301;1302;1303;1304;1305;1306;1307	1301		ADEGISFR	8	0	893.424	Q06830	Q06830	PAGA;PAGB;PRDX1;TDPX2	Natural killer cell-enhancing factor A;Peroxiredoxin-1;Proliferation-associated gene protein;Thioredoxin peroxidase 2;Thioredoxin-dependent peroxide reductase 2	yes	yes	2	0.0035111	157.34	3104200000	53206000	53267000	34452000	43929000	56279000	63138000	44992000	50402000	121800000	89251000	90211000	134020000	6960900	7299500	14192000	8920000	6371500	7041300	250270000	282140000	219350000	166520000	186310000	197100000
94	3191	103	3935;3936;3937;3938;3939;3940;3941;3942;3943;3944;3945;3946;3947;3948;3949;3950;3951;3952;3953;3954;3955;3956	1308	1308		ADEIICWEDSAGHWIYE	17	0	2092.88	Q13232;H3BPR2	Q13232	NME3	DR-nm23;nm23-H3;Nucleoside diphosphate kinase 3;Nucleoside diphosphate kinase C	yes	no	2	1.1815e-12	187.16	14344000	715790	271720	820190	507370	374600	162550	504780	492460	1328200	789370	986590	1059000	0	0	0	0	0	0	1189400	1241600	453370	404420	477410	524610
95	1406	104	3957;3958;3959;3960;3961;3962;3963;3964	1309;1310;1311;1312;1313	1309		ADEIVAIIESATYVVDR	17	0	1862.96	gi|15605375	gi|15605375			yes	yes	3	5.8096e-07	152.88	6215500	0	0	0	0	0	0	0	0	0	0	0	0	2155000	2899300	136720	0	533900	183260	188200	119050	0	0	0	0
96	1340	105	3965;3966;3967;3968;3969;3970;3971;3972;3973;3974;3975;3976;3977;3978;3979;3980;3981;3982;3983;3984;3985;3986;3987;3988;3989	1314;1315;1316;1317;1318;1319	1319	1331	ADEMQKESSSQEPSASK	17	1	1837.8	gi|15605294	gi|15605294			yes	yes	3	1.1666e-06	153.7	4105800	0	0	0	0	0	45975	0	0	0	0	0	0	0	676670	513310	1545100	61917	872230	0	177290	0	97274	0	115970
97	2083	106	3990;3991;3992;3993;3994;3995;3996;3997;3998;3999;4000;4001;4002;4003;4004;4005;4006;4007;4008;4009;4010;4011;4012	1320;1321;1322;1323;1324;1325	1324		ADEVIEIIK	9	0	1028.58	O75643;C9JAQ9	O75643	ASCC3L1;HELIC2;KIAA0788;SNRNP200;SNRNP200	Activating signal cointegrator 1 complex subunit 3-like 1;BRR2 homolog;U5 small nuclear ribonucleoprotein 200 kDa helicase;U5 snRNP-specific 200 kDa protein;Putative uncharacterized protein SNRNP200	yes	no	2	0.0026578	134.91	15258000	274170	153130	0	0	0	0	0	83419	0	94424	130960	77663	0	0	0	0	0	0	1228800	1108800	705820	703950	893410	1763500
98	2402	107	4013;4014;4015;4016;4017;4018;4019;4020;4021;4022;4023;4024;4025;4026;4027;4028;4029;4030;4031;4032;4033;4034;4035;4036;4037;4038;4039;4040;4041;4042;4043;4044	1326;1327;1328;1329;1330;1331	1329		ADEVVWVR	8	0	972.503	P14868;C9JLC1;C9J7S3;H7C278;C9JQM9	P14868	DARS;PIG40;DARS;DARS;DARS	Aspartate--tRNA ligase;Aspartyl-tRNA synthetase, cytoplasmic;Cell proliferation-inducing gene 40 protein;Putative uncharacterized protein DARS	yes	no	2	0.015444	119.27	114550000	4539000	4843600	7121300	9284900	0	0	6181300	5051900	6380300	7639700	3931300	8496100	1354600	1224800	0	1513200	0	0	8952500	10490000	6179600	4846900	1330100	1818400
99	2641;818	108	4045;4046;4047;4048;4049;4050;4051;4052;4053;4054;4055;4056;4057;4058;4059;4060;4061;4062;4063;4064;4065;4066;4067;4068;4069;4070;4071;4072;4073;4074;4075;4076;4077;4078;4079;4080;4081;4082;4083;4084;4085;4086;4087;4088;4089;4090;4091;4092;4093;4094;4095;4096;4097;4098;4099;4100;4101;4102;4103;4104;4105;4106;4107;4108;4109;4110;4111	1332;1333;1334;1335;1336;1337;1338;1339;1340;1341;1342;1343;1344;1345;1346;1347;1348;1349;1350;1351;1352;1353;1354;1355;1356;1357;1358;1359;1360;1361;1362;1363;1364;1365;1366;1367;1368	1365	512	ADEWIMK	7	0	891.416	P35579;F8W6L6;P35580	P35579	MYH9;MYH10	Cellular myosin heavy chain, type A;Myosin heavy chain 9;Myosin heavy chain, non-muscle IIa;Myosin-9;Non-muscle myosin heavy chain A;Non-muscle myosin heavy chain IIa;Cellular myosin heavy chain, type B;Myosin heavy chain 10;Myosin heavy chain, non-muscle IIb;Myosin-10;Non-muscle myosin heavy chain B;Non-muscle myosin heavy chain IIb	no	no	2	7.8457e-06	195.98	104320000	4012600	2975700	1927200	2739100	1419700	5314500	3748400	1620400	3431400	3017900	1466200	4043800	1303800	964530	1629400	857570	587080	730330	3318800	4603900	3871100	1914600	5279500	4521000
100	1058	109;110	4112;4113;4114;4115;4116;4117;4118;4119;4120;4121;4122;4123;4124;4125;4126;4127;4128;4129;4130;4131;4132;4133;4134;4135;4136;4137;4138;4139;4140;4141;4142;4143;4144;4145;4146;4147;4148;4149;4150;4151;4152	1369;1370;1371;1372;1373;1374;1375;1376;1377;1378;1379	1370	846	ADFAGMIEVIK	11	0	1192.62	gi|15604934	gi|15604934			yes	yes	2	1.5624e-26	236.33	160370000	0	0	646910	1933100	0	312170	1263000	1781500	0	0	863050	0	25331000	29472000	22970000	24821000	19599000	18693000	2631700	3475400	1535100	1298100	1282900	1951900
101	2354	111	4153;4154;4155;4156;4157;4158;4159;4160;4161;4162;4163;4164;4165;4166;4167;4168;4169;4170;4171;4172;4173;4174;4175;4176;4177;4178;4179;4180;4181;4182;4183;4184;4185;4186;4187;4188;4189;4190;4191;4192;4193;4194;4195;4196;4197;4198;4199;4200;4201;4202;4203;4204;4205;4206;4207;4208;4209;4210;4211;4212;4213;4214;4215;4216;4217;4218;4219;4220;4221;4222	1380;1381;1382;1383;1384;1385;1386;1387;1388;1389;1390;1391;1392;1393;1394;1395;1396;1397;1398;1399;1400;1401;1402;1403;1404;1405;1406	1381		ADFAQACQDAGVR	13	0	1407.62	P11498;B4DN00;E9PRE7	P11498	PC	Pyruvate carboxylase, mitochondrial;Pyruvic carboxylase;cDNA FLJ60715, highly similar to Pyruvate carboxylase, mitochondrial (EC 6.4.1.1)	yes	no	2	5.5841e-63	253.88	236240000	21489000	22184000	7687300	6913400	14955000	28346000	5457700	4929600	12782000	7236100	4524500	13303000	3459100	4303500	6666200	4068100	4438000	5188200	7903000	7298900	7296900	6285600	4884800	5022300
102	2641;818	112	4223;4224;4225;4226;4227;4228;4229;4230;4231;4232;4233;4234;4235;4236;4237;4238;4239;4240;4241;4242;4243;4244;4245;4246;4247;4248;4249;4250;4251;4252;4253;4254;4255;4256;4257;4258;4259;4260;4261;4262;4263;4264;4265;4266;4267;4268;4269;4270;4271;4272;4273;4274;4275;4276;4277;4278;4279;4280;4281;4282;4283;4284;4285;4286;4287;4288;4289;4290;4291;4292;4293;4294;4295;4296;4297;4298;4299;4300;4301;4302…	1407;1408;1409;1410;1411;1412;1413;1414;1415;1416;1417;1418;1419;1420;1421;1422;1423;1424;1425;1426;1427;1428;1429;1430;1431;1432;1433;1434;1435;1436;1437;1438;1439;1440;1441;1442;1443;1444;1445;1446;1447;1448;1449;1450;1451;1452;1453;1454;1455;1456;1457;1458;1459;1460;1461;1462;1463;1464;1465;1466;1467;1468;1469;1470;1471;1472;1473;1474;1475;1476;1477;1478;1479;1480;1481;1482;1483;1484;1485;1486…	1424		ADFCIIHYAGK	11	0	1293.62	P35579;F8W6L6;P35580	P35579	MYH9;MYH10	Cellular myosin heavy chain, type A;Myosin heavy chain 9;Myosin heavy chain, non-muscle IIa;Myosin-9;Non-muscle myosin heavy chain A;Non-muscle myosin heavy chain IIa;Cellular myosin heavy chain, type B;Myosin heavy chain 10;Myosin heavy chain, non-muscle IIb;Myosin-10;Non-muscle myosin heavy chain B;Non-muscle myosin heavy chain IIb	no	no	2,3	6.7812e-14	188.99	882210000	36856000	34444000	38504000	47293000	16998000	35083000	30753000	25112000	27852000	28687000	26304000	41836000	5778600	6159000	8877400	6878500	2663900	4432100	56856000	45512000	46518000	24137000	51770000	33046000
103	2176	113	4418;4419;4420;4421;4422;4423;4424;4425;4426;4427;4428;4429;4430;4431;4432;4433;4434	1498;1499;1500;1501;1502;1503	1499		ADFDNTVAIHPTSSEEIVTIR	21	0	2314.14	P00390	P00390	GLUR;GRD1;GSR	Glutathione reductase, mitochondrial	yes	yes	3	4.8901e-06	135.09	98412000	0	0	2773800	0	2945700	4582600	0	0	3896800	3976000	1950200	2211900	0	0	0	0	0	0	9836700	13502000	7989800	6918500	6240800	7122600
104	2146	114	4435;4436;4437;4438	1504	1504		ADFFEDENGQR	11	0	1326.55	O95573;H7BYZ7	O95573	ACS3;ACSL3;FACL3;LACS3	Long-chain acyl-CoA synthetase 3;Long-chain-fatty-acid--CoA ligase 3	yes	no	2	0.033507	88.056	6595500	0	0	0	0	0	1588800	0	0	0	0	2276100	0	0	0	1605000	1125600	0	0	0	0	0	0	0	0
105	724	115	4439;4440;4441;4442;4443;4444;4445;4446;4447;4448;4449;4450;4451;4452;4453;4454;4455;4456;4457;4458;4459;4460;4461;4462;4463;4464;4465;4466;4467;4468;4469;4470;4471;4472;4473;4474;4475;4476;4477;4478;4479;4480;4481;4482;4483;4484;4485;4486;4487;4488;4489;4490;4491;4492;4493;4494;4495;4496;4497;4498;4499;4500;4501;4502;4503;4504;4505;4506;4507;4508;4509;4510;4511;4512;4513;4514;4515;4516;4517;4518…	1505;1506;1507;1508;1509;1510;1511;1512;1513;1514;1515;1516;1517;1518;1519;1520;1521;1522;1523;1524;1525;1526;1527;1528;1529;1530;1531;1532;1533;1534;1535;1536;1537;1538;1539;1540;1541;1542;1543;1544;1545;1546;1547;1548;1549;1550;1551;1552;1553;1554;1555	1524		ADFQGISPER	10	0	1118.54	P61803;F5GXX5	P61803	DAD1	Defender against cell death 1;Dolichyl-diphosphooligosaccharide--protein glycosyltransferase subunit DAD1	yes	no	2	1.4767e-12	204.52	623440000	58613000	59827000	4712700	4542900	26049000	45483000	28872000	40578000	52299000	36590000	22404000	21680000	19603000	17707000	28092000	18361000	8277300	7989700	16545000	19430000	17077000	4387900	10992000	14228000
106	2630	116	4539;4540	1556;1557	1556		ADFSGMSQTDISISK	15	0	1585.73	P35237	P35237	PI6;PTI;SERPINB6	Cytoplasmic antiproteinase;Peptidase inhibitor 6;Placental thrombin inhibitor;Serpin B6	yes	yes	2	0.0056452	94.717	5582300	0	0	0	0	0	0	0	0	0	0	0	0	0	0	0	0	0	0	0	0	0	0	0	0
107	4138	117	4541;4542;4543;4544;4545;4546;4547;4548;4549;4550;4551;4552;4553;4554;4555;4556;4557;4558;4559;4560	1558	1558		ADFSPFGNSQGPSR	14	0	1465.66	Q9H2M9	Q9H2M9	KIAA0839;RAB3GAP2	Rab3 GTPase-activating protein 150 kDa subunit;Rab3 GTPase-activating protein non-catalytic subunit;Rab3-GAP p150;Rab3-GAP regulatory subunit;RGAP-iso	yes	yes	2	0.0055344	106.26	21958000	1645500	1251200	1613500	2209900	0	0	1394200	947330	1132900	987510	726620	2091200	0	0	0	0	0	0	2351200	0	0	0	909360	0
108	1752	118	4561;4562;4563;4564;4565;4566;4567;4568;4569;4570;4571;4572;4573;4574;4575;4576;4577;4578;4579;4580;4581;4582;4583;4584;4585;4586;4587;4588;4589;4590;4591;4592;4593;4594;4595;4596	1559;1560	1559		ADFVIAANSYDIAIK	15	0	1609.84	J3KQ73;Q14318;U3KQ64;M0R2K9	J3KQ73	FKBP38;FKBP8	38 kDa FK506-binding protein;FK506-binding protein 8;FKBPR38;Peptidyl-prolyl cis-trans isomerase FKBP8;Rotamase	yes	no	2	7.4962e-109	306.07	127640000	14414000	15707000	9679100	10129000	7442000	8059000	5814500	4776900	6276900	7181400	6077100	1965800	623000	0	0	0	0	0	4970900	0	2866100	3539800	3629900	3918200
109	2958	119	4597;4598;4599;4600;4601;4602;4603;4604;4605;4606;4607;4608;4609;4610;4611;4612;4613;4614;4615;4616;4617;4618;4619;4620;4621;4622;4623;4624;4625;4626;4627;4628;4629;4630;4631;4632	1561;1562;1563;1564;1565;1566;1567;1568;1569;1570;1571;1572	1572		ADGEINVDSIITR	13	0	1401.71	P62140;C9JP48;C9J9S3	P62140	PPP1CB;PPP1CB;PPP1CB	Serine/threonine-protein phosphatase PP1-beta catalytic subunit;Serine/threonine-protein phosphatase	yes	no	2	1.2336e-09	182.1	181030000	5036800	4927100	6736400	0	3489600	0	4538000	4188200	4956000	4574200	6573600	5094100	0	0	0	0	0	0	14083000	13368000	13124000	12373000	12690000	14825000
110	1119	120	4633;4634;4635;4636;4637;4638;4639;4640	1573;1574;1575;1576;1577;1578	1577		ADGFSGWIK	9	0	979.476	gi|15605014	gi|15605014			yes	yes	2	0.00048148	157.91	30495000	0	0	0	542370	603650	0	0	0	0	0	0	0	5187400	5633700	3241500	4246600	5280700	5759400	0	0	0	0	0	0
111	2307	121	4641;4642;4643;4644;4645;4646;4647;4648;4649;4650;4651;4652;4653;4654;4655;4656;4657;4658;4659;4660;4661;4662;4663;4664;4665;4666;4667;4668;4669;4670;4671;4672;4673;4674;4675;4676;4677;4678;4679;4680;4681;4682;4683;4684;4685;4686;4687	1579;1580;1581;1582;1583;1584;1585;1586;1587;1588;1589;1590;1591;1592;1593;1594;1595;1596;1597;1598;1599;1600;1601;1602;1603;1604;1605;1606;1607;1608;1609	1602		ADGGTQVIDTK	11	0	1103.55	P09622;E9PEX6;B4DHG0	P09622	DLD;GCSL;LAD;PHE3	Dihydrolipoamide dehydrogenase;Dihydrolipoyl dehydrogenase, mitochondrial;Glycine cleavage system L protein;cDNA FLJ50515, highly similar to Dihydrolipoyl dehydrogenase, mitochondrial (EC 1.8.1.4)	yes	no	2	4.8222e-06	167.12	155470000	9673900	11766000	2785500	3057600	8656800	12068000	3322000	3664600	6617000	4141400	2868100	2997900	1535100	3872300	8181700	5706100	24201000	6722900	3558100	3236800	3056600	3267500	5636700	5763300
112	3705	122;123	4688;4689;4690;4691;4692;4693;4694;4695;4696;4697;4698;4699;4700;4701;4702;4703;4704;4705;4706;4707;4708;4709;4710;4711;4712;4713;4714;4715;4716;4717;4718;4719;4720;4721;4722;4723;4724;4725;4726;4727;4728;4729;4730;4731;4732;4733;4734;4735;4736;4737;4738;4739;4740;4741;4742;4743;4744;4745	1610;1611;1612;1613;1614;1615;1616	1610	4420	ADGIIGMFIK	10	0	1063.57	Q8N766	Q8N766	KIAA0090;PSEC0263	Uncharacterized protein KIAA0090	yes	yes	2	0.00013815	157.96	46013000	4117900	4488500	3878000	4196400	2594700	4268400	228320	1421600	1618100	1269400	288120	1619200	1797800	2159800	108930	140930	955070	1457900	1622700	1570000	713610	615410	435990	801810
113	3863	124	4746;4747;4748;4749;4750;4751;4752;4753;4754;4755;4756;4757;4758;4759;4760;4761;4762;4763;4764;4765;4766;4767;4768;4769;4770;4771;4772;4773;4774;4775	1617;1618;1619;1620;1621;1622;1623;1624;1625	1625		ADGIVPETWIDGPK	14	0	1496.75	Q96A35	Q96A35	MRPL24	39S ribosomal protein L24, mitochondrial	yes	yes	2	0.0041872	108.72	122250000	8276200	9091200	8726300	9597500	13206000	12376000	2604300	3429900	8170300	6567800	6177700	6958300	5788800	5081800	0	0	0	0	0	0	1810700	1899900	2100400	4093700
114	3564	125	4776;4777;4778;4779;4780;4781;4782;4783;4784;4785;4786;4787;4788;4789;4790;4791;4792;4793;4794;4795;4796;4797;4798;4799;4800;4801;4802;4803;4804;4805;4806;4807;4808;4809;4810;4811;4812;4813;4814;4815;4816;4817;4818;4819	1626;1627;1628;1629;1630;1631;1632;1633;1634;1635;1636;1637;1638;1639;1640	1639		ADGNQITIEER	11	0	1244.6	Q6YHK3	Q6YHK3	CD109;CPAMD7	150 kDa TGF-beta-1-binding protein;C3 and PZP-like alpha-2-macroglobulin domain-containing protein 7;CD109 antigen;p180;Platelet-specific Gov antigen;r150	yes	yes	2	1.2052e-18	211.64	67445000	5833700	4602800	3534800	2715100	3987100	5850200	2530100	2808200	3212700	1689500	2398900	4743300	3107700	2934200	2971300	1629400	4314400	4211600	628650	894720	0	0	0	559860
115	4455	126	4820;4821;4822;4823;4824;4825;4826;4827;4828;4829;4830;4831;4832;4833;4834;4835;4836;4837;4838;4839;4840;4841;4842;4843;4844;4845;4846;4847;4848;4849;4850;4851;4852;4853;4854;4855;4856;4857;4858;4859;4860;4861;4862;4863;4864;4865;4866;4867;4868;4869;4870;4871;4872;4873;4874;4875;4876;4877	1641;1642;1643;1644;1645;1646;1647;1648;1649;1650;1651;1652;1653;1654;1655;1656;1657;1658;1659;1660;1661;1662;1663;1664;1665	1643		ADGQVAEIIIR	11	0	1183.66	Q9Y285;B4E363;K7ER16;K7EK06	Q9Y285	FARS;FARSA;FARSL;FARSLA	CML33;Phenylalanine--tRNA ligase alpha chain;Phenylalanyl-tRNA synthetase alpha chain;cDNA FLJ50378, highly similar to Phenylalanyl-tRNA synthetase alpha chain (EC 6.1.1.20)	yes	no	2	3.1936e-14	191.52	122720000	3772100	2403700	6598500	4078800	4165800	3209100	2829300	3028000	3014900	2540000	3558600	3302200	406960	0	140970	152190	276150	0	9730900	8691400	7177700	5660900	8401500	9035900
116	3608	127	4878;4879;4880;4881;4882;4883;4884;4885;4886;4887;4888;4889;4890;4891;4892;4893;4894;4895;4896;4897;4898;4899;4900;4901;4902;4903;4904;4905;4906;4907;4908;4909;4910;4911;4912;4913;4914;4915;4916;4917;4918;4919;4920;4921;4922;4923;4924;4925	1666;1667;1668;1669;1670;1671	1667		ADGTATAPPPR	11	0	1052.53	Q7Z6Z7;Q5H962	Q7Z6Z7	HSPC272;HUWE1;KIAA0312;KIAA1578;UREB1;HUWE1;RP3-339A18.4-007	ARF-binding protein 1;E3 ubiquitin-protein ligase HUWE1;HECT, UBA and WWE domain-containing protein 1;Homologous to E6AP carboxyl terminus homologous protein 9;Large structure of UREB1;Mcl-1 ubiquitin ligase E3;Upstream regulatory element-binding protein 1;HECT, UBA and WWE domain containing 1	yes	no	2	0.004508	113.93	4876300	300740	590420	39018	282240	140580	328400	60169	344070	199450	140130	0	422590	55885	39563	120090	32127	0	0	138270	275980	90992	112090	159290	231590
117	1901	128	4926;4927;4928;4929;4930;4931;4932;4933;4934;4935;4936;4937;4938;4939;4940;4941;4942;4943;4944;4945;4946;4947;4948;4949;4950;4951;4952;4953;4954;4955;4956;4957;4958;4959;4960;4961;4962;4963;4964;4965;4966;4967;4968;4969;4970;4971;4972;4973	1672;1673;1674;1675	1674		ADGVPVYIK	9	0	960.528	O14548	O14548	COX7A2L;COX7AR;COX7RP	COX7a-related protein;Cytochrome c oxidase subunit 7A-related protein, mitochondrial;Cytochrome c oxidase subunit VIIa-related protein;EB1	yes	yes	2	0.12179	81.296	90242000	13547000	14396000	247780	176330	7403200	13484000	2576600	151550	5032900	3170400	2592800	3789800	945650	524360	1573000	921150	2687500	4131900	1841200	2226500	1726000	445020	1534000	1710100
118	2938;493	129	4974;4975;4976;4977;4978;4979;4980;4981;4982;4983;4984;4985;4986;4987;4988;4989;4990;4991;4992;4993;4994;4995;4996;4997;4998;4999;5000;5001;5002;5003;5004;5005;5006;5007;5008;5009;5010;5011;5012;5013;5014	1676;1677;1678;1679;1680;1681;1682;1683	1676		ADGYEPPVQESV	12	0	1289.58	D6R9B6;P61247;D6RAT0;H0Y9Y4	P61247	FTE1;MFTL;RPS3A	40S ribosomal protein S3a;v-fos transformation effector protein	no	no	2	0.001583	113.93	210070000	0	0	6555700	2911100	4613200	6607300	6890400	5922700	7965600	4873300	5953100	7832600	416440	0	330320	0	463660	0	17761000	19806000	12011000	6910000	19516000	21216000
119	2961	130	5015;5016;5017;5018;5019;5020;5021;5022;5023;5024;5025;5026;5027;5028;5029;5030;5031;5032;5033;5034;5035;5036;5037;5038;5039;5040;5041;5042;5043;5044;5045;5046;5047;5048;5049	1684;1685;1686;1687;1688;1689;1690;1691;1692;1693;1694;1695;1696	1695		ADGYVIEGK	9	0	950.471	P62241;Q5JR95	P62241	OK/SW-cl.83;RPS8;RP11-269F19.3-003;RPS8	40S ribosomal protein S8;Ribosomal protein S8	yes	no	2	0.0022336	138.4	298490000	3136600	4365800	8721700	12036000	883890	4385500	5007600	7842400	23263000	13100000	23129000	28352000	1868800	0	3571700	1292000	1703000	1848200	17264000	17678000	11690000	8131800	22223000	0
120	2979	131	5050;5051;5052;5053;5054;5055;5056;5057;5058;5059;5060;5061;5062;5063;5064;5065;5066;5067	1697	1697		ADHDFVVQEDFMK	13	0	1579.7	P62333	P62333	PSMC6;SUG2	26S protease regulatory subunit 10B;26S proteasome AAA-ATPase subunit RPT4;Proteasome 26S subunit ATPase 6;Proteasome subunit p42	yes	yes	3	0.11432	70.942	23701000	2743500	3247400	1335200	1307700	0	1163000	1262700	843500	0	752010	0	0	0	0	0	0	0	0	0	3191200	0	0	2711100	1858100
121	1534	132	5068;5069;5070;5071;5072;5073;5074;5075;5076;5077;5078;5079;5080;5081;5082;5083;5084;5085;5086;5087;5088;5089;5090;5091;5092;5093;5094;5095;5096;5097;5098;5099;5100;5101;5102;5103;5104;5105;5106;5107;5108;5109;5110;5111;5112;5113;5114;5115;5116;5117;5118;5119;5120;5121;5122;5123;5124;5125;5126;5127	1698;1699;1700;1701;1702;1703;1704;1705;1706;1707;1708;1709;1710;1711;1712;1713;1714	1702		ADHEIIEQK	9	0	1081.54	gi|15605537	gi|15605537			yes	yes	2,3	8.5306e-08	206.09	159040000	3993300	5364100	7932200	2848500	12213000	12244000	518310	857870	2765700	3099400	3467600	1194700	8403600	13140000	38957000	23285000	1673700	10239000	1134500	1410600	962260	214080	1175300	1945100
122	2283	133	5128;5129;5130;5131;5132;5133;5134;5135;5136;5137;5138;5139;5140;5141;5142;5143;5144;5145;5146;5147;5148;5149;5150;5151;5152;5153;5154;5155;5156;5157;5158;5159;5160;5161;5162;5163;5164;5165;5166;5167;5168;5169;5170;5171;5172;5173;5174;5175;5176;5177;5178;5179;5180;5181;5182;5183;5184;5185;5186;5187;5188;5189;5190;5191;5192;5193;5194;5195;5196;5197;5198;5199;5200;5201;5202;5203;5204;5205;5206;5207…	1715;1716;1717;1718;1719;1720;1721;1722;1723;1724;1725;1726;1727;1728;1729;1730;1731;1732;1733;1734;1735;1736;1737;1738;1739;1740;1741;1742;1743	1739		ADHGEPIGR	9	0	950.457	P08238;Q58FF7;Q5T9W8	P08238	HSP90AB1;HSP90B;HSPC2;HSPCB;HSP90AB3P;HSP90BC;HSP90AB1;RP1-302G2.1-006	Heat shock 84 kDa;Heat shock protein HSP 90-beta;Heat shock protein 90-beta c;Putative heat shock protein HSP 90-beta-3;Heat shock protein 90kDa alpha (Cytosolic), class B member 1	yes	no	2,3	0.00027121	160.88	38038000	649680	3221400	1647500	4987100	990760	2545800	634000	4026000	1034700	4023800	686010	2466400	0	284260	40313	411130	0	303650	509170	2198200	775750	3456400	502330	1460600
123	344	134	5240;5241;5242;5243;5244;5245;5246;5247;5248;5249;5250;5251;5252;5253;5254;5255;5256;5257;5258;5259;5260;5261;5262;5263;5264;5265;5266;5267;5268;5269;5270;5271;5272;5273;5274;5275;5276;5277;5278;5279;5280;5281;5282;5283;5284;5285;5286;5287;5288;5289;5290;5291;5292;5293;5294;5295;5296;5297;5298;5299;5300;5301;5302;5303;5304;5305;5306;5307;5308;5309;5310;5311;5312;5313;5314;5315;5316;5317;5318;5319…	1744;1745;1746;1747;1748;1749;1750;1751;1752;1753;1754;1755;1756;1757;1758;1759;1760;1761;1762;1763;1764;1765;1766;1767;1768;1769;1770;1771;1772;1773;1774	1766		ADHQPITEASYVNIPTIAICNTDSPIR	27	0	2995.47	P08865;C9J9K3;A6NE09	P08865	LAMBR;LAMR1;RPSA;RPSA	37 kDa laminin receptor precursor;37/67 kDa laminin receptor;40S ribosomal protein SA;67 kDa laminin receptor;Colon carcinoma laminin-binding protein;Laminin receptor 1;Laminin-binding protein precursor p40;Multidrug resistance-associated protein MGr1-Ag;NEM/1CHD4;Putative uncharacterized protein RPSA;Putative uncharacterized protein ENSP00000346598	yes	no	2,3	6.847e-82	244.91	940950000	0	0	13210000	10813000	14045000	16676000	23255000	15030000	30539000	25978000	32788000	33451000	3887500	5388800	5122100	3282600	2832700	2688900	93869000	100330000	59139000	59229000	86096000	73872000
124	777	135	5326;5327;5328;5329;5330;5331;5332;5333;5334	1775;1776	1775		ADHSFSDGVPSDSVEAAK	18	0	1817.81	F5HFY4;Q99733;C9JZI7;C9J6D1;E9PKT8;E9PNJ7;E9PS34;E9PJJ2;E9PNW0;E9PP22;E9PKI2;C9J1B1	F5HFY4	NAP1L4;NAP2;NAP1L4;NAP1L4;NAP1L4	Nucleosome assembly protein 1-like 4;Nucleosome assembly protein 2;Putative uncharacterized protein NAP1L4	yes	no	2	4.7845e-13	184.31	17164000	1515000	1155800	0	0	0	1256700	0	0	0	0	0	0	0	0	0	0	0	0	4658100	2676000	0	5292800	0	0
125	624	136	5335;5336;5337;5338;5339;5340;5341;5342;5343;5344;5345;5346;5347;5348;5349	1777	1777		ADHVQSIAQIENICK	15	0	1724.85	E9PEN8;Q9UIA9	E9PEN8	KIAA0745;RANBP16;XPO7	Exportin-7;Ran-binding protein 16	yes	no	2	1.6672e-08	177.84	33782000	1864600	2592000	2274300	0	0	0	670920	739990	1798800	0	1420300	0	0	0	0	0	0	0	4196000	4125000	3404100	3179400	0	0
126	4410;2371;4409;2372;2378	137	5350	1778	1778		ADIAESQVNK	10	0	1073.54	P12882;P13533;P12883;P13535;Q9UKX2;Q9UKX3	Q9UKX3	MYH1;MYH6;MYHCA;MYH7;MYHCB;MYH8;MYH2;MYHSA2;MYH13	Myosin heavy chain 1;Myosin heavy chain 2x;Myosin heavy chain IIx/d;Myosin heavy chain, skeletal muscle, adult 1;Myosin-1;Myosin heavy chain 6;Myosin heavy chain, cardiac muscle alpha isoform;Myosin-6;Myosin heavy chain 7;Myosin heavy chain slow isoform;Myosin heavy chain, cardiac muscle beta isoform;Myosin-7;Myosin heavy chain 8;Myosin heavy chain, skeletal muscle, perinatal;Myosin-8;Myosin heav…	no	no	2	0.19046	74.464	0	0	0	0	0	0	0	0	0	0	0	0	0	0	0	0	0	0	0	0	0	0	0	0	0
127	2967	138	5351;5352;5353;5354;5355;5356;5357;5358;5359;5360;5361;5362	1779	1779		ADIDITK	7	0	774.412	P62269	P62269	D6S218E;RPS18	40S ribosomal protein S18;Ke-3	yes	yes	2	0.11336	100.07	12906000	60263	3222900	0	0	0	444160	0	0	0	448350	0	4232600	0	0	0	0	0	0	0	237230	0	1872100	0	0
128	805	139	5363;5364;5365;5366;5367;5368;5369;5370;5371;5372;5373;5374;5375;5376;5377;5378;5379;5380;5381;5382	1780;1781;1782;1783;1784;1785;1786;1787;1788;1789;1790;1791	1784		ADIDKINIDSIIQR	14	1	1612.88	P36873;F8VYE8;F8VR82	P36873	PPP1CC	Protein phosphatase 1C catalytic subunit;Serine/threonine-protein phosphatase PP1-gamma catalytic subunit	yes	no	2	6.5136e-19	204.13	77972000	0	0	0	2318800	0	1661400	2217900	1682100	2932900	2508600	3575400	2850100	0	0	0	0	0	0	7941300	9305700	6055300	6358500	5295800	5236500
129	1423	140;141	5383;5384;5385;5386;5387;5388;5389;5390;5391;5392;5393	1792;1793;1794;1795;1796	1796		ADIDVFK	7	0	806.417	gi|15605400	gi|15605400			yes	yes	2	0.012291	138.85	62837000	0	0	0	0	0	0	0	0	0	0	0	0	3478400	7239300	5076200	3045500	20215000	22883000	0	0	251090	0	0	648540
130	1423	142	5394;5395;5396	1797	1797	1465	ADIDVFKEDFAIIFEAGMVAIK	22	1	2441.26	gi|15605400	gi|15605400			yes	yes	3	0.0036736	86.727	594850	0	0	0	0	0	0	0	0	148960	0	0	0	343590	0	0	0	0	0	102310	0	0	0	0	0
131	3152	143	5397;5398;5399;5400;5401;5402;5403;5404;5405;5406;5407;5408;5409;5410;5411;5412;5413;5414;5415;5416;5417;5418;5419;5420;5421;5422;5423;5424;5425;5426;5427;5428;5429;5430;5431;5432;5433;5434;5435;5436;5437;5438;5439;5440;5441;5442;5443;5444;5445;5446;5447;5448;5449;5450;5451;5452	1798;1799;1800;1801;1802;1803;1804;1805;1806;1807;1808;1809;1810;1811;1812;1813;1814;1815;1816;1817;1818;1819;1820;1821;1822;1823;1824;1825;1826;1827;1828;1829;1830;1831;1832;1833;1834;1835;1836;1837;1838;1839;1840;1841;1842;1843;1844;1845;1846;1847;1848;1849;1850;1851;1852;1853;1854;1855;1856;1857;1858;1859;1860;1861	1803		ADIDVSGPK	9	0	900.455	Q09666	Q09666	AHNAK;PM227	Desmoyokin;Neuroblast differentiation-associated protein AHNAK	yes	no	2	0.0001909	164.96	310670000	7593000	16489000	3178800	2724300	3533000	16230000	0	498470	0	484070	3615700	2395300	1431600	1598300	1416400	2717200	2396500	2728900	14785000	27522000	18656000	8080700	16788000	17688000
132	3152	144	5453;5454;5455;5456;5457;5458;5459;5460;5461;5462	1862	1862		ADIDVSGPSVDTDAPDIDIEGPEGK	25	0	2511.15	Q09666	Q09666	AHNAK;PM227	Desmoyokin;Neuroblast differentiation-associated protein AHNAK	yes	yes	3	1.7341e-05	94.632	4968500	0	0	0	0	0	255920	0	0	0	0	0	0	0	0	0	0	0	0	949150	827290	266190	279690	254170	0
133	1305	145	5463;5464;5465;5466;5467;5468;5469;5470;5471;5472;5473;5474;5475;5476;5477;5478;5479;5480;5481;5482;5483;5484;5485;5486;5487;5488;5489;5490;5491;5492;5493;5494;5495;5496;5497;5498;5499;5500;5501;5502;5503;5504;5505;5506;5507;5508;5509;5510;5511;5512;5513;5514;5515;5516;5517;5518;5519;5520;5521;5522;5523;5524;5525;5526;5527;5528;5529;5530;5531;5532;5533;5534;5535;5536;5537;5538;5539;5540;5541;5542…	1863;1864;1865;1866;1867;1868;1869;1870;1871;1872;1873;1874;1875;1876;1877;1878;1879;1880;1881;1882;1883;1884;1885;1886;1887;1888;1889;1890;1891;1892;1893;1894;1895;1896;1897;1898;1899;1900;1901;1902;1903;1904;1905;1906;1907;1908;1909;1910;1911;1912;1913;1914;1915;1916;1917;1918;1919;1920;1921;1922;1923;1924;1925;1926;1927;1928;1929;1930;1931;1932;1933;1934;1935;1936;1937;1938;1939;1940;1941;1942…	1954		ADIDYATASAETTYGIIGIK	20	0	2072.03	gi|15605251	gi|15605251			yes	yes	2,3	7.0415e-195	356.87	1305700000	14526000	17822000	35653000	37063000	19970000	23950000	13990000	18329000	21417000	18511000	28349000	31252000	152660000	158700000	168380000	157630000	120640000	140600000	25648000	28496000	16206000	10865000	21063000	23183000
134	2931	146	5721;5722;5723;5724;5725;5726;5727;5728;5729;5730;5731;5732;5733;5734;5735;5736;5737;5738;5739;5740;5741;5742;5743;5744;5745	2055;2056;2057;2058;2059;2060	2058		ADIEAQR	7	0	801.398	P61106	P61106	RAB14	Ras-related protein Rab-14	yes	yes	2	0.031685	127.84	9518800	70584	919560	1022200	1817200	0	739740	85863	533910	479230	1352400	28824	1056400	0	246760	0	193860	0	197860	0	0	0	352070	0	422290
135	3298	147	5746;5747;5748;5749;5750;5751;5752;5753;5754;5755;5756;5757;5758;5759;5760;5761	2061;2062;2063;2064	2062		ADIEGSIDSK	10	0	1033.49	Q15031;E9PHM2	Q15031	KIAA0028;LARS2	Leucine--tRNA ligase;Probable leucyl-tRNA synthetase, mitochondrial	yes	no	2	0.040929	98.044	22543000	4345400	5015500	0	0	248810	5457400	0	0	1729600	0	2130200	0	0	0	0	0	0	1317500	0	0	0	920090	0	561660
136	2061	148;149	5762;5763;5764;5765;5766;5767;5768;5769;5770;5771;5772;5773;5774;5775;5776;5777;5778;5779;5780;5781;5782;5783;5784;5785;5786;5787;5788;5789;5790;5791;5792;5793;5794;5795;5796;5797;5798;5799;5800;5801;5802;5803;5804;5805;5806;5807;5808;5809;5810;5811;5812;5813;5814;5815;5816;5817;5818;5819;5820;5821;5822;5823;5824;5825;5826;5827;5828;5829;5830;5831;5832;5833;5834;5835;5836;5837	2065;2066;2067;2068;2069;2070;2071;2072;2073;2074;2075;2076;2077;2078	2065	2135	ADIEMPFDPSK	11	0	1248.57	O75369;E7EN95	O75369	FLN1L;FLN3;FLNB;TABP;TAP	ABP-278;ABP-280 homolog;Actin-binding-like protein;Beta-filamin;Filamin homolog 1;Filamin-3;Filamin-B;Thyroid autoantigen;Truncated actin-binding protein	yes	no	2	0.00067777	130.94	125540000	2312800	1646500	1479400	1410500	1640800	2051300	3084700	2128300	5809400	2931600	1850300	4237300	479800	423320	561780	330240	571910	428610	16576000	11339000	8165400	7563800	5160800	4901300
137	446;713;481	150;151	5838;5839;5840;5841;5842;5843;5844;5845;5846;5847;5848;5849;5850;5851;5852;5853;5854;5855;5856;5857;5858;5859;5860;5861;5862;5863;5864;5865;5866;5867;5868;5869;5870;5871;5872;5873;5874;5875;5876;5877;5878;5879;5880;5881;5882;5883;5884;5885;5886;5887;5888;5889;5890;5891;5892;5893;5894;5895;5896;5897;5898;5899;5900;5901;5902;5903;5904;5905;5906;5907;5908;5909;5910;5911;5912	2079;2080;2081;2082;2083;2084;2085;2086;2087;2088;2089;2090;2091;2092;2093;2094	2090	286	ADIEMQIENIK	11	0	1302.65	CON__Q04695;Q04695;K7EPJ9;CON__Q9QWL7;F5GWP8	CON__Q04695	KRT17;KRT17;Krt1-17;Krt17	39.1;Cytokeratin-17;Keratin, type I cytoskeletal 17;Keratin-17	no	no	2	5.7032e-92	313.89	266640000	27815000	25463000	7139500	7592200	4788600	6101200	16401000	16834000	10315000	7536000	6030100	8932600	4238400	4268200	5822000	6044800	556750	828560	14627000	4148600	14807000	12954000	20310000	19562000		+
138	446;713;481	152;153	5913;5914;5915;5916;5917;5918;5919;5920;5921;5922;5923;5924;5925;5926;5927;5928;5929;5930;5931;5932;5933;5934;5935;5936;5937;5938;5939;5940;5941;5942;5943;5944;5945;5946;5947;5948;5949;5950;5951;5952;5953;5954;5955;5956;5957;5958;5959;5960;5961;5962;5963;5964;5965;5966;5967;5968;5969;5970;5971;5972;5973;5974;5975;5976;5977;5978;5979;5980;5981;5982;5983;5984;5985;5986;5987;5988;5989;5990;5991;5992…	2095;2096;2097;2098;2099;2100;2101;2102;2103;2104;2105;2106;2107;2108;2109;2110;2111;2112;2113;2114;2115;2116;2117;2118;2119;2120;2121;2122;2123;2124;2125;2126;2127;2128;2129;2130;2131;2132;2133;2134;2135;2136;2137;2138;2139;2140;2141;2142;2143;2144;2145;2146;2147;2148;2149;2150;2151;2152;2153;2154;2155;2156;2157;2158;2159;2160;2161;2162;2163;2164;2165;2166;2167;2168;2169;2170;2171;2172;2173;2174…	2192	286	ADIEMQIENIKEEIAYIK	18	1	2149.1	CON__Q04695;Q04695;K7EPJ9;CON__Q9QWL7;F5GWP8	CON__Q04695	KRT17;KRT17;Krt1-17;Krt17	39.1;Cytokeratin-17;Keratin, type I cytoskeletal 17;Keratin-17	no	no	2,3	1.7114e-91	287.85	1222200000	25698000	26732000	51676000	33823000	22641000	30943000	82336000	82749000	125220000	113280000	58409000	58367000	6648200	6443000	3830800	4459200	4019100	4164200	93475000	101590000	52572000	39536000	61505000	46054000		+
139	446;713;481	154;155	6202;6203;6204;6205;6206;6207;6208;6209;6210;6211;6212;6213;6214;6215;6216;6217;6218;6219;6220;6221;6222;6223;6224;6225;6226;6227;6228;6229;6230;6231;6232;6233;6234;6235;6236;6237;6238;6239;6240;6241;6242;6243;6244;6245;6246;6247;6248;6249;6250;6251;6252;6253;6254;6255;6256;6257;6258;6259;6260;6261;6262;6263;6264;6265;6266;6267;6268;6269;6270;6271;6272;6273;6274;6275;6276;6277;6278	2206;2207;2208;2209;2210;2211;2212;2213;2214;2215;2216	2213	286	ADIEMQIENIKEEIAYIKK	19	2	2277.19	CON__Q04695;Q04695;K7EPJ9;CON__Q9QWL7;F5GWP8	CON__Q04695	KRT17;KRT17;Krt1-17;Krt17	39.1;Cytokeratin-17;Keratin, type I cytoskeletal 17;Keratin-17	no	no	3,4	0.00049541	134.14	239170000	2123000	5929100	2433600	1376500	1412500	3352900	14179000	15046000	36312000	36516000	16058000	14761000	360430	0	0	0	0	0	3684700	1268300	5377900	25554000	2782400	0		+
140	414	156	6279;6280	2217	2217		ADIEMQIESIKEEIAYIK	18	1	2122.09	CON__P02533;P02533	CON__P02533	KRT14;KRT14	Cytokeratin-14;Keratin, type I cytoskeletal 14;Keratin-14	yes	no	3	0.16764	74.853	6224600	0	397940	0	0	0	5826700	0	0	0	0	0	0	0	0	0	0	0	0	0	0	0	0	0	0		+
141	431	157;158	6281;6282;6283;6284;6285;6286;6287;6288;6289;6290;6291;6292;6293;6294;6295;6296;6297;6298;6299;6300;6301;6302;6303;6304;6305;6306;6307;6308;6309;6310;6311;6312;6313;6314;6315;6316;6317;6318;6319;6320;6321;6322;6323;6324;6325;6326;6327;6328;6329;6330;6331;6332;6333;6334;6335;6336;6337;6338;6339;6340;6341;6342;6343;6344;6345;6346;6347;6348;6349	2218;2219;2220;2221;2222;2223;2224;2225;2226;2227;2228;2229;2230;2231;2232;2233;2234;2235;2236;2237;2238;2239;2240;2241	2221	257	ADIEMQIESITEEIAYIK	18	0	2095.04	CON__P13645;P13645	CON__P13645	KPP;KRT10;KPP;KRT10	Cytokeratin-10;Keratin, type I cytoskeletal 10;Keratin-10	yes	no	2,3	4.9377e-168	342.42	76211000	182780	120350	1644500	884050	32994000	25200000	73496	59595	555900	61220	528070	580290	226070	210210	44546	0	93797	56314	7490900	5022600	132730	0	0	0		+
142	431	159;160	6350;6351;6352;6353;6354;6355;6356;6357;6358;6359;6360;6361;6362;6363;6364;6365;6366;6367;6368;6369;6370;6371;6372;6373;6374;6375;6376;6377;6378;6379;6380;6381;6382;6383;6384;6385;6386;6387;6388;6389;6390;6391;6392;6393;6394;6395;6396;6397;6398;6399;6400;6401;6402;6403;6404;6405;6406;6407;6408;6409;6410;6411;6412;6413;6414;6415;6416;6417;6418;6419;6420;6421;6422;6423	2242;2243;2244;2245;2246;2247;2248;2249;2250;2251;2252;2253;2254;2255;2256;2257;2258	2255	257	ADIEMQIESITEEIAYIKK	19	1	2223.13	CON__P13645;P13645	CON__P13645	KPP;KRT10;KPP;KRT10	Cytokeratin-10;Keratin, type I cytoskeletal 10;Keratin-10	yes	no	2,3	1.5416e-33	221.31	332260000	1178000	247270	783770	1183900	148990000	162010000	708760	857660	2259500	1238600	276250	544480	846890	525120	1537700	269450	0	511010	4369700	3007100	132890	0	0	0		+
143	2237	161	6424	2259	2259		ADIEVACYGYEGIDAVK	17	0	1871.86	P05198;G3V4T5;H0YJS4	P05198	EIF2A;EIF2S1	Eukaryotic translation initiation factor 2 subunit 1;Eukaryotic translation initiation factor 2 subunit alpha	yes	no	3	0.57492	54.812	933260	0	0	0	0	0	0	0	0	0	0	0	0	0	0	0	0	0	0	0	0	0	0	0	933260
144	1221	162	6425;6426;6427;6428;6429;6430;6431;6432	2260;2261;2262	2260		ADIFAIQGDTPISQAFPIIIDEGYSR	26	0	2836.43	gi|15605150	gi|15605150			yes	yes	2	2.0948e-36	190.88	12877000	0	0	0	0	0	0	0	0	0	0	0	0	5697200	1958100	1725900	1208500	1791700	495900	0	0	0	0	0	0
145	2935	163;164	6433;6434;6435;6436;6437;6438;6439;6440;6441;6442;6443;6444;6445;6446;6447;6448;6449;6450;6451;6452;6453;6454;6455;6456;6457;6458;6459;6460;6461;6462;6463;6464;6465;6466;6467;6468;6469;6470;6471;6472;6473;6474;6475;6476;6477;6478;6479;6480;6481;6482;6483;6484;6485;6486;6487;6488;6489;6490;6491;6492	2263;2264;2265;2266;2267;2268;2269;2270;2271	2266	3612	ADIFMFDEPSSYIDVK	16	0	1875.86	P61221;D6R9I9	P61221	ABCE1;OK/SW-cl.40;RLI;RNASEL1;RNASELI;RNS4I	2-5-oligoadenylate-binding protein;ATP-binding cassette sub-family E member 1;HuHP68;Ribonuclease 4 inhibitor;RNase L inhibitor	yes	no	2	4.9468e-37	234.69	119690000	6388100	7824400	19826000	18949000	4082200	3797000	3612800	2512200	8829200	8860800	3280200	4223600	0	0	744000	329910	0	0	6407000	4097400	3678900	1798900	1446700	1181700
146	3833	165	6493;6494;6495;6496;6497;6498;6499;6500;6501;6502;6503;6504;6505;6506;6507;6508;6509;6510;6511;6512;6513;6514;6515;6516;6517;6518;6519;6520;6521;6522;6523;6524;6525	2272;2273;2274	2274		ADIFVDPVIHTACAIDIK	18	0	1997.03	Q92896	Q92896	CFR1;ESL1;GLG1;MG160	CFR-1;Cysteine-rich fibroblast growth factor receptor;E-selectin ligand 1;Golgi apparatus protein 1;Golgi sialoglycoprotein MG-160	yes	yes	3	0.00022025	112.72	37500000	3344400	3376400	4138900	3495400	1483000	1273400	1160500	1017800	1920000	1295200	0	882250	1050600	739500	898730	956820	638240	152440	1346800	844700	2230800	1738400	1457300	0
147	3984	166	6526;6527;6528;6529;6530;6531;6532;6533;6534;6535;6536;6537;6538;6539;6540;6541;6542;6543;6544	2275	2275		ADIGAIEIWR	10	0	1142.61	Q99523	Q99523	SORT1	100 kDa NT receptor;Glycoprotein 95;Neurotensin receptor 3;Sortilin	yes	yes	2	0.00029251	153.05	19975000	2032400	2213600	1551100	1979000	909130	2157800	379640	0	622340	668420	599850	495500	0	0	0	0	0	349420	0	1954100	1049600	870350	900950	0
148	456	167	6545;6546;6547;6548;6549;6550;6551;6552;6553;6554;6555	2276;2277;2278	2277		ADIGCTPGSGR	11	0	1089.49	CON__Q2UVX4	CON__Q2UVX4			yes	yes	2	6.1626e-05	158.79	11098000	366950	544540	2268000	3259600	469830	0	824560	559510	1056200	673850	0	0	0	0	594620	480070	0	0	0	0	0	0	0	0		+
149	2231	168	6556;6557;6558;6559;6560;6561;6562;6563;6564;6565;6566;6567;6568;6569;6570;6571;6572;6573;6574;6575;6576;6577;6578;6579;6580;6581;6582;6583;6584;6585;6586;6587;6588;6589;6590;6591;6592;6593;6594;6595;6596;6597;6598	2279;2280;2281;2282;2283;2284;2285;2286;2287;2288;2289;2290	2286	2383	ADIGVAMGIAGSDVSK	16	0	1489.74	P05023	P05023	ATP1A1	Sodium pump subunit alpha-1;Sodium/potassium-transporting ATPase subunit alpha-1	no	no	2	3.534e-20	208.68	70573000	9433900	7438000	2671900	476070	4800000	7197700	8075300	4799900	3708000	755640	139380	7992400	1448800	268850	1206500	1025800	236480	1383300	1383200	2353300	232130	3045600	500680	0
150	3152	169	6599;6600;6601;6602;6603;6604;6605;6606;6607;6608;6609;6610;6611;6612;6613;6614;6615;6616;6617;6618	2291;2292;2293;2294;2295;2296;2297;2298;2299;2300;2301;2302	2295		ADIGVSGPK	9	0	842.45	Q09666	Q09666	AHNAK;PM227	Desmoyokin;Neuroblast differentiation-associated protein AHNAK	yes	yes	2	0.0019351	141.2	18213000	1061300	975050	0	0	0	0	0	113150	0	107350	142470	0	144260	0	159460	0	162430	164760	1351900	1860900	1337700	811300	771180	834400
151	359	170	6619;6620;6621;6622;6623;6624;6625;6626;6627;6628;6629;6630;6631;6632;6633;6634;6635;6636;6637;6638;6639;6640;6641;6642;6643;6644;6645;6646;6647;6648;6649;6650;6651;6652;6653;6654;6655;6656;6657;6658;6659;6660;6661;6662;6663;6664;6665;6666;6667;6668;6669;6670;6671;6672;6673;6674;6675;6676;6677	2303;2304;2305;2306;2307;2308;2309;2310;2311;2312;2313;2314;2315;2316;2317;2318;2319;2320;2321;2322;2323;2324;2325;2326;2327;2328;2329;2330;2331;2332;2333;2334;2335;2336;2337;2338;2339;2340;2341;2342;2343	2329		ADIIAYIK	8	0	905.522	P99999;C9JFR7	P99999	CYC;CYCS;CYCS	Cytochrome c;Putative uncharacterized protein CYCS	yes	no	2	0.0023673	178.08	306550000	29010000	34179000	4235000	3578300	31060000	50838000	2609400	3042400	9024200	7837700	2372700	3846400	6596100	6159300	10523000	9678100	3386800	4445800	13976000	14352000	6147800	3097600	8718900	8599400
152	359	171	6678;6679;6680;6681	2344;2345	2345		ADIIAYIKK	9	1	1033.62	P99999;C9JFR7	P99999	CYC;CYCS;CYCS	Cytochrome c;Putative uncharacterized protein CYCS	yes	no	2	0.026729	110.87	4724400	1606900	827470	0	0	0	1474600	0	0	0	0	0	0	0	0	0	0	815410	0	0	0	0	0	0	0
153	2834	172	6682;6683;6684;6685;6686;6687;6688;6689;6690;6691;6692;6693;6694;6695;6696;6697;6698;6699;6700;6701;6702;6703;6704;6705;6706;6707;6708;6709;6710;6711	2346;2347;2348	2346		ADIIEDKDGK	10	1	1102.55	P52272;M0R019;M0R2T0;M0QZM1;M0R0N3;M0QYQ7	P52272	HNRNPM;HNRPM;NAGR1	Heterogeneous nuclear ribonucleoprotein M	yes	no	2	0.09789	96.89	27111000	1198700	0	823270	1908700	1217000	1023900	1692400	1276400	2689000	2502700	0	1285000	0	0	0	0	0	0	1866700	1836000	1733800	1420200	1094900	970450
154	952	173	6712;6713;6714;6715;6716;6717;6718;6719;6720;6721;6722	2349;2350;2351	2349		ADIIGK	6	0	615.359	gi|15604781	gi|15604781			yes	yes	2	0.36329	77.72	7103100	0	0	0	0	0	0	83936	0	0	118710	0	183540	806990	1217400	276260	1724400	1622800	1069100	0	0	0	0	0	0
155	4246	174	6723;6724	2352	2352		ADIIHACDIVEDAAIAYGYNNIQMTIPK	28	0	3118.51	Q9NSD9;F5H6Y1	Q9NSD9	FARSB;FARSLB;FRSB;HSPC173	Phenylalanine--tRNA ligase beta chain;Phenylalanyl-tRNA synthetase beta chain	yes	no	3	1.0128e-08	101.6	2477100	0	0	2066700	0	0	0	0	0	0	0	0	0	0	0	0	0	0	0	0	410380	0	0	0	0
156	733	175	6725;6726;6727;6728;6729;6730;6731;6732;6733;6734;6735;6736;6737;6738;6739;6740;6741;6742;6743;6744;6745;6746;6747;6748;6749;6750;6751;6752;6753;6754;6755;6756;6757;6758;6759;6760;6761;6762;6763;6764;6765;6766;6767;6768;6769;6770;6771;6772;6773;6774;6775;6776;6777;6778;6779;6780;6781;6782;6783;6784;6785;6786;6787;6788;6789;6790;6791;6792;6793;6794;6795;6796;6797;6798;6799;6800;6801;6802;6803;6804…	2353;2354;2355;2356;2357;2358;2359;2360;2361;2362;2363;2364;2365;2366;2367;2368;2369;2370;2371;2372;2373;2374;2375;2376;2377;2378;2379;2380;2381;2382;2383;2384;2385;2386;2387;2388;2389;2390;2391;2392;2393;2394;2395;2396;2397;2398;2399;2400;2401;2402;2403;2404;2405;2406;2407;2408;2409;2410	2391		ADIIISTQPGR	11	0	1169.64	P08195;F5GZS6;J3KPF3;F5GZI0	P08195	MDU1;SLC3A2	4F2 cell-surface antigen heavy chain;4F2 heavy chain antigen;Lymphocyte activation antigen 4F2 large subunit	yes	no	2	7.1743e-14	188.28	1181000000	68244000	72211000	51186000	53249000	46731000	84258000	45394000	41110000	43020000	42889000	105220000	140730000	30119000	27729000	27078000	30925000	32584000	37652000	21589000	23439000	34129000	24768000	12167000	15886000
157	733	176	6836;6837;6838;6839;6840;6841;6842;6843;6844;6845;6846;6847;6848;6849;6850;6851;6852;6853;6854;6855;6856;6857;6858;6859;6860;6861;6862;6863;6864;6865;6866;6867;6868;6869;6870;6871;6872;6873;6874;6875;6876;6877;6878;6879;6880;6881;6882;6883;6884;6885;6886;6887;6888;6889;6890;6891;6892;6893;6894;6895;6896;6897;6898;6899;6900;6901;6902;6903;6904;6905;6906;6907;6908;6909;6910;6911;6912;6913;6914;6915…	2411;2412;2413;2414;2415;2416;2417;2418;2419;2420;2421;2422;2423;2424;2425;2426;2427;2428;2429;2430;2431;2432;2433;2434;2435;2436;2437;2438;2439;2440;2441;2442;2443;2444;2445;2446;2447;2448;2449;2450;2451;2452;2453;2454;2455;2456;2457;2458;2459;2460;2461;2462;2463;2464;2465;2466;2467;2468;2469;2470;2471;2472;2473;2474;2475;2476;2477;2478;2479;2480;2481;2482;2483;2484;2485;2486;2487;2488;2489;2490…	2513		ADIIISTQPGREEGSPIEIER	21	1	2309.19	P08195;F5GZS6;J3KPF3;F5GZI0	P08195	MDU1;SLC3A2	4F2 cell-surface antigen heavy chain;4F2 heavy chain antigen;Lymphocyte activation antigen 4F2 large subunit	yes	no	2,3	2.7579e-52	228.84	3359400000	221910000	208630000	216120000	239620000	87986000	161680000	149290000	124640000	200580000	211220000	85035000	102610000	122780000	123990000	50645000	55958000	95030000	115290000	117780000	118190000	83520000	83886000	67597000	78994000
158	2283;2276	177	7022;7023;7024;7025;7026;7027;7028;7029;7030;7031;7032;7033;7034;7035;7036;7037;7038;7039;7040;7041;7042;7043;7044;7045;7046;7047;7048;7049;7050;7051;7052;7053;7054;7055;7056;7057;7058;7059;7060;7061;7062;7063;7064;7065;7066;7067;7068;7069;7070;7071;7072;7073;7074;7075;7076;7077;7078;7079;7080;7081;7082;7083;7084;7085;7086;7087;7088;7089;7090;7091;7092;7093;7094;7095;7096;7097;7098;7099;7100;7101…	2517;2518;2519;2520;2521;2522;2523;2524;2525;2526;2527;2528;2529;2530;2531;2532;2533;2534;2535;2536;2537;2538;2539;2540;2541;2542;2543;2544;2545;2546;2547;2548;2549;2550;2551;2552;2553;2554;2555;2556;2557;2558;2559;2560;2561;2562;2563;2564;2565;2566;2567;2568;2569;2570;2571;2572;2573;2574;2575;2576;2577;2578;2579;2580;2581;2582;2583;2584;2585;2586;2587;2588;2589;2590;2591;2592;2593;2594;2595;2596…	2731		ADIINNIGTIAK	12	0	1241.7	P08238;Q58FF8;P07900;Q14568	P08238	HSP90AB1;HSP90B;HSPC2;HSPCB;HSP90AB2P;HSP90BB;HSP90A;HSP90AA1;HSPC1;HSPCA;HSP90AA2;HSPCAL3	Heat shock 84 kDa;Heat shock protein HSP 90-beta;Heat shock protein 90-beta b;Putative heat shock protein HSP 90-beta 2;Heat shock 86 kDa;Heat shock protein HSP 90-alpha;Renal carcinoma antigen NY-REN-38;Heat shock 90 kDa protein 1 alpha-like 3;Putative heat shock protein HSP 90-alpha A2	no	no	2	5.0437e-46	240.8	8158600000	351720000	398670000	406740000	541510000	222120000	330120000	309310000	275070000	318930000	338160000	348270000	387310000	84300000	93291000	33459000	41417000	45588000	62825000	418950000	504350000	395830000	399190000	268470000	354170000
159	513	178	7324;7325;7326;7327;7328;7329;7330;7331;7332;7333;7334;7335;7336;7337;7338;7339;7340;7341;7342;7343;7344;7345;7346;7347;7348;7349;7350;7351;7352;7353;7354;7355;7356;7357;7358;7359;7360;7361;7362;7363;7364;7365;7366;7367;7368;7369;7370;7371;7372;7373;7374	2735;2736;2737;2738;2739	2737		ADIIQVGIR	9	0	983.576	Q9H074;D6REB4;D6RJF2	Q9H074	PAIP1	Polyadenylate-binding protein-interacting protein 1	yes	no	2	0.010449	111.61	110150000	4152800	4478500	5215400	5518300	4085000	3662400	2553000	1786800	2753000	1742800	2229000	2243300	0	0	990760	0	0	0	8962800	10455000	6081100	6176000	6681900	7991600
160	1250	179	7375;7376;7377;7378;7379;7380;7381;7382;7383;7384;7385;7386;7387;7388;7389;7390;7391;7392;7393;7394;7395;7396;7397;7398;7399;7400;7401;7402;7403;7404;7405;7406;7407;7408;7409;7410;7411;7412;7413;7414;7415;7416;7417;7418;7419;7420;7421;7422;7423;7424;7425;7426;7427;7428;7429;7430;7431;7432;7433;7434;7435;7436;7437;7438;7439;7440;7441;7442;7443;7444;7445;7446;7447;7448;7449;7450;7451;7452;7453;7454…	2740;2741;2742;2743;2744;2745;2746;2747;2748;2749;2750;2751;2752;2753;2754;2755;2756;2757	2753		ADIITTGGGGR	11	0	1016.53	gi|15605183	gi|15605183			yes	yes	2	0.0002133	150.1	556800000	15338000	17916000	4704200	1271300	30900000	53429000	8214600	9232300	7270400	711200	14436000	3108700	49967000	52566000	45965000	31432000	53569000	56746000	7865000	10372000	13037000	8939200	14412000	14810000
161	3687	180	7477;7478;7479;7480;7481;7482;7483;7484;7485;7486;7487;7488;7489;7490;7491;7492;7493	2758;2759;2760	2760		ADIIVTTPEK	10	0	1085.6	Q8N3C0	Q8N3C0	ASCC3;HELIC1	Activating signal cointegrator 1 complex subunit 3;ASC-1 complex subunit p200;Helicase, ATP binding 1;Trip4 complex subunit p200	yes	yes	2	0.019679	102.06	14648000	0	1014500	0	0	0	0	0	0	0	0	201800	398350	246190	0	0	0	0	0	819630	1463600	1026200	784130	1132800	1375900
162	2205	181	7494;7495;7496;7497;7498;7499;7500;7501;7502;7503;7504;7505;7506;7507;7508;7509;7510;7511;7512;7513;7514;7515;7516;7517;7518;7519	2761;2762	2761	2328	ADIKEMGISIQWIYSAR	17	1	1980.01	P02786;G3V0E5;F5H6B1;H7C3V5	P02786	TFRC	p90;T9;Transferrin receptor protein 1;Transferrin receptor protein 1, serum form	yes	no	3	0.0019701	106.14	41368000	6469500	5417300	2392500	0	1580100	2693000	1655100	1393600	1655500	0	2276200	2086700	0	1957800	205130	295850	1827300	1929000	1094000	0	0	444190	2487900	1710800
163	4566	182;183;184;185	7520;7521;7522;7523;7524;7525;7526;7527;7528;7529;7530;7531;7532;7533;7534;7535;7536;7537;7538;7539;7540;7541;7542;7543;7544;7545;7546;7547;7548;7549;7550;7551;7552;7553;7554;7555;7556;7557;7558	2763;2764;2765;2766;2767;2768;2769;2770;2771;2772;2773;2774;2775;2776;2777;2778;2779	2764	4998	ADIMPFIYWNMMIR	14	0	1799.86	Q9Y6N5;H3BNP9	Q9Y6N5	CGI-44;SQRDL	Sulfide:quinone oxidoreductase, mitochondrial	yes	no	2	4.0684e-09	184.31	26405000	2447400	1809200	436430	301660	0	0	4537000	2573600	4968200	3981800	2736300	2526500	0	0	0	0	0	0	0	0	0	0	0	0
164	3658	186	7559;7560;7561;7562;7563;7564;7565;7566;7567;7568;7569;7570;7571;7572;7573;7574;7575;7576;7577;7578;7579	2780;2781;2782;2783	2783		ADIPEGVAVSGPSPAEFCR	19	0	1957.92	Q8IXI1;H3BU27	Q8IXI1	ARHT2;C16orf39;RHOT2	Mitochondrial Rho GTPase 2;Ras homolog gene family member T2	yes	no	2	1.7318e-26	209.66	66840000	7463400	7923600	5574300	6589800	4177300	5679000	2453700	1356100	2672000	3040500	2867800	4370100	1626000	1665200	1342900	1308900	2059800	2016600	0	0	0	1250100	0	1403400
165	4256	187	7580;7581;7582;7583;7584;7585;7586;7587;7588;7589;7590;7591;7592;7593;7594;7595;7596;7597;7598;7599;7600;7601;7602	2784;2785;2786;2787;2788;2789;2790;2791;2792;2793;2794;2795;2796;2797;2798	2787		ADIQIIVYTIDDIIDK	16	0	1846.99	Q9NUJ1;B7Z6A8	Q9NUJ1	ABHD10	Abhydrolase domain-containing protein 10, mitochondrial;cDNA FLJ50858, highly similar to Homo sapiens abhydrolase domain containing 10 (ABHD10), mRNA	yes	no	2,3	1.1607e-19	203.27	18596000	2800400	1737600	1269100	0	3982600	2245600	0	0	2333600	1909200	0	0	147660	0	359010	0	501450	0	557340	453710	0	298080	0	0
166	2970	188	7603;7604;7605;7606;7607;7608	2799	2799		ADIQTER	7	0	831.409	P62280;M0QZC5;M0R1H6	P62280	RPS11	40S ribosomal protein S11	yes	no	2	0.10978	94.262	55679000	0	4890200	0	0	0	0	0	0	0	0	0	0	0	0	0	0	0	0	0	9397900	0	0	10094000	13493000
167	438	189	7609;7610;7611;7612;7613;7614;7615;7616;7617;7618;7619;7620;7621;7622;7623;7624;7625;7626;7627;7628;7629;7630;7631;7632;7633;7634;7635;7636;7637;7638;7639;7640;7641;7642;7643;7644;7645;7646;7647;7648;7649;7650;7651;7652;7653;7654;7655;7656;7657;7658;7659;7660;7661;7662;7663;7664;7665	2800;2801;2802;2803;2804;2805;2806;2807;2808;2809;2810;2811;2812;2813;2814;2815;2816;2817	2803		ADISGITK	8	0	803.439	CON__P34955	CON__P34955			yes	yes	2	0.011649	122.13	102740000	1234600	629540	18400000	18055000	7554600	10272000	10247000	8952200	3432800	2512200	3477500	6363200	185950	2153300	3658100	2630600	463030	157390	0	779220	453770	163930	152530	442060		+
168	598	190	7666;7667;7668;7669;7670;7671;7672;7673;7674;7675;7676;7677;7678;7679;7680;7681;7682;7683;7684;7685;7686;7687;7688;7689;7690;7691;7692;7693;7694;7695;7696;7697;7698;7699;7700;7701;7702;7703;7704	2818;2819;2820;2821;2822;2823;2824;2825;2826;2827;2828;2829	2825		ADISIADAITEPSPDIEGEIK	21	0	2183.08	E7EVA0;P27816;B9ZVR1;H7C456	E7EVA0	MAP4;MAP4	Microtubule-associated protein 4;Microtubule-associated protein	yes	no	2,3	1.4352e-09	159.19	32070000	0	0	0	0	0	254520	0	72810	0	0	154920	74660	0	0	0	0	75939	0	4214500	2198600	5089200	3972100	2024700	2003900
169	598	191	7705;7706;7707;7708;7709;7710;7711;7712;7713;7714;7715;7716;7717;7718;7719;7720;7721;7722;7723;7724;7725;7726;7727;7728;7729;7730;7731;7732;7733;7734;7735;7736;7737;7738;7739;7740	2830;2831;2832;2833;2834;2835;2836	2836		ADISIADAITEPSPDIEGEIKR	22	1	2339.19	E7EVA0;P27816;B9ZVR1;H7C456	E7EVA0	MAP4;MAP4	Microtubule-associated protein 4;Microtubule-associated protein	yes	no	2,3	3.3072e-53	228.9	31645000	0	113240	0	1168500	84141	150660	0	0	590650	273000	0	0	0	0	0	0	0	0	10293000	7789700	2527000	1919800	1355900	1135200
170	1170	192	7741;7742;7743;7744;7745;7746;7747;7748;7749;7750;7751;7752;7753;7754;7755;7756;7757;7758;7759;7760;7761;7762;7763;7764;7765;7766;7767;7768;7769;7770;7771;7772;7773;7774;7775;7776;7777;7778	2837;2838;2839;2840;2841;2842;2843;2844;2845;2846;2847	2838		ADISIDFAAIESVVR	15	0	1604.84	gi|15605085	gi|15605085			yes	yes	2	1.8512e-75	270.27	64440000	2115000	2741100	3294200	1744700	2888000	3393600	0	773190	1454500	1136900	218350	0	8594900	7476700	5099400	3078500	6069000	10802000	1213600	1513500	580730	0	252660	0
171	3176	193	7779;7780;7781;7782;7783;7784;7785;7786;7787;7788;7789;7790;7791;7792;7793;7794;7795;7796;7797;7798;7799;7800;7801;7802;7803;7804;7805;7806;7807;7808;7809;7810;7811;7812;7813;7814;7815;7816;7817;7818;7819;7820;7821;7822;7823;7824;7825;7826;7827;7828;7829;7830;7831;7832;7833;7834;7835;7836;7837;7838;7839;7840;7841;7842;7843;7844;7845;7846;7847;7848;7849;7850;7851;7852;7853;7854;7855;7856	2848;2849;2850;2851;2852;2853;2854;2855;2856;2857;2858;2859;2860;2861;2862;2863;2864;2865;2866;2867;2868;2869;2870;2871;2872;2873;2874;2875;2876;2877;2878;2879;2880;2881;2882	2860		ADITAIFIPR	10	0	1115.63	Q13045	Q13045	FLII;FLIL	Protein flightless-1 homolog	yes	yes	2	1.3838e-12	205.14	88643000	6881600	5641300	7667600	5224300	2732500	3730300	7362200	2716900	6888400	4352600	5069000	1903000	877960	457560	289700	0	0	0	4513800	4137200	4312100	3297800	2776700	1974400
172	2602	194	7857;7858;7859;7860;7861;7862;7863;7864;7865;7866;7867;7868;7869;7870;7871;7872;7873;7874;7875;7876;7877;7878;7879;7880;7881;7882;7883;7884;7885;7886;7887;7888;7889;7890;7891;7892;7893;7894;7895;7896;7897;7898;7899;7900;7901;7902;7903;7904;7905;7906;7907;7908;7909;7910;7911;7912;7913;7914;7915;7916;7917;7918;7919;7920;7921;7922;7923;7924;7925;7926;7927;7928;7929;7930;7931;7932;7933;7934;7935;7936…	2883;2884;2885;2886;2887;2888;2889;2890;2891;2892;2893;2894;2895;2896;2897;2898;2899;2900;2901;2902;2903;2904;2905;2906;2907;2908;2909;2910;2911;2912;2913;2914;2915;2916;2917;2918;2919;2920;2921;2922;2923;2924;2925;2926	2925		ADITEYISTHYK	12	0	1439.69	P31930	P31930	UQCRC1	Complex III subunit 1;Core protein I;Cytochrome b-c1 complex subunit 1, mitochondrial;Ubiquinol-cytochrome-c reductase complex core protein 1	yes	yes	2,3	3.0185e-07	170.89	1432400000	188030000	168790000	80587000	60751000	75743000	137510000	61874000	46786000	66271000	53091000	49139000	57999000	45953000	27326000	23415000	22941000	37400000	43273000	30048000	18875000	20681000	16331000	22629000	26604000
173	511	195	7980;7981;7982;7983;7984;7985;7986;7987;7988;7989;7990;7991;7992;7993;7994;7995;7996;7997;7998	2927;2928	2928		ADIVISHAGAGSCIETIEK	19	0	1969.98	Q9NP73;D6RE84	Q9NP73	ALG13;CXorf45;GLT28D1;MDS031	Asparagine-linked glycosylation 13 homolog;Glycosyltransferase 28 domain-containing protein 1;UDP-N-acetylglucosamine transferase subunit ALG13 homolog	yes	no	3	2.8322e-12	169.4	44515000	4601000	4649500	5764100	4634300	2340300	3348100	1229300	0	2813000	0	1943600	2976400	852890	0	0	0	0	0	1230900	1569200	1145200	337850	844330	0
174	1527	196;197	7999;8000;8001;8002;8003;8004;8005;8006;8007;8008;8009;8010;8011;8012;8013;8014;8015;8016;8017;8018;8019;8020;8021;8022;8023;8024;8025;8026;8027;8028;8029;8030;8031;8032;8033;8034;8035;8036;8037;8038;8039;8040;8041;8042;8043;8044;8045;8046;8047;8048;8049;8050;8051;8052;8053;8054;8055;8056;8057;8058;8059;8060;8061;8062;8063;8064;8065;8066;8067;8068;8069;8070;8071	2929;2930;2931;2932;2933;2934;2935;2936;2937;2938;2939;2940;2941;2942;2943;2944;2945;2946;2947;2948;2949;2950;2951;2952;2953;2954;2955;2956	2941	1656	ADIVSSVVNEFPEIQGIMGR	20	0	2160.09	gi|15605530	gi|15605530			yes	yes	2,3	2.5001e-114	302.96	71010000	219270	155150	284580	288600	892670	2150100	0	0	0	0	0	0	23265000	18935000	4330400	2132000	8085000	7871800	977630	736540	0	321940	289220	75052
175	2154	198	8072;8073;8074;8075;8076;8077;8078;8079;8080;8081;8082;8083;8084;8085;8086;8087;8088;8089;8090;8091;8092;8093;8094;8095;8096;8097;8098;8099;8100;8101;8102;8103;8104;8105;8106;8107;8108;8109;8110;8111;8112;8113;8114;8115;8116;8117;8118;8119;8120;8121;8122;8123;8124;8125;8126;8127;8128;8129;8130;8131;8132;8133;8134;8135;8136;8137;8138;8139;8140;8141;8142;8143;8144;8145;8146;8147;8148;8149;8150	2957;2958;2959;2960;2961;2962;2963;2964;2965;2966;2967;2968;2969;2970;2971;2972;2973	2961		ADIWSFGITAIEIATGAAPYHK	22	0	2331.19	O95747;C9JIG9	O95747	KIAA1101;OSR1;OXSR1;OXSR1	Oxidative stress-responsive 1 protein;Serine/threonine-protein kinase OSR1;Putative uncharacterized protein OXSR1	yes	no	3,4	1.6585e-05	121.72	61658000	2654500	2496100	14546000	5665400	3244400	1982800	1089100	844410	7580600	3992000	1392900	1546700	1618200	422410	889650	397610	64026	0	5010000	3397800	1219500	255300	308890	225100
176	57;226	199	8151;8152;8153;8154;8155;8156;8157;8158;8159;8160;8161;8162;8163;8164;8165;8166;8167;8168;8169;8170;8171;8172;8173;8174;8175;8176;8177;8178;8179;8180;8181;8182;8183;8184;8185;8186;8187;8188;8189;8190;8191;8192;8193;8194;8195;8196;8197;8198;8199;8200;8201;8202;8203;8204;8205;8206;8207;8208;8209;8210;8211;8212;8213;8214	2974;2975;2976;2977;2978;2979;2980;2981;2982;2983;2984;2985;2986;2987;2988;2989;2990;2991;2992;2993;2994;2995;2996;2997;2998;2999;3000;3001	2996		ADIWSIGITAIEIAK	15	0	1599.89	O00506;A8K6Z3;B7Z9K1;H7C279;C9J232;C9JCC0;C9J6L2;C9JDH9;B4E0Y9;Q9P289;Q8NBY1	B4E0Y9	SOK1;STK25;YSK1;STK25;STK25;STK25;STK25;MASK;MST4;STK3	Serine/threonine-protein kinase 25;Ste20-like kinase;Sterile 20/oxidant stress-response kinase 1;cDNA FLJ78718;cDNA, FLJ78865, highly similar to Serine/threonine-protein kinase 25 (EC 2.7.11.1);Putative uncharacterized protein STK25;cDNA FLJ54528, highly similar to Serine/threonine-protein kinase MST4 (EC 2.7.11.1);cDNA, FLJ79036, highly similar to Serine/threonine-protein kinase MST4 (EC 2.7.11.…	no	no	2,3	2.2662e-75	268.08	37574000	2480000	1546100	6737000	3922100	1653700	1423700	575400	207630	1723700	849850	1292900	1892800	220530	419490	309600	40279	127710	81179	3099800	2921700	1425000	751470	1101900	1032500
177	183	200	8215;8216;8217;8218;8219;8220;8221;8222;8223;8224;8225;8226;8227;8228;8229;8230;8231;8232;8233;8234;8235;8236;8237;8238;8239;8240;8241;8242;8243;8244;8245;8246;8247;8248;8249;8250;8251;8252;8253;8254;8255;8256;8257;8258;8259;8260;8261;8262;8263;8264;8265;8266;8267	3002;3003;3004;3005;3006;3007;3008;3009;3010;3011;3012;3013;3014;3015;3016;3017;3018;3019;3020	3005		ADIWSIGITAIEIAR	15	0	1627.89	Q9Y6E0;B4DR80;H0Y630;Q5JV98	Q9Y6E0	MST3;STK24;STK3;RP11-111L24.5-005;STK24	Mammalian STE20-like protein kinase 3;Serine/threonine-protein kinase 24;STE20-like kinase MST3;cDNA FLJ61159, highly similar to Serine/threonine-protein kinase 24 (EC 2.7.11.1);Serine/threonine kinase 24 (STE20 homolog, yeast)	yes	no	2,3	8.4974e-91	288.52	25255000	1559900	856980	5630900	2922400	1421100	718880	227070	21202	750850	356850	584630	788500	147040	0	81898	0	0	0	3126300	1706500	1094400	645150	768130	652600
178	4247	201	8268;8269;8270;8271;8272;8273;8274;8275;8276;8277;8278;8279;8280;8281;8282;8283;8284;8285;8286;8287;8288;8289;8290;8291;8292;8293;8294;8295;8296;8297;8298;8299;8300;8301;8302;8303;8304;8305;8306;8307;8308;8309;8310;8311;8312;8313;8314;8315;8316;8317;8318	3021;3022;3023;3024;3025;3026;3027;3028;3029;3030;3031	3023		ADIYIEGK	8	0	907.465	Q9NSE4;F6SBX2	Q9NSE4	IARS2	Isoleucine--tRNA ligase;Isoleucyl-tRNA synthetase, mitochondrial	yes	no	2	0.057719	97.798	110210000	8323800	8954100	2061600	1543200	9340000	11544000	3468500	4237100	3053100	2920700	3117200	5051500	1642400	2165600	1292900	2184700	3943500	5031000	3037400	3459300	3351300	2758200	2667200	2902100
179	3250	202	8319;8320;8321;8322;8323;8324;8325;8326;8327;8328;8329;8330;8331;8332;8333;8334;8335;8336;8337;8338;8339;8340;8341;8342;8343;8344;8345;8346;8347;8348;8349;8350;8351;8352;8353;8354;8355;8356;8357;8358;8359;8360;8361;8362;8363;8364;8365;8366;8367;8368;8369;8370;8371;8372;8373;8374;8375;8376;8377;8378;8379;8380;8381;8382;8383;8384;8385;8386;8387;8388;8389;8390;8391;8392;8393;8394;8395;8396;8397;8398…	3032;3033;3034;3035;3036;3037;3038;3039;3040;3041;3042;3043;3044;3045;3046;3047;3048;3049;3050;3051;3052;3053;3054;3055	3040		ADIAAVEAK	9	0	886.476	Q14204	Q14204	DHC1;DNCH1;DNCL;DNECL;DYHC;DYNC1H1;KIAA0325	Cytoplasmic dynein 1 heavy chain 1;Cytoplasmic dynein heavy chain 1;Dynein heavy chain, cytosolic	yes	yes	2	0.01479	107.57	136360000	0	4817800	2222600	3910900	3809000	11366000	4591300	7013100	2921600	4965300	7872500	9728200	0	2346100	875000	481990	2010200	2672100	6488700	10281000	8958000	3787000	3154200	5495100
180	1110	203	8406;8407;8408;8409;8410;8411	3056	3056		ADKDEVIPYK	10	1	1176.6	gi|15605004	gi|15605004			yes	yes	2	0.002702	140.49	9133500	0	0	0	0	0	0	0	0	0	0	0	323790	1309400	1263800	3450600	1717100	1068800	0	0	0	0	0	0	0
181	1676	204	8412;8413;8414;8415;8416;8417;8418;8419;8420;8421;8422;8423;8424;8425;8426;8427;8428;8429;8430;8431;8432;8433;8434;8435;8436;8437;8438;8439;8440;8441;8442;8443;8444;8445;8446;8447;8448;8449;8450;8451;8452;8453	3057;3058;3059;3060;3061	3059		ADKDQANDGISSAIIIIYIDSAR	23	1	2448.25	H7BXI1;A0FGR8	H7BXI1	ESYT2;FAM62B;KIAA1228	Chr2Syt;Extended synaptotagmin-2	yes	no	3	0.001225	91.414	51990000	5364300	2098100	5262600	2822500	2577500	1601600	3138800	539360	5524200	3906000	3660500	2479300	1413500	1123600	0	0	280880	190260	1709500	2106700	1627300	760700	707720	0
182	2254	205	8454;8455;8456;8457;8458;8459;8460;8461;8462;8463;8464;8465;8466;8467;8468;8469;8470;8471;8472;8473;8474;8475;8476;8477;8478;8479;8480;8481;8482;8483;8484;8485;8486;8487;8488;8489;8490;8491;8492;8493;8494;8495;8496;8497;8498;8499;8500;8501;8502;8503;8504;8505;8506	3062;3063;3064;3065;3066;3067;3068;3069	3067		ADKDYHFK	8	1	1022.48	P06748	P06748	NPM;NPM1	Nucleolar phosphoprotein B23;Nucleolar protein NO38;Nucleophosmin;Numatrin	yes	yes	2,3	0.036926	124.98	32068000	0	0	93407	133510	111750	400080	211320	3144300	966590	2244600	288840	1446500	142210	0	60505	174600	73881	347810	378040	3135800	1244500	7824700	1405700	3681700
183	991	206	8507;8508;8509;8510;8511;8512;8513	3070;3071	3071		ADKEVFNIIIQIFDDGIITDSK	22	1	2493.3	gi|15604832	gi|15604832			yes	yes	3	1.2595e-35	202.5	6819700	0	0	77107	0	0	0	0	0	0	0	0	0	6667700	74886	0	0	0	0	0	0	0	0	0	0
184	3150	207	8514;8515;8516;8517;8518;8519;8520;8521;8522;8523;8524;8525;8526;8527;8528;8529;8530;8531;8532;8533;8534;8535;8536;8537	3072;3073;3074;3075;3076;3077;3078;3079;3080;3081;3082;3083	3082		ADKEAAFDDAVEER	14	1	1564.7	Q09028;E9PNS6;E9PIC4;E9PNS2	Q09028	RBAP48;RBBP4	Chromatin assembly factor 1 subunit C;Chromatin assembly factor I p48 subunit;Histone-binding protein RBBP4;Nucleosome-remodeling factor subunit RBAP48;Retinoblastoma-binding protein 4;Retinoblastoma-binding protein p48	yes	no	2	4.5454e-49	251.84	271580000	8433600	7851700	6643200	7381300	2737700	4876000	4883400	3628000	5049500	4082700	2867600	4736400	569120	552490	0	0	0	0	24335000	21419000	20671000	18487000	15525000	17051000
185	2249	208	8538;8539;8540	3084	3084		ADKIAEEHSS	10	1	1085.5	P06576;F8VPV9	P06576	ATP5B;ATPMB;ATPSB	ATP synthase subunit beta, mitochondrial	yes	no	2	0.021857	117.31	114880	0	33410	0	0	0	29549	0	0	0	51921	0	0	0	0	0	0	0	0	0	0	0	0	0	0
186	4614	209	8541;8542	3085	3085	5034	ADKMFMVWFETIWR	14	1	1858.89	REV__H0YN83	REV__H0YN83			yes	yes	3	0.050593	88.021	12118000	0	0	0	0	0	0	0	0	0	0	0	0	0	0	0	0	0	0	0	0	0	8777400	0	0	+
187	2892	210	8543;8544;8545;8546;8547;8548;8549;8550;8551;8552;8553;8554;8555;8556;8557;8558;8559;8560;8561;8562;8563;8564;8565;8566	3086;3087;3088;3089;3090	3088		ADKNEVAAEVAK	12	1	1243.64	P56192;H0YIP0	P56192	MARS	Methionine--tRNA ligase;Methionyl-tRNA synthetase, cytoplasmic	yes	no	2	0.0025232	125.97	14698000	1148400	781900	555670	719820	907870	681430	767120	442390	463310	703800	695940	873450	0	93804	0	0	0	0	681950	710880	791370	418860	405580	435090
188	3023	211;212	8567;8568;8569;8570;8571;8572;8573;8574;8575;8576;8577;8578;8579;8580;8581;8582;8583;8584;8585	3091;3092;3093;3094;3095;3096;3097;3098;3099;3100;3101;3102;3103;3104	3093	3712	ADKPDMGEIASFDK	14	1	1522.7	P63313	P63313	PTMB10;THYB10;TMSB10	Thymosin beta-10	yes	yes	2	6.9942e-13	194.3	95727000	0	0	0	0	0	0	0	0	0	0	0	0	0	0	0	0	0	0	9193100	10166000	20799000	7412100	5639700	6106800
189	2559	213;214	8586;8587;8588;8589;8590;8591;8592;8593;8594;8595;8596;8597;8598;8599;8600;8601;8602;8603;8604;8605;8606;8607;8608;8609;8610;8611;8612;8613;8614;8615;8616;8617;8618;8619;8620;8621;8622;8623;8624;8625;8626;8627;8628;8629;8630;8631;8632;8633;8634;8635;8636;8637;8638;8639	3105;3106;3107;3108;3109;3110;3111;3112;3113;3114;3115;3116	3106	2993	ADMGGAATICSAIVSAAK	18	0	1692.82	P28838;H0Y9Q1	P28838	LAP3;LAPEP;PEPS	Cytosol aminopeptidase;Leucine aminopeptidase 3;Leucyl aminopeptidase;Peptidase S;Proline aminopeptidase;Prolyl aminopeptidase	yes	no	2	2.5271e-17	190.41	191300000	1908800	0	2381900	1774600	6080900	10245000	15261000	10134000	25840000	27881000	19830000	28830000	0	0	0	0	2438300	3320700	5869800	5424500	4222000	2996200	2485300	4172300
190	1161	215;216;217	8640;8641;8642;8643;8644;8645;8646;8647;8648;8649;8650;8651;8652;8653;8654;8655;8656;8657;8658;8659;8660;8661;8662;8663;8664;8665;8666;8667;8668;8669;8670;8671;8672;8673;8674;8675;8676;8677;8678;8679;8680;8681	3117;3118;3119;3120;3121;3122;3123;3124;3125;3126;3127;3128;3129	3126	1034	ADMHITGQAGDVMK	14	0	1472.68	gi|15605067	gi|15605067			yes	yes	2,3	3.35e-13	188.91	101020000	263340	0	0	0	736150	1189600	270560	601300	0	0	0	0	17073000	26641000	1660500	490110	23039000	28186000	332440	537520	0	0	0	0
191	3086	218	8682;8683;8684;8685;8686;8687;8688;8689;8690;8691;8692;8693	3130;3131	3131		ADMQNIVER	9	0	1074.51	Q01518;Q5T0R1;Q5T0R2;Q5T0R3;Q5T0R4;Q5T0R5;Q5T0R6;Q5T0R7;Q5T0R9;Q5T0S3;Q5T0R8	Q01518	CAP;CAP1;CAP1;RP11-115D7.1-018;CAP1;RP11-115D7.1-011;CAP1;RP11-115D7.1-008;CAP1;RP11-115D7.1-017;CAP1;RP11-115D7.1-012;CAP1;RP11-115D7.1-010;CAP1;RP11-115D7.1-007;CAP1;RP11-115D7.1-013;CAP1;RP11-115D7.1-009;CAP1;RP11-115D7.1-016	Adenylyl cyclase-associated protein 1;Adenylyl cyclase-associated protein	yes	no	2	0.00073334	147.75	25293000	0	0	1324200	0	0	578580	0	0	888540	0	0	0	0	0	0	0	0	0	5745900	7077200	1883900	1646000	1721800	2211200
192	2685	219;220	8694;8695;8696;8697;8698;8699;8700;8701;8702;8703;8704;8705;8706;8707;8708;8709;8710;8711;8712;8713;8714;8715;8716;8717;8718;8719;8720;8721;8722;8723;8724;8725;8726;8727;8728;8729;8730;8731;8732;8733;8734;8735;8736;8737;8738;8739;8740;8741;8742;8743;8744;8745;8746;8747;8748;8749;8750;8751;8752;8753;8754;8755;8756;8757;8758;8759;8760;8761;8762;8763;8764;8765;8766;8767;8768;8769;8770;8771;8772;8773…	3132;3133;3134;3135;3136;3137;3138;3139;3140;3141;3142;3143;3144;3145;3146;3147;3148;3149;3150;3151;3152;3153;3154;3155;3156;3157;3158;3159;3160;3161;3162;3163;3164;3165;3166;3167;3168;3169;3170;3171;3172;3173;3174;3175;3176;3177;3178;3179;3180;3181;3182;3183;3184;3185;3186;3187;3188;3189;3190;3191;3192;3193;3194;3195;3196;3197;3198;3199;3200;3201;3202;3203;3204;3205;3206;3207;3208;3209;3210;3211…	3205	3217	ADMVIEAVFEDISIK	15	0	1678.85	P40939	P40939	HADH;HADHA	78 kDa gastrin-binding protein;Long chain 3-hydroxyacyl-CoA dehydrogenase;Long-chain enoyl-CoA hydratase;TP-alpha;Trifunctional enzyme subunit alpha, mitochondrial	yes	yes	2,3	2.3552e-48	248.77	248590000	25238000	19591000	20106000	12782000	33688000	27207000	9204800	4608500	15774000	10346000	10763000	7263200	5098700	4724800	2782500	834480	3964900	3129900	6140600	5078800	4142800	2741500	1871600	1552100
193	143	221	8985;8986;8987;8988;8989;8990;8991;8992;8993;8994;8995;8996;8997;8998;8999;9000;9001;9002;9003;9004;9005;9006;9007;9008;9009;9010;9011;9012;9013;9014;9015;9016;9017;9018;9019;9020;9021;9022;9023;9024;9025;9026;9027;9028;9029;9030;9031;9032;9033;9034;9035;9036;9037;9038;9039;9040;9041	3219;3220;3221;3222;3223;3224;3225;3226;3227;3228;3229;3230;3231	3228		ADNDAGNAAIDSIINYETVK	20	0	2092.99	O75027;B4DGL8;G3XAC4	O75027	ABC7;ABCB7	ATP-binding cassette sub-family B member 7, mitochondrial;ATP-binding cassette transporter 7;cDNA FLJ53391, highly similar to ATP-binding cassette sub-family B member 7, mitochondrial	yes	no	2	3.0336e-132	318.41	124470000	10990000	9634200	9422900	9623400	7099400	9366700	4330800	2652300	5966600	6118400	6005000	5911500	2508300	3060000	5428800	4830100	4078000	3825100	2640900	2960800	0	0	2212200	0
194	2659	222	9042;9043;9044;9045;9046;9047;9048;9049;9050;9051;9052;9053;9054;9055;9056;9057;9058;9059;9060	3232;3233;3234;3235;3236;3237;3238;3239;3240;3241	3241		ADNFEYSDPVDGSISR	16	0	1770.77	P36871	P36871	PGM1	Glucose phosphomutase 1;Phosphoglucomutase-1	yes	yes	2	5.806e-76	278.33	83671000	0	0	2308000	2204900	0	1306800	607260	0	1458500	1500400	0	758270	0	0	0	0	0	0	11284000	8544900	8202600	7791300	5643900	4725000
195	1459	223	9061;9062;9063;9064;9065;9066;9067;9068;9069;9070;9071;9072;9073;9074;9075;9076;9077;9078;9079;9080;9081;9082;9083;9084;9085;9086;9087;9088;9089;9090;9091;9092;9093;9094;9095;9096;9097;9098	3242;3243;3244;3245;3246;3247	3246		ADNVEAIR	8	0	886.451	gi|15605441	gi|15605441			yes	yes	2	0.00016982	194.9	102920000	0	0	657180	471370	5238600	2157600	556310	0	0	438140	782220	700040	16279000	17028000	15684000	9639700	12855000	13479000	1655000	987900	751090	0	855830	1654600
196	1712	224	9099;9100;9101;9102;9103;9104;9105;9106;9107;9108;9109;9110;9111;9112;9113;9114;9115	3248	3248		ADPAIKEPIPVEDVCPK	17	1	1876.96	Q92667;I3L2N7;I3L2A2;I3L0K6;I3L364;I3L3K1	Q92667	AKAP1;AKAP149;PRKA1	A-kinase anchor protein 1, mitochondrial;A-kinase anchor protein 149 kDa;Dual specificity A-kinase-anchoring protein 1;Protein kinase A-anchoring protein 1;Spermatid A-kinase anchor protein 84	yes	no	3	0.23694	70.26	39408000	5885100	4062500	3400500	3910400	5736300	7554600	705370	509470	756100	679890	1473300	1696400	0	0	1028300	1207900	802220	0	0	0	0	0	0	0
197	4349	225	9116;9117;9118;9119;9120;9121;9122;9123;9124;9125;9126;9127;9128;9129;9130;9131;9132;9133;9134;9135;9136;9137;9138;9139;9140;9141;9142	3249;3250;3251;3252;3253;3254;3255;3256	3256		ADPEAAWEPTEAEAR	15	0	1641.73	Q9UBT2;B3KWB9;K7EPL2	Q9UBT2	HRIHFB2115;SAE2;UBA2;UBLE1B	Anthracycline-associated resistance ARX;SUMO-activating enzyme subunit 2;Ubiquitin-like 1-activating enzyme E1B;cDNA FLJ42740 fis, clone BRAWH2016655, highly similar to Ubiquitin-like 1-activating enzyme E1B	yes	no	2	0.00030254	147.73	72950000	5064600	2731000	3180000	3683200	1566700	2471400	1914600	1097800	2443000	1117300	1172600	1257800	0	0	0	0	0	0	5906000	4439500	6467700	5797400	3256600	3291600
198	142	226	9143;9144;9145;9146;9147;9148;9149;9150;9151;9152;9153;9154;9155;9156;9157;9158;9159;9160;9161	3257	3257		ADPSQFEIIK	10	0	1146.59	P51812;B7ZB17;B4DG22;F5GYC4;B1AXG1;B1AXG2;D6RE03;D6RA62	P51812	ISPK1;MAPKAPK1B;RPS6KA3;RSK2;RP11-393H10.3-002;RPS6KA3;RP11-393H10.3-003;RPS6KA3	90 kDa ribosomal protein S6 kinase 3;Insulin-stimulated protein kinase 1;MAP kinase-activated protein kinase 1b;pp90RSK2;Ribosomal protein S6 kinase alpha-3;Ribosomal S6 kinase 2;cDNA, FLJ79381, highly similar to Ribosomal protein S6 kinase alpha-3 (EC 2.7.11.1);cDNA FLJ56618, highly similar to Ribosomal protein S6 kinase alpha-3 (EC 2.7.11.1);Ribosomal protein S6 kinase, 90kDa, polypeptide 3	no	no	2	0.32504	62.823	40610000	3351000	0	2700900	3823100	1926600	0	3026100	1748300	3210400	2833200	0	2890700	0	0	0	329430	0	0	2401300	2156300	2596800	2148700	0	0
199	2472	227	9162;9163;9164;9165;9166;9167;9168	3258;3259;3260;3261;3262;3263	3263		ADPAAASHPIIINGDATVAQK	21	0	2059.07	P20591;F8W8T1;H9KVC9;H9KVC7;H9KVC4;H9KVD0;H9KVD3	P20591	MX1	Interferon-induced GTP-binding protein Mx1;Interferon-induced GTP-binding protein Mx1, N-terminally processed;Interferon-induced protein p78;Interferon-regulated resistance GTP-binding protein MxA;Myxovirus resistance protein 1	yes	no	3	4.8901e-06	135.09	31557000	0	0	0	0	0	0	5309000	2749000	5593900	4546400	5962200	7396500	0	0	0	0	0	0	0	0	0	0	0	0
200	3739	228	9169;9170	3264;3265	3264		ADQIDYENFR	10	0	1269.56	Q8NI27;H0Y815	Q8NI27	CXorf3;THOC2	hTREX120;THO complex subunit 2	yes	no	2	0.23186	81.017	1953800	0	0	0	0	0	0	0	0	0	0	0	0	0	0	0	0	0	0	0	1121300	0	0	0	832460
201	4155	229	9171;9172;9173;9174;9175;9176;9177;9178;9179;9180;9181;9182;9183	3266;3267	3267	4684	ADQIETQQIMR	11	0	1331.65	Q9H4M9;C9JC03;C9J2Z4;C9JDQ8	Q9H4M9	CDABP0131;EHD1;PAST;PAST1;EHD1;EHD1;EHD1	EH domain-containing protein 1;PAST homolog 1;Testilin;Putative uncharacterized protein EHD1	no	no	2	2.8719e-14	192.5	17356000	1057800	1427200	2384400	3226200	0	1109700	1118300	1682800	1822800	1710800	0	757400	0	0	0	0	628230	0	0	430250	0	0	0	0
202	1604	230	9184;9185;9186;9187;9188;9189;9190;9191;9192;9193;9194;9195;9196;9197;9198;9199;9200;9201;9202;9203;9204;9205;9206;9207	3268;3269;3270;3271;3272;3273;3274;3275	3270		ADQITEEQIAEFK	13	0	1520.74	H0Y7A7;E7ETZ0;P62158;M0QZ52;G3V479;F8WBR5	H0Y7A7	CALM;CALM1;CALM2;CALM3;CALML2;CAM;CAM1;CAM2;CAM3;CAMB;CAMC;CAMIII	Calmodulin	yes	no	2	2.1528e-05	157.52	585840000	36078000	32424000	52412000	43459000	19372000	21742000	12369000	12958000	29730000	23553000	15966000	15078000	0	0	0	7517900	3245500	0	38048000	41054000	35852000	33168000	18369000	16618000
203	1604	231	9208;9209;9210;9211;9212	3276	3276		ADQITEEQIAEFKEAFSIFDKDGDGTITTK	30	2	3346.61	H0Y7A7;E7ETZ0;P62158;M0QZ52;G3V479;F8WBR5	H0Y7A7	CALM;CALM1;CALM2;CALM3;CALML2;CAM;CAM1;CAM2;CAM3;CAMB;CAMC;CAMIII	Calmodulin	yes	no	3	5.5327e-28	138.54	6061000	0	0	0	0	0	0	0	0	0	0	0	0	0	0	0	0	0	0	3326600	1782700	0	0	327170	0
204	3301	232	9213;9214;9215;9216;9217;9218;9219;9220;9221;9222;9223;9224;9225;9226;9227;9228;9229;9230;9231;9232;9233;9234;9235;9236;9237;9238;9239;9240;9241;9242;9243;9244;9245;9246;9247;9248;9249;9250;9251;9252;9253;9254;9255;9256;9257;9258	3277;3278;3279;3280;3281;3282;3283;3284;3285;3286;3287	3279		ADQIYIENIDEFVTDQNK	18	0	2154.01	Q15054	Q15054	KIAA0039;POLD3	DNA polymerase delta subunit 3;DNA polymerase delta subunit p66	yes	yes	2	6.5319e-10	171.98	26825000	713230	172050	1449300	1446900	224430	934370	1314300	113450	2500000	2405800	1442100	1018800	0	0	386070	0	0	0	2145600	1004000	1598000	1333800	1047600	739850
205	377	233	9259;9260;9261;9262;9263;9264;9265;9266;9267;9268;9269;9270;9271;9272;9273;9274;9275;9276;9277;9278;9279;9280;9281;9282;9283;9284;9285;9286;9287	3288;3289;3290;3291;3292;3293;3294;3295;3296;3297;3298;3299;3300	3299		ADQPKPISPIK	11	1	1192.68	O43772;C9JPE1;F8WEF6	O43772	CAC;CACT;SLC25A20;SLC25A20	Carnitine/acylcarnitine translocase;Mitochondrial carnitine/acylcarnitine carrier protein;Solute carrier family 25 member 20;Putative uncharacterized protein SLC25A20	yes	no	2	0.017615	107.03	107190000	4736400	6135700	6651000	9205900	7572900	11960000	2597700	2705000	6327300	4920200	4697300	4332300	3250300	5037500	2785400	1876500	920740	0	3650300	0	2885900	0	2349600	3047300
206	2965	234;235	9288;9289;9290;9291;9292;9293;9294;9295;9296;9297;9298;9299;9300;9301;9302;9303;9304;9305;9306;9307;9308;9309;9310;9311;9312;9313;9314;9315;9316;9317;9318;9319;9320;9321;9322;9323;9324;9325;9326;9327;9328;9329;9330;9331;9332;9333;9334;9335;9336;9337;9338;9339;9340;9341;9342;9343;9344;9345;9346;9347;9348;9349;9350;9351;9352;9353;9354;9355;9356;9357;9358;9359;9360;9361;9362;9363;9364;9365;9366;9367…	3301;3302;3303;3304;3305;3306;3307;3308;3309;3310;3311;3312;3313;3314;3315;3316;3317;3318;3319;3320;3321;3322;3323;3324;3325;3326;3327;3328;3329;3330;3331;3332;3333;3334;3335;3336;3337;3338	3301	3650	ADRDESSPYAAMIAAQDVAQR	21	1	2264.05	P62263;E5RH77;H0YB22	P62263	PRO2640;RPS14	40S ribosomal protein S14	yes	no	2,3	6.5927e-36	211.09	780110000	27761000	14150000	32855000	31210000	17793000	20675000	36368000	28502000	56990000	46768000	33059000	34153000	5035700	2388600	2502100	2074000	1529300	1511500	56510000	46901000	34205000	29044000	24563000	22839000
207	1477	236	9406;9407;9408;9409;9410;9411;9412;9413;9414;9415;9416;9417;9418;9419;9420;9421;9422;9423;9424;9425;9426;9427;9428;9429;9430;9431;9432;9433;9434;9435;9436;9437;9438;9439;9440;9441;9442;9443;9444;9445;9446;9447;9448;9449;9450;9451;9452;9453;9454;9455;9456;9457;9458;9459	3339;3340;3341;3342;3343	3339		ADSEAIIAK	9	0	916.487	gi|15605462	gi|15605462			yes	yes	2	0.0013365	146.81	185080000	5182000	2751600	3153100	0	2466800	2728100	1790400	0	476980	400590	584320	1473700	34186000	40461000	18700000	11682000	15090000	23134000	3730400	0	2863500	0	3019300	2882200
208	1477	237	9460;9461;9462;9463;9464;9465;9466;9467;9468;9469;9470	3344	3344		ADSEAIIAKR	10	1	1072.59	gi|15605462	gi|15605462			yes	yes	3	0.05701	99.442	61000000	14436000	19843000	0	0	0	0	7292800	0	0	0	500420	305670	0	0	0	0	0	0	4325300	0	5637100	3007500	0	0
209	2273	238	9471;9472;9473;9474;9475;9476;9477;9478;9479;9480;9481;9482;9483;9484;9485;9486;9487;9488;9489;9490;9491;9492;9493;9494;9495;9496;9497;9498	3345;3346;3347;3348;3349;3350;3351;3352;3353;3354;3355;3356;3357;3358;3359;3360;3361;3362;3363;3364;3365;3366;3367	3351		ADSEIQIVEQR	11	0	1286.65	P07741;H3BQB1;H3BQZ9;H3BQF1;H3BSW3	P07741	APRT	Adenine phosphoribosyltransferase	yes	no	2	8.596e-15	198.62	353130000	10133000	6911900	14562000	11950000	7574700	7593800	9786000	9409700	14410000	12357000	14088000	13721000	1720500	0	0	0	1204400	1684600	24327000	25994000	19881000	17554000	24869000	22444000
210	3333	239	9499;9500;9501;9502;9503;9504;9505;9506	3368;3369;3370;3371;3372;3373	3372		ADSIIAVVK	9	0	914.544	Q15424;B7Z2F6;F5GZU3;Q14151	Q15424	HAP;HET;SAFB;SAFB1;KIAA0138;SAFB2	HSP27 estrogen response element-TATA box-binding protein;Scaffold attachment factor B1;cDNA FLJ54744, highly similar to Scaffold attachment factor B;Scaffold attachment factor B2	yes	no	2	0.016546	106.6	37535000	0	0	0	0	0	0	0	0	0	0	0	0	0	0	0	0	0	0	5177600	5018200	0	2923400	2671700	3220700
211	1203	240	9507;9508;9509;9510;9511;9512;9513;9514;9515;9516;9517;9518;9519;9520;9521;9522;9523;9524;9525;9526;9527;9528;9529	3374;3375;3376;3377;3378;3379;3380	3374		ADSINISSSVAAVAYEVVR	19	0	1950.01	gi|15605128	gi|15605128			yes	yes	2	6.085e-34	221.47	39094000	0	409590	1883300	1275800	650650	594150	0	847840	0	0	0	0	7248900	6528200	4303300	8425400	3398900	3131500	0	0	0	0	0	396790
212	3834	241	9530;9531;9532;9533;9534;9535;9536;9537;9538;9539;9540;9541;9542;9543	3381	3381		ADSVVVIICR	10	0	1130.61	Q92900	Q92900	KIAA0221;RENT1;UPF1	ATP-dependent helicase RENT1;Nonsense mRNA reducing factor 1;Regulator of nonsense transcripts 1;Up-frameshift suppressor 1 homolog	yes	yes	2	0.049674	89.08	23659000	0	1473100	0	1111400	0	1221300	122360	694650	191100	156680	0	0	204450	0	0	5807300	0	0	5537600	0	3323300	3815700	0	0
213	4402	242	9544;9545;9546;9547;9548;9549;9550;9551;9552;9553;9554;9555;9556;9557;9558;9559;9560;9561;9562;9563;9564;9565;9566;9567;9568	3382	3382		ADSYYEYIIK	10	0	1263.6	Q9UKM7;H0YG20;B3KQC5;H0YGV7	Q9UKM7	MAN1B1;UNQ747/PRO1477;hCG_1818277;MAN1B1	Endoplasmic reticulum mannosyl-oligosaccharide 1,2-alpha-mannosidase;ER alpha-1,2-mannosidase;Man9GlcNAc2-specific-processing alpha-mannosidase;Mannosidase alpha class 1B member 1;cDNA FLJ90218 fis, clone MAMMA1002586, highly similar to Endoplasmic reticulummannosyl-oligosaccharide 1,2-alpha-mannosidase (EC 3.2.1.113);Mannosidase, alpha, class 1B, member 1, isoform CRA_b	yes	no	2	0.0013186	133.13	54505000	4738000	5195500	2553400	4125600	2572000	4611900	3386100	2927500	2889900	2546900	3199500	3350200	1449200	1499300	217460	239160	770130	1422700	1960400	1225900	1035700	1971700	0	0
214	1169	243	9569;9570;9571;9572	3383;3384;3385;3386	3386		ADTGGFYSTDGR	12	0	1245.53	gi|15605079	gi|15605079			yes	yes	2	2.5331e-10	206.97	0	0	0	0	0	0	0	0	0	0	0	0	0	0	0	0	0	0	0	0	0	0	0	0	0
215	3620	244	9573;9574;9575;9576;9577;9578;9579;9580;9581;9582;9583;9584;9585;9586;9587;9588;9589;9590;9591;9592;9593;9594;9595;9596;9597;9598;9599;9600	3387;3388	3387		ADTIGEIDIER	11	0	1230.61	P49753;Q86TX2;G3V4F2	P49753	ACOT2;PTE2;PTE2A;ACOT1;CTE1	Acyl-coenzyme A thioester hydrolase 2a;Acyl-coenzyme A thioesterase 2, mitochondrial;CTE-Ia;Long-chain acyl-CoA thioesterase 2;ZAP128;Acyl-coenzyme A thioesterase 1;CTE-I;CTE-Ib;Inducible cytosolic acyl-coenzyme A thioester hydrolase;Long chain acyl-CoA thioester hydrolase	yes	no	2	1.7945e-21	221.52	67511000	7223300	7545500	2476700	1786900	5909600	7440000	1748700	1457200	1648300	1890400	3057000	2508100	1018600	747670	2029800	2094800	1362200	3733800	1603000	0	1467800	1668600	1978300	2412600
216	416;441;2220	245	9601;9602;9603;9604;9605;9606;9607;9608;9609;9610;9611;9612;9613;9614;9615;9616;9617;9618;9619;9620;9621;9622;9623;9624;9625;9626;9627;9628;9629;9630;9631;9632;9633;9634;9635;9636;9637;9638;9639;9640;9641;9642;9643;9644;9645;9646;9647;9648;9649;9650;9651;9652;9653;9654;9655;9656;9657;9658;9659;9660;9661;9662;9663;9664;9665;9666;9667;9668;9669;9670;9671;9672;9673;9674;9675;9676;9677;9678;9679;9680…	3389;3390;3391;3392;3393;3394;3395;3396;3397;3398;3399;3400;3401;3402	3402		ADTITDEINFIR	12	0	1406.7	CON__P02538;P02538;CON__P48668;P48668;P04259	CON__P02538	K6A;KRT6A;KRT6D;K6A;KRT6A;KRT6D;KRT6C;KRT6E;KRT6C;KRT6E;K6B;KRT6B;KRTL1	Cytokeratin-6A;Cytokeratin-6D;Keratin, type II cytoskeletal 6A;Keratin-6A;Type-II keratin Kb6;Cytokeratin-6C;Cytokeratin-6E;Keratin K6h;Keratin, type II cytoskeletal 6C;Keratin-6C;Type-II keratin Kb12;Cytokeratin-6B;Keratin, type II cytoskeletal 6B;Keratin-6B;Type-II keratin Kb10	no	no	2,3	4.1345e-46	243.13	461580000	5263700	4568000	919070	1971300	172200000	226800000	3350900	5274100	2671000	1993700	6494100	6539000	1040500	2430000	417720	105030	1258100	1591700	2849200	2238500	991120	484500	1539400	422140		+
217	4372	246	9688;9689;9690;9691;9692;9693;9694;9695;9696;9697;9698;9699;9700	3403;3404;3405;3406	3405		ADTITIEER	9	0	1046.52	Q9UHD8;K7EL40	Q9UHD8	KIAA0991;MSF;SEPT9	MLL septin-like fusion protein MSF-A;Ovarian/Breast septin;Septin D1;Septin-9	yes	no	2	0.068329	89.698	30054000	4345700	0	0	0	3504100	0	0	0	0	1522300	2429100	0	0	0	0	316860	0	0	6223400	0	6217500	0	0	0
218	551	247	9701;9702;9703;9704;9705;9706;9707;9708;9709;9710;9711;9712;9713;9714;9715;9716;9717;9718;9719;9720;9721;9722;9723;9724;9725;9726;9727;9728;9729;9730;9731;9732;9733;9734;9735;9736;9737;9738;9739;9740;9741;9742;9743;9744	3407;3408;3409;3410;3411;3412;3413;3414;3415;3416;3417;3418;3419;3420;3421;3422;3423	3414		ADTITPEECQQFK	13	0	1565.7	Q16181;E7EPK1;E7ES33;G3V1Q4;H0YFF6;H0Y3Y4;F5GZE5	Q16181	CDC10;SEPT7	CDC10 protein homolog;Septin-7	yes	no	2	2.4438e-21	213.16	181470000	11928000	8477200	7547500	6172900	3917300	7215100	4820000	2630600	4504400	3282500	2726800	4760000	1284500	1354700	964180	655190	741140	1014400	16918000	18384000	13859000	8178000	10739000	12310000
219	3064	248	9745;9746;9747;9748;9749;9750;9751;9752;9753;9754;9755;9756;9757;9758;9759;9760;9761;9762;9763;9764;9765	3424;3425;3426;3427;3428;3429;3430;3431;3432;3433	3428		ADTQTYQPYNK	11	0	1327.6	P84090	P84090	ERH	Enhancer of rudimentary homolog	yes	yes	2	4.5384e-09	176.95	52707000	605000	501840	0	0	207800	539090	345670	589460	606580	415650	302820	474300	0	0	0	0	0	0	6855000	8329900	6895800	1654200	5467600	5269200
220	2051	249	9766;9767;9768;9769;9770;9771;9772	3434	3434		ADTVGIACEAINR	13	0	1388.67	O75165	O75165	DNAJC13;KIAA0678;RME8	DnaJ homolog subfamily C member 13;Required for receptor-mediated endocytosis 8	yes	yes	2	0.44059	55.452	9319800	0	0	0	301830	369840	0	0	0	0	0	0	0	2761400	2807200	0	0	1359700	1295800	0	0	0	424080	0	0
221	3152	250	9773;9774;9775;9776;9777;9778;9779;9780;9781;9782;9783;9784;9785;9786;9787;9788;9789	3435;3436;3437;3438;3439;3440;3441;3442	3440		ADVDISGPK	9	0	900.455	Q09666	Q09666	AHNAK;PM227	Desmoyokin;Neuroblast differentiation-associated protein AHNAK	yes	no	2	0.032685	97.635	51609000	6327300	2358500	3308400	5458300	5588100	0	0	0	0	0	0	1165300	0	0	0	0	0	0	8938100	2979500	328630	3697500	0	0
222	4101	251	9790;9791;9792;9793;9794;9795;9796;9797;9798;9799;9800;9801;9802;9803;9804;9805;9806;9807;9808;9809;9810;9811;9812;9813;9814;9815;9816;9817;9818;9819;9820;9821;9822;9823;9824;9825;9826;9827	3443;3444;3445;3446;3447;3448;3449;3450;3451;3452;3453;3454;3455;3456;3457;3458;3459	3448		ADVDVQPYAFTTK	13	0	1453.71	Q9BZE4;B7Z7A3;B4DY13	Q9BZE4	CRFG;GTPBP4;NOG1	Chronic renal failure gene protein;GTP-binding protein NGB;Nucleolar GTP-binding protein 1;cDNA FLJ55652, highly similar to Nucleolar GTP-binding protein 1;cDNA FLJ56266, highly similar to Nucleolar GTP-binding protein 1	yes	no	2	1.8112e-05	159.99	101900000	1402600	2523700	3552800	4434500	0	0	7655700	6227700	2916100	4423200	7281400	7591400	0	0	0	0	0	355110	6128200	5956900	4708700	6476800	4661400	4788600
223	3152	252	9828;9829;9830;9831;9832;9833;9834;9835;9836;9837;9838;9839;9840;9841;9842;9843;9844;9845;9846;9847;9848;9849;9850;9851;9852;9853;9854;9855;9856;9857;9858;9859;9860;9861;9862;9863;9864;9865;9866;9867;9868;9869;9870;9871;9872;9873;9874;9875;9876;9877;9878;9879;9880;9881;9882;9883	3460;3461;3462;3463;3464;3465;3466;3467;3468	3467		ADVDVSGPK	9	0	886.44	Q09666	Q09666	AHNAK;PM227	Desmoyokin;Neuroblast differentiation-associated protein AHNAK	yes	no	2	0.0038478	128.38	49491000	2617600	3135900	992640	282880	669560	2074900	356690	234930	526510	399450	336710	245810	175980	374090	240060	226290	223430	294160	2881700	0	2306300	1599900	1734700	2634300
224	2723	253	9884;9885;9886;9887;9888;9889;9890;9891;9892;9893;9894;9895;9896;9897;9898;9899;9900	3469;3470	3469		ADVEEEFIAFR	11	0	1324.63	P46013	P46013	MKI67	Antigen KI-67	yes	yes	2	0.0004905	133.23	4257500	0	0	0	0	0	0	0	0	0	0	0	0	0	0	0	0	0	0	429590	319590	0	118520	75745	238860
225	2723	254	9901;9902;9903;9904;9905;9906;9907;9908;9909;9910;9911;9912;9913;9914;9915;9916;9917	3471;3472;3473;3474;3475	3473		ADVEEEFIAIR	11	0	1290.65	P46013	P46013	MKI67	Antigen KI-67	yes	no	2	5.5192e-18	201.84	6851400	0	0	272290	0	0	0	0	0	0	0	0	0	0	0	0	0	0	0	0	0	230530	191830	195960	304040
226	3628	255	9918;9919;9920;9921;9922;9923;9924;9925;9926;9927;9928;9929;9930;9931;9932;9933;9934;9935;9936;9937;9938;9939;9940;9941;9942;9943;9944;9945;9946;9947;9948;9949;9950;9951;9952;9953;9954;9955;9956;9957;9958;9959;9960;9961;9962;9963;9964;9965;9966;9967;9968;9969;9970;9971;9972;9973;9974;9975;9976;9977;9978;9979;9980;9981;9982;9983;9984;9985;9986;9987;9988;9989;9990;9991;9992;9993;9994;9995;9996;9997…	3476;3477;3478;3479;3480;3481;3482;3483;3484;3485;3486;3487;3488;3489;3490;3491;3492;3493;3494;3495;3496;3497;3498;3499;3500;3501;3502;3503;3504;3505;3506;3507;3508;3509;3510;3511;3512;3513;3514;3515;3516;3517;3518;3519;3520;3521;3522	3480		ADVFHAYISIIK	12	0	1375.75	Q86VP6;H0YH27	Q86VP6	CAND1;KIAA0829;TIP120;TIP120A	Cullin-associated and neddylation-dissociated protein 1;Cullin-associated NEDD8-dissociated protein 1;p120 CAND1;TBP-interacting protein of 120 kDa A	yes	no	2,3	2.0167e-10	185.77	203190000	13635000	12628000	21582000	14200000	5999100	6030800	7357800	5669300	6399200	3951500	6184000	5722300	2057800	2645200	885580	1027600	323990	460490	13061000	14181000	8682100	8195700	8931900	8925800
227	893	256	10033;10034;10035;10036;10037;10038;10039	3523	3523		ADVGDAIETAIEQINR	16	0	1713.85	Q9P2E5;G5E9W2	Q9P2E5	CHPF2;CHSY3;CSGLCAT;KIAA1402;UNQ299/PRO339	Chondroitin glucuronyltransferase;Chondroitin polymerizing factor 2;Chondroitin sulfate glucuronyltransferase;Chondroitin synthase 3;CSGlcA-T;N-acetylgalactosaminyl-proteoglycan 3-beta-glucuronosyltransferase	yes	no	3	6.9797e-14	192.14	1567100	0	226720	400950	0	429570	276640	0	68094	0	0	0	84787	0	0	0	0	0	0	0	0	0	0	0	0
228	2466;2512;3372;1605	257	10040;10041;10042;10043;10044;10045;10046;10047;10048;10049;10050;10051;10052;10053;10054;10055;10056;10057;10058;10059;10060;10061;10062;10063;10064;10065;10066;10067;10068;10069	3524;3525	3524	1817	ADVGFAMGIAGTDVAK	16	0	1521.75	Q01814;H0Y7S3;P20020;E7ERY9;P23634;Q16720	P20020	ATP2B2;PMCA2;ATP2B1;PMCA1;ATP2B2;ATP2B4;MXRA1;ATP2B3	Plasma membrane calcium ATPase isoform 2;Plasma membrane calcium pump isoform 2;Plasma membrane calcium-transporting ATPase 2;Plasma membrane calcium ATPase isoform 1;Plasma membrane calcium pump isoform 1;Plasma membrane calcium-transporting ATPase 1;Matrix-remodeling-associated protein 1;Plasma membrane calcium ATPase isoform 4;Plasma membrane calcium pump isoform 4;Plasma membrane calcium-tran…	no	no	2	2.3165e-07	170.79	33863000	0	2802200	2063400	2041300	1594500	2431200	1341300	682540	271720	0	0	249130	1550100	2125100	1279700	1574800	536570	1015300	470340	927450	1501200	0	0	2460900
229	1545	258	10070;10071;10072;10073;10074;10075;10076;10077;10078;10079;10080;10081;10082;10083;10084;10085;10086;10087;10088	3526;3527;3528;3529;3530;3531	3528		ADVGIAIDGDGDR	13	0	1272.59	gi|15605550	gi|15605550			yes	yes	2	0.001599	124.12	72673000	939990	0	0	0	0	0	1184500	878500	0	0	0	0	14224000	17007000	10305000	9167800	8324500	10643000	0	0	0	0	0	0
230	4533	259	10089;10090;10091;10092;10093;10094;10095;10096;10097;10098;10099;10100;10101;10102;10103;10104;10105;10106;10107;10108;10109;10110;10111;10112;10113;10114	3532;3533;3534;3535;3536;3537;3538;3539;3540;3541;3542;3543	3536	4965	ADVIDIHEAGGEDFAMDEDGDESIHK	26	0	2814.19	Q9Y5S9	Q9Y5S9	HSPC114;MDS014;RBM8;RBM8A	Binder of OVCA1-1;Ribonucleoprotein RBM8A;RNA-binding motif protein 8A;RNA-binding protein 8A;RNA-binding protein Y14	yes	yes	3	2.7337e-144	293.67	117250000	5715100	5544100	4546800	4195900	2882400	3346600	2459500	2130000	4726300	4440100	3642400	2980100	0	0	0	0	0	0	6987200	7050200	5279800	4723100	5034700	5380300
231	3810	260	10115;10116;10117;10118;10119;10120;10121;10122;10123;10124;10125;10126;10127;10128;10129;10130;10131;10132;10133;10134;10135;10136;10137;10138;10139;10140;10141;10142;10143;10144;10145;10146;10147;10148;10149;10150;10151;10152;10153;10154;10155;10156;10157;10158;10159;10160;10161;10162;10163;10164;10165;10166;10167;10168;10169;10170;10171;10172;10173;10174;10175;10176;10177;10178	3544;3545;3546;3547;3548;3549;3550;3551;3552;3553;3554;3555;3556;3557;3558;3559;3560;3561;3562;3563;3564;3565;3566;3567	3563		ADVIFIAPR	9	0	1000.57	Q92542;F6Y097;E7ENA9	Q92542	KIAA0253;NCSTN;UNQ1874/PRO4317	Nicastrin	yes	no	2	0.0018105	145.92	153220000	9162700	8576100	7569600	11982000	7112200	7913700	9910200	5536700	7801300	4598900	11770000	7785100	3197800	3005200	1406600	1495300	2637700	2713800	4461800	7185200	6306300	5692200	2562800	3493100
232	739	261	10179;10180;10181;10182;10183;10184;10185;10186;10187;10188;10189;10190;10191;10192;10193;10194;10195;10196;10197;10198;10199;10200;10201;10202	3568;3569	3568	442	ADVIITSGGVSMGEK	15	0	1462.73	F5H039;Q9NQX3;F8W7D6;H0YJR5	F5H039	GPH;GPHN;KIAA1385	Domain E;Domain G;Gephyrin;Molybdopterin adenylyltransferase;Molybdopterin molybdenumtransferase	yes	no	2	0.039065	75.102	31812000	0	0	0	0	0	0	0	0	0	0	0	0	7669300	6280100	1356600	2260500	6937100	7308300	0	0	0	0	0	0
233	2560	262	10203	3570	3570		ADVIPVHYYIIPPPTK	16	0	1822	P29144	P29144	TPP2	Tripeptidyl aminopeptidase;Tripeptidyl-peptidase 2;Tripeptidyl-peptidase II	yes	yes	3	0.075463	79.466	2948300	0	0	0	0	0	0	0	0	0	0	0	0	0	0	0	0	0	0	0	0	0	0	0	0
234	3145	263	10204;10205;10206;10207;10208;10209;10210;10211;10212;10213;10214;10215;10216;10217;10218;10219;10220;10221;10222;10223;10224;10225;10226;10227;10228;10229;10230;10231;10232;10233;10234;10235;10236;10237;10238;10239;10240;10241;10242;10243;10244;10245;10246;10247;10248;10249;10250;10251;10252;10253;10254;10255;10256;10257;10258;10259;10260;10261;10262;10263;10264;10265;10266;10267;10268;10269;102…	3571;3572;3573;3574;3575;3576;3577;3578;3579;3580;3581;3582;3583;3584;3585;3586;3587;3588;3589;3590;3591;3592;3593	3573		ADVIQATGDAICIFR	15	0	1648.82	Q08945;E9PMD4;E9PPZ7	Q08945	FACT80;SSRP1	Chromatin-specific transcription elongation factor 80 kDa subunit;Facilitates chromatin transcription complex 80 kDa subunit;Facilitates chromatin transcription complex subunit SSRP1;FACT complex subunit SSRP1;Recombination signal sequence recognition protein 1;Structure-specific recognition protein 1;T160	yes	no	2,3	2.1651e-61	259.68	295140000	9183000	10120000	11313000	8285500	6067200	5851900	10826000	11391000	17363000	13773000	12576000	11645000	0	0	241710	0	903060	487820	19921000	22399000	21698000	16702000	14409000	15180000
235	590	264	10312;10313;10314;10315;10316;10317;10318;10319;10320;10321;10322;10323;10324;10325;10326;10327;10328;10329;10330;10331;10332;10333;10334;10335;10336;10337;10338;10339	3594;3595;3596;3597;3598;3599;3600;3601;3602;3603;3604;3605	3596		ADVISEEAIIK	11	0	1186.64	Q9Y6E2;E7ETZ4;B5MCH7;B5MCE7	Q9Y6E2	BZW2;HSPC028;MSTP017;BZW2;BZW2;hCG_19293	Basic leucine zipper and W2 domain-containing protein 2;Putative uncharacterized protein BZW2;Basic leucine zipper and W2 domains 2, isoform CRA_b	yes	no	2	7.7333e-06	162.36	95095000	9582200	6124300	5995400	5769200	2354100	4860400	3088900	1699800	1543600	884560	2021400	2385600	738450	1041400	1201800	965220	0	0	5580000	6167200	3234000	2544200	4383500	5516400
236	3535	265	10340;10341;10342;10343;10344;10345;10346;10347;10348;10349;10350;10351;10352;10353;10354;10355;10356;10357;10358;10359;10360;10361;10362;10363;10364;10365	3606;3607;3608;3609;3610;3611;3612;3613;3614;3615;3616;3617;3618;3619	3606		ADVISVIR	8	0	871.513	Q6P1J9	Q6P1J9	C1orf28;CDC73;HRPT2	Cell division cycle protein 73 homolog;Hyperparathyroidism 2 protein;Parafibromin	yes	yes	2	0.0019118	159.04	34464000	462400	650860	1384500	0	376330	0	891920	720820	1656500	1232700	1376500	1304700	0	0	0	0	0	0	2867300	2835000	2521700	1860300	2430900	3342600
237	2213	266	10366;10367;10368;10369;10370;10371;10372;10373;10374;10375;10376;10377;10378;10379;10380;10381;10382;10383;10384;10385;10386;10387;10388;10389;10390;10391;10392;10393;10394;10395;10396;10397;10398;10399;10400;10401;10402;10403;10404;10405	3620;3621;3622;3623;3624;3625;3626;3627;3628;3629;3630;3631	3622		ADVITTGAGNPVGDK	15	0	1413.71	P04040	P04040	CAT	Catalase	yes	yes	2	9.0584e-27	215.51	122660000	5565900	3835800	5227700	7318200	2917000	5758200	2356800	2693300	6221000	5453800	2800800	2902400	2696100	2447800	14465000	11533000	3245300	3610000	4755800	4004800	4655100	3636200	723030	923610
238	1510	267	10406;10407;10408;10409;10410;10411;10412;10413;10414;10415;10416;10417;10418;10419;10420;10421;10422;10423;10424;10425;10426;10427;10428;10429;10430;10431;10432;10433;10434;10435;10436;10437;10438;10439;10440;10441;10442;10443;10444;10445;10446;10447;10448;10449;10450;10451;10452;10453	3632;3633;3634;3635;3636;3637;3638;3639;3640;3641;3642;3643;3644;3645;3646;3647;3648;3649;3650	3647		ADVIVCGGTEAAINR	15	0	1544.76	gi|15605503	gi|15605503			yes	yes	2	5.33e-48	242.48	179270000	2507100	8822800	1421900	1917100	1691700	2035100	1068600	872510	803800	1064000	0	1042600	39586000	31062000	15937000	7047900	20171000	16536000	6034600	0	4979300	5412700	4274000	2250400
239	1904	268	10454;10455;10456;10457;10458;10459;10460;10461;10462;10463	3651;3652;3653	3652		ADVPYIIK	8	0	917.522	O14578;H7BYJ3	O14578	CIT;KIAA0949;STK21	Citron Rho-interacting kinase;Serine/threonine-protein kinase 21	yes	no	2	0.054703	98.997	4569800	0	0	0	0	0	828370	0	176600	1388100	935500	0	0	321080	255490	0	175650	225590	263350	0	0	0	0	0	0
240	1346	269	10464;10465;10466;10467;10468;10469;10470;10471;10472;10473;10474;10475;10476;10477;10478;10479;10480;10481;10482;10483;10484;10485;10486;10487;10488;10489;10490;10491;10492;10493;10494;10495;10496;10497;10498;10499;10500;10501;10502	3654;3655;3656	3655		ADVQAIR	7	0	771.424	gi|15605301	gi|15605301			yes	yes	2	0.07095	110.61	595010000	3266200	112670000	29819	736100	1333700	1774200	6662400	55928000	1747700	201570	0	0	944430	321100	534990	236990	11222000	1129300	358310	0	10299000	0	189920000	179040000
241	979	270	10503;10504;10505;10506;10507;10508;10509;10510;10511;10512;10513;10514;10515;10516;10517;10518;10519;10520;10521;10522;10523;10524;10525;10526;10527;10528;10529;10530;10531;10532;10533;10534;10535;10536;10537;10538;10539;10540;10541;10542;10543;10544;10545;10546;10547;10548;10549;10550;10551;10552;10553;10554;10555;10556;10557;10558;10559;10560;10561;10562;10563;10564;10565;10566;10567;10568;105…	3657;3658;3659;3660;3661;3662;3663;3664;3665;3666;3667;3668;3669;3670;3671;3672;3673;3674;3675;3676;3677;3678;3679;3680;3681;3682;3683;3684;3685;3686;3687;3688;3689;3690;3691;3692;3693;3694	3675		ADVQGSIEAIAHSIINIR	18	0	1906.03	gi|15604815	gi|15604815			yes	yes	2,3	2.4877e-50	244.05	266220000	3193100	3167300	5836500	2235900	5183400	5597500	712260	145210	1990000	1202000	1587100	1061900	72505000	77864000	7737000	1258500	31155000	23741000	5620500	5482600	2592900	1663400	2285700	2402900
242	3196	271	10591;10592;10593;10594;10595;10596;10597;10598;10599;10600;10601;10602;10603;10604;10605;10606;10607;10608;10609;10610;10611;10612;10613;10614;10615;10616;10617;10618;10619;10620;10621;10622;10623;10624;10625;10626;10627;10628;10629	3695;3696;3697;3698;3699;3700;3701;3702;3703;3704;3705;3706;3707;3708;3709;3710;3711;3712;3713	3712		ADVQSIIGIQR	11	0	1198.67	Q13263;M0R0K9	Q13263	KAP1;RNF96;TIF1B;TRIM28	KRAB-associated protein 1;KRAB-interacting protein 1;Nuclear corepressor KAP-1;RING finger protein 96;Transcription intermediary factor 1-beta;Tripartite motif-containing protein 28	yes	no	2	3.6478e-07	174.4	304020000	6791700	6749200	912550	1764900	4284000	6826800	8694800	8424800	11593000	12318000	8809800	10795000	0	0	0	0	0	0	23554000	21208000	23289000	26955000	15282000	15875000
243	2019	272	10630;10631;10632;10633;10634;10635;10636;10637;10638;10639	3714	3714		ADVTININVR	10	0	1113.61	O60306;H0YH15	O60306	AQR;KIAA0560	Intron-binding protein aquarius;Intron-binding protein of 160 kDa	yes	no	2	0.087265	80.755	2697600	230270	213400	0	0	332300	290340	156980	219490	221230	136540	497640	399380	0	0	0	0	0	0	0	0	0	0	0	0
244	3229	273	10640;10641;10642;10643;10644;10645;10646;10647;10648;10649;10650;10651;10652;10653;10654;10655;10656;10657;10658;10659;10660;10661;10662;10663;10664;10665;10666;10667;10668;10669;10670;10671;10672;10673;10674;10675;10676;10677;10678;10679;10680;10681;10682;10683;10684;10685;10686;10687;10688;10689;10690;10691;10692;10693;10694;10695;10696;10697;10698;10699;10700;10701;10702	3715;3716;3717;3718;3719;3720;3721;3722;3723	3717		ADVVESWIGEK	11	0	1231.61	Q13813;A6NG51	Q13813	SPTA2;SPTAN1;SPTAN1	Alpha-II spectrin;Fodrin alpha chain;Spectrin alpha chain, brain;Spectrin, non-erythroid alpha chain;Putative uncharacterized protein SPTAN1	yes	no	2	1.6568e-14	198.25	81001000	3318400	3287600	3326500	3166900	1363200	3265700	3448900	2336600	1200000	1229700	2991300	3887900	933380	371400	956010	750910	0	393650	4014200	5263600	1787200	1882800	2446700	3183500
245	3229	274	10703;10704;10705;10706;10707;10708;10709;10710;10711	3724	3724		ADVVESWIGEKENSIK	16	1	1802.9	Q13813;A6NG51	Q13813	SPTA2;SPTAN1;SPTAN1	Alpha-II spectrin;Fodrin alpha chain;Spectrin alpha chain, brain;Spectrin, non-erythroid alpha chain;Putative uncharacterized protein SPTAN1	yes	no	3	0.047446	87.498	6421900	0	0	0	0	0	0	0	0	0	0	589720	0	0	0	0	0	0	0	1668200	0	0	0	924910	473860
246	531	275	10712;10713;10714;10715;10716;10717;10718;10719;10720;10721;10722;10723;10724;10725;10726;10727;10728;10729;10730;10731;10732;10733;10734;10735	3725	3725		ADVVVGK	7	0	686.396	Q9NRG0;E5RGS9	Q9NRG0	CHRAC1;CHRAC15	Chromatin accessibility complex 15 kDa protein;Chromatin accessibility complex protein 1;DNA polymerase epsilon subunit p15	yes	no	2	0.30839	60.788	48068000	0	0	0	1548100	1427200	0	912470	0	4724100	5350400	1479400	1911000	760860	0	0	0	73657	0	0	9786600	761520	354860	546050	5900000
247	3152	276	10736;10737;10738;10739;10740;10741;10742;10743;10744;10745;10746;10747;10748;10749;10750;10751;10752;10753;10754;10755;10756;10757;10758;10759;10760;10761;10762;10763;10764;10765;10766;10767;10768;10769;10770;10771;10772;10773;10774;10775;10776;10777;10778;10779;10780;10781;10782;10783;10784;10785;10786;10787;10788;10789;10790;10791;10792;10793;10794;10795;10796;10797;10798;10799;10800;10801;108…	3726;3727;3728;3729;3730;3731;3732;3733;3734;3735;3736;3737;3738;3739;3740;3741;3742;3743;3744;3745;3746;3747;3748;3749;3750;3751;3752;3753;3754;3755;3756	3728		ADVVVSGPK	9	0	870.481	Q09666	Q09666	AHNAK;PM227	Desmoyokin;Neuroblast differentiation-associated protein AHNAK	yes	no	2	0.0016266	144.09	84556000	2507700	4717000	596480	975500	1557700	2390500	342960	3740600	1076700	639820	334770	400750	331000	305380	556780	165520	290030	1271400	4429800	9346900	2865300	1904800	3572300	4211700
248	3540	277	10806;10807;10808;10809;10810;10811;10812;10813;10814;10815;10816;10817;10818;10819;10820;10821;10822;10823;10824;10825;10826;10827;10828;10829;10830;10831;10832;10833;10834;10835;10836;10837;10838;10839;10840;10841;10842;10843;10844;10845;10846;10847;10848	3757;3758	3757		ADWWTNTAHYNR	12	0	1533.67	Q6P2Q9;I3L0J9	Q6P2Q9	PRPC8;PRPF8	220 kDa U5 snRNP-specific protein;p220;Pre-mRNA-processing-splicing factor 8;PRP8 homolog;Splicing factor Prp8	yes	no	3	0.029127	83.081	43710000	2093700	1253100	0	2026400	0	0	1272800	0	1224300	1027900	0	0	172520	87129	93988	57215	0	0	5203500	3967700	4074300	2097000	901990	996880
249	2538	278	10849;10850;10851;10852;10853;10854;10855;10856;10857;10858;10859;10860;10861;10862;10863;10864;10865;10866	3759;3760;3761	3760		ADYNITR	7	0	851.414	P26640	P26640	G7A;VARS;VARS2	Protein G7a;Valine--tRNA ligase;Valyl-tRNA synthetase	yes	yes	2	0.14032	94.407	13706000	0	0	526970	0	648670	0	1006700	169800	1189800	735220	678560	1201300	0	0	0	0	0	0	1105300	1181700	2042200	1001900	0	0
250	3819	279	10867;10868;10869;10870;10871;10872;10873;10874;10875;10876;10877;10878;10879;10880;10881;10882;10883;10884;10885;10886;10887;10888;10889;10890;10891;10892;10893;10894;10895;10896;10897;10898;10899;10900;10901;10902;10903;10904;10905;10906;10907;10908;10909;10910;10911;10912;10913;10914;10915;10916;10917;10918;10919;10920;10921;10922;10923;10924;10925;10926;10927;10928;10929;10930;10931;10932;109…	3762;3763;3764;3765	3762		ADYTSHIR	8	0	961.462	Q92616	Q92616	GCN1L1;KIAA0219	GCN1-like protein 1;Translational activator GCN1	yes	yes	2,3	0.13055	86.794	19603000	1121800	1148000	194040	1539500	115780	1019100	722750	912880	788880	378900	604700	1408700	92541	314490	516160	107010	53669	0	296180	402190	655880	157720	544260	393670
251	4556;652	280;281	10941;10942;10943;10944;10945;10946;10947;10948;10949;10950;10951;10952;10953;10954;10955;10956;10957;10958;10959;10960;10961;10962;10963;10964;10965;10966;10967;10968;10969;10970;10971;10972;10973;10974;10975;10976;10977;10978;10979;10980;10981;10982;10983;10984;10985;10986;10987;10988;10989;10990;10991;10992;10993;10994;10995;10996;10997;10998;10999;11000;11001;11002;11003;11004;11005;11006	3766;3767;3768;3769;3770;3771;3772;3773;3774;3775;3776;3777;3778;3779;3780;3781;3782;3783;3784;3785;3786;3787;3788;3789;3790;3791;3792;3793;3794;3795;3796;3797;3798;3799;3800;3801;3802;3803	3781	391	ADAASQVIIGSGITIISQPIMYVK	24	0	2474.35	E9PIE4;Q9Y6C9	Q9Y6C9	HSPC032;MIMP;MTCH2	Met-induced mitochondrial protein;Mitochondrial carrier homolog 2	no	no	2,3	3.5027e-72	240.71	64732000	6117000	5915300	6213000	2231500	7135100	5502700	0	0	10988000	7581400	334590	95637	3280600	1319900	592030	301030	346930	137510	2628500	1923300	2088400	0	0	0
252	2013	282	11007;11008;11009;11010;11011;11012;11013;11014;11015;11016;11017;11018;11019;11020;11021;11022;11023;11024;11025;11026;11027;11028;11029;11030;11031;11032;11033;11034;11035;11036;11037;11038;11039;11040	3804;3805;3806;3807;3808;3809;3810;3811	3805		AEACFVNCVER	11	0	1353.58	O60220	O60220	DDP;DDP1;TIM8A;TIMM8A	Deafness dystonia protein 1;Mitochondrial import inner membrane translocase subunit Tim8 A;X-linked deafness dystonia protein	yes	yes	2	4.8222e-06	167.12	31313000	2963300	2629500	0	0	2368000	6037300	1156700	265070	907340	548560	183230	1112500	526610	417700	538600	551130	420920	721890	1227000	1800700	814670	174470	1246200	1563000
253	2735	283	11041;11042;11043;11044;11045;11046;11047;11048;11049;11050;11051;11052;11053;11054;11055;11056;11057;11058;11059;11060;11061;11062;11063;11064;11065;11066;11067;11068;11069	3812;3813;3814;3815	3812		AEADAYIR	8	0	907.44	P46821	P46821	MAP1B	MAP1 light chain LC1;Microtubule-associated protein 1B	yes	yes	2	0.022607	113.89	12002000	553120	737600	0	176160	244540	561240	347730	173920	191220	0	201020	0	0	0	0	150080	66854	85740	368570	466180	448590	576000	486300	842460
254	1000	284	11070;11071;11072;11073;11074;11075;11076;11077;11078;11079;11080;11081;11082;11083;11084;11085;11086;11087;11088;11089;11090;11091;11092;11093;11094;11095;11096;11097;11098;11099;11100;11101;11102;11103;11104;11105;11106;11107;11108;11109;11110;11111;11112;11113;11114;11115	3816;3817;3818;3819;3820;3821;3822;3823;3824	3821		AEAEAGFNNPDVYIEK	16	0	1765.82	gi|15604843	gi|15604843			yes	yes	2	5.6955e-125	308.84	305950000	0	3342900	2303500	0	2460000	4070700	5093900	4156400	4413300	3297700	3924400	3449600	55090000	38773000	26739000	36412000	37791000	45773000	6444600	5536600	3396200	3813900	5046900	4622100
255	2903	285	11116;11117;11118;11119;11120;11121;11122;11123;11124;11125;11126;11127;11128;11129;11130;11131;11132;11133;11134;11135;11136;11137;11138;11139;11140;11141;11142;11143;11144;11145;11146;11147;11148;11149;11150;11151;11152;11153;11154;11155;11156;11157;11158;11159;11160;11161;11162;11163;11164;11165;11166;11167;11168;11169;11170;11171;11172;11173;11174;11175;11176;11177;11178;11179;11180;11181;111…	3825;3826;3827;3828	3827		AEAEAGSPRPDPR	13	1	1351.65	P58107	P58107	EPIPL;EPPK1	450 kDa epidermal antigen;Epiplakin	yes	no	3	0.084274	91.313	82288000	1645900	2793300	2758100	551900	1852500	3530900	4732700	5853900	5930900	3889100	3406700	3164100	544030	655360	235920	358470	78683	0	2067300	6538700	3710800	1553400	4555200	4590300
256	2354	286	11200;11201;11202;11203;11204;11205;11206;11207;11208;11209;11210;11211;11212;11213;11214;11215;11216;11217;11218;11219;11220;11221;11222;11223;11224;11225;11226;11227;11228;11229;11230;11231;11232;11233;11234;11235;11236;11237;11238;11239;11240;11241;11242;11243;11244;11245;11246;11247;11248;11249;11250;11251;11252;11253;11254;11255;11256;11257;11258;11259;11260;11261;11262;11263;11264;11265;112…	3829;3830;3831;3832;3833;3834;3835;3836;3837;3838;3839;3840;3841;3842;3843;3844;3845;3846;3847;3848;3849;3850;3851;3852;3853;3854;3855;3856;3857;3858;3859	3858		AEAEAQAEEISFPR	14	0	1546.73	P11498;E9PS68	P11498	PC	Pyruvate carboxylase, mitochondrial;Pyruvic carboxylase	yes	no	2,3	3.7699e-37	230.96	357600000	30438000	26080000	9403600	9512900	26490000	34655000	10317000	6877200	14652000	14639000	17011000	19135000	8159100	6142700	9537000	7812300	8462800	8370500	12318000	11694000	9114900	9650800	6448500	6990800
257	427;458;470	287	11292;11293;11294;11295;11296;11297;11298;11299;11300;11301;11302;11303;11304;11305;11306;11307;11308;11309;11310;11311;11312;11313;11314;11315;11316;11317;11318;11319;11320;11321;11322;11323;11324;11325;11326;11327;11328;11329;11330;11331;11332;11333;11334;11335;11336;11337;11338;11339;11340;11341;11342;11343;11344;11345;11346;11347;11348;11349;11350;11351;11352;11353;11354;11355;11356;11357;113…	3860;3861;3862;3863;3864;3865;3866;3867;3868;3869;3870;3871;3872;3873;3874;3875;3876;3877;3878;3879;3880;3881;3882;3883;3884;3885;3886;3887;3888;3889;3890;3891;3892;3893;3894;3895;3896;3897;3898;3899;3900;3901;3902;3903;3904;3905;3906;3907;3908;3909;3910;3911;3912;3913;3914;3915;3916;3917;3918;3919;3920;3921;3922;3923;3924;3925;3926;3927;3928;3929;3930;3931;3932;3933	3909		AEAEAWYQTK	10	0	1195.55	CON__P08729;CON__Q3KNV1;P08729;CON__Q5XKE5;Q5XKE5	CON__Q3KNV1	KRT7;SCL;KRT7;KRT7;SCL;K6L;KB38;KRT6L;KRT79;K6L;KB38;KRT6L;KRT79	Cytokeratin-7;Keratin, type II cytoskeletal 7;Keratin-7;Sarcolectin;Type-II keratin Kb7;KRT7 protein;Putative uncharacterized protein;Cytokeratin-79;Keratin, type II cytoskeletal 79;Keratin-6-like;Keratin-79;Type-II keratin Kb38	no	no	2	1.2135e-47	271.37	1344600000	57631000	44364000	28593000	33748000	13866000	25144000	85891000	106940000	67880000	43895000	35302000	46854000	6271800	5868600	8777000	5595200	2110700	1817800	85984000	72692000	98643000	68218000	63499000	74479000		+
258	3106	288	11462;11463;11464;11465;11466;11467;11468;11469;11470;11471;11472;11473;11474;11475;11476;11477;11478;11479;11480;11481;11482;11483;11484;11485;11486;11487;11488	3934	3934		AEAERPEEQAEASGIKK	17	2	1841.91	Q02952	Q02952	AKAP12;AKAP250	A-kinase anchor protein 12;A-kinase anchor protein 250 kDa;Gravin;Myasthenia gravis autoantigen	yes	yes	3	0.20294	82.529	6538700	262240	301810	0	68778	126490	189110	79895	134040	333780	308180	0	0	0	0	34545	0	43729	0	730150	461180	413430	225400	398060	434420
259	2221	289	11489;11490;11491;11492;11493;11494;11495;11496;11497;11498;11499;11500;11501;11502;11503;11504;11505;11506;11507;11508;11509;11510;11511;11512;11513;11514;11515;11516;11517;11518;11519;11520;11521;11522;11523;11524;11525;11526;11527;11528;11529;11530;11531;11532;11533;11534;11535;11536;11537;11538;11539;11540;11541;11542;11543;11544;11545;11546;11547;11548;11549;11550;11551;11552;11553;11554;115…	3935;3936;3937;3938;3939;3940;3941;3942;3943;3944;3945;3946;3947;3948;3949;3950;3951;3952;3953;3954;3955;3956;3957;3958;3959;3960;3961;3962;3963;3964;3965;3966;3967;3968;3969;3970;3971;3972;3973;3974;3975;3976;3977;3978;3979;3980;3981;3982;3983;3984;3985;3986;3987;3988;3989;3990;3991;3992;3993;3994;3995;3996;3997;3998;3999;4000;4001	3981		AEAESIYQSK	10	0	1124.54	P04264;CON__P04264	P04264	KRT1;KRTA;KRT1;KRTA	67 kDa cytokeratin;Cytokeratin-1;Hair alpha protein;Keratin, type II cytoskeletal 1;Keratin-1;Type-II keratin Kb1	yes	no	2	1.8514e-21	234.71	457880000	4294800	4463600	4900200	3804200	43585000	103860000	4083100	3721000	4529200	2746000	8271100	14780000	5309900	9950600	78677000	47543000	4749100	6435100	11127000	12283000	7041800	3803600	4962700	5602200		+
260	2221	290	11644;11645;11646;11647	4002;4003	4002		AEAESIYQSKYEEIQITAGR	20	1	2285.12	P04264;CON__P04264	P04264	KRT1;KRTA;KRT1;KRTA	67 kDa cytokeratin;Cytokeratin-1;Hair alpha protein;Keratin, type II cytoskeletal 1;Keratin-1;Type-II keratin Kb1	yes	no	3	0.013614	93.495	15627000	0	0	0	0	0	0	0	0	0	0	0	0	0	0	6657500	8226000	0	0	0	0	0	0	363240	380670		+
261	425	291;292	11648;11649;11650;11651;11652;11653;11654;11655;11656;11657;11658;11659;11660;11661;11662;11663;11664;11665;11666;11667;11668;11669;11670;11671;11672;11673;11674;11675;11676;11677;11678;11679;11680;11681;11682;11683;11684;11685;11686;11687;11688;11689;11690;11691;11692;11693;11694;11695;11696;11697;11698;11699;11700;11701;11702;11703;11704;11705;11706;11707;11708;11709;11710;11711;11712;11713;117…	4004;4005;4006;4007;4008;4009;4010;4011;4012;4013;4014;4015;4016;4017;4018;4019;4020;4021;4022;4023;4024;4025;4026;4027;4028;4029;4030;4031;4032;4033;4034;4035;4036;4037;4038;4039;4040;4041;4042;4043;4044;4045;4046;4047;4048;4049;4050;4051;4052;4053;4054;4055;4056;4057;4058;4059;4060;4061;4062;4063;4064;4065;4066;4067;4068;4069;4070;4071;4072;4073;4074;4075;4076;4077;4078;4079;4080;4081;4082;4083…	4035	241	AEAESMYQIK	10	0	1168.54	CON__P05787;P05787;CON__H-INV:HIT000292931;CON__Q9H552;Q9H552	CON__P05787	CYK8;KRT8;CYK8;KRT8;KRT8P11;RP11-13B9.3-001;KRT8P11;RP11-13B9.3-001	Cytokeratin-8;Keratin, type II cytoskeletal 8;Keratin-8;Type-II keratin Kb8;Keratin-8-like protein 1.	yes	no	2	1.8397e-47	266.91	2055100000	85559000	85918000	26656000	32376000	16569000	46346000	113350000	141630000	114520000	70966000	24333000	58060000	7498000	6287400	13600000	7709000	1384400	5441800	225610000	253400000	159110000	94357000	80164000	89327000		+
262	416;441;2220;407;477	293	11815;11816;11817;11818;11819;11820;11821;11822;11823;11824;11825;11826;11827;11828	4085;4086;4087;4088	4088		AEAESWYQTK	10	0	1211.55	CON__P02538;P02538;CON__P48668;P48668;P04259;CON__O95678;O95678;CON__Q8BGZ7	CON__P02538	K6A;KRT6A;KRT6D;K6A;KRT6A;KRT6D;KRT6C;KRT6E;KRT6C;KRT6E;K6B;KRT6B;KRTL1;K6HF;KB18;KRT75;K6HF;KB18;KRT75;Kb18;Krt75;Krt2-6hf;Krtcap1	Cytokeratin-6A;Cytokeratin-6D;Keratin, type II cytoskeletal 6A;Keratin-6A;Type-II keratin Kb6;Cytokeratin-6C;Cytokeratin-6E;Keratin K6h;Keratin, type II cytoskeletal 6C;Keratin-6C;Type-II keratin Kb12;Cytokeratin-6B;Keratin, type II cytoskeletal 6B;Keratin-6B;Type-II keratin Kb10;Cytokeratin-75;Keratin, type II cytoskeletal 75;Keratin-6 hair follicle;Keratin-75;Type II keratin-K6hf;Type-II kerati…	no	no	2	3.3607e-21	229.88	160180000	497640	0	0	0	48281000	106230000	1758400	585730	490130	0	0	646140	586310	348220	0	0	0	0	242630	144390	0	0	0	0		+
263	2734	294	11829;11830;11831;11832;11833;11834;11835;11836;11837;11838;11839;11840;11841;11842;11843;11844;11845;11846;11847;11848;11849;11850;11851;11852;11853;11854;11855;11856;11857;11858;11859;11860;11861;11862;11863;11864;11865;11866;11867;11868;11869;11870;11871;11872;11873;11874;11875;11876;11877;11878;11879;11880;11881;11882;11883;11884	4089;4090;4091;4092;4093;4094;4095;4096;4097;4098;4099;4100;4101;4102;4103;4104;4105;4106;4107;4108;4109;4110;4111;4112	4108		AEAGAGSATEFQFR	14	0	1440.66	P46783;Q9NQ39	P46783	RPS10;RPS10L;RPS10P5	40S ribosomal protein S10;Putative 40S ribosomal protein S10-like	yes	no	2	2.8599e-19	204.48	318020000	8661300	7236900	8531100	9067300	7045900	8764900	9985800	7714100	11722000	8598000	8109100	9291900	0	104730	0	0	0	0	23001000	22297000	15027000	15064000	22955000	23972000
264	2773	295	11885;11886;11887;11888;11889;11890;11891;11892;11893;11894;11895;11896;11897;11898;11899;11900;11901;11902;11903;11904;11905;11906;11907;11908;11909;11910;11911;11912;11913;11914;11915;11916;11917;11918;11919;11920;11921;11922;11923;11924;11925;11926;11927;11928;11929;11930;11931;11932;11933;11934;11935;11936;11937;11938;11939;11940;11941;11942;11943;11944;11945;11946;11947;11948;11949;11950;119…	4113;4114;4115;4116;4117;4118;4119;4120;4121;4122;4123;4124;4125;4126;4127;4128;4129;4130;4131;4132;4133;4134;4135;4136;4137;4138;4139;4140;4141;4142;4143;4144;4145;4146;4147;4148;4149;4150;4151;4152;4153;4154;4155;4156;4157;4158;4159;4160;4161;4162;4163;4164;4165;4166;4167;4168;4169;4170;4171;4172;4173;4174;4175;4176;4177;4178	4149		AEAGDNIGAIVR	12	0	1184.61	P49411	P49411	TUFM	Elongation factor Tu, mitochondrial;P43	yes	yes	2	9.1223e-40	237.37	2342700000	265770000	258600000	78780000	98356000	114730000	186110000	85511000	72628000	115120000	91174000	150940000	109600000	54011000	42540000	32701000	35598000	60000000	66779000	48936000	51984000	45601000	39151000	43952000	55898000
265	3947	296	11992;11993;11994;11995;11996;11997;11998;11999;12000;12001;12002;12003;12004;12005;12006;12007;12008;12009;12010;12011;12012;12013;12014;12015;12016;12017;12018;12019;12020;12021;12022;12023;12024;12025;12026;12027;12028;12029;12030;12031;12032	4179;4180;4181;4182;4183;4184;4185;4186;4187;4188;4189;4190;4191;4192;4193;4194;4195;4196;4197;4198;4199;4200;4201;4202;4203;4204;4205;4206;4207;4208	4208		AEAGDAAISVAEWIR	15	0	1557.78	Q96P48	Q96P48	ARAP1;CENTD2;KIAA0782	Arf-GAP with Rho-GAP domain, ANK repeat and PH domain-containing protein 1;Centaurin-delta-2	yes	yes	2	9.7189e-07	173.72	10915000	609060	181100	591260	134650	144840	126790	177460	217540	770850	469990	330980	157110	0	0	31920	0	0	0	1456800	1029600	1438700	688730	589990	483610
266	2149	297	12033;12034;12035;12036;12037;12038;12039;12040;12041;12042;12043;12044;12045;12046;12047;12048;12049;12050;12051;12052;12053	4209;4210	4210		AEAGEAGQATAEAECHR	17	0	1756.74	O95671;E7ER97	O95671	ASMTL	N-acetylserotonin O-methyltransferase-like protein	yes	no	3	0.00064807	107.46	17881000	862000	956130	1843000	2399300	380490	952560	559320	503720	793140	0	1008200	0	0	0	447760	398170	0	0	1042300	0	706290	870410	533440	346420
267	4227	298	12054;12055;12056;12057;12058;12059;12060;12061;12062;12063;12064;12065;12066;12067;12068;12069;12070;12071;12072	4211;4212;4213;4214;4215;4216;4217	4217		AEAGIGAIPR	10	0	953.529	Q9NR77;F5H4N4	Q9NR77	PMP22;PXMP2	22 kDa peroxisomal membrane protein;Peroxisomal membrane protein 2	yes	no	2	0.0020321	128.86	58932000	6226700	4834800	4504900	4843400	4855500	4724700	2605000	2427900	5703500	3055200	3228800	2930300	0	0	2562400	0	0	0	1333000	0	1120500	0	904060	753520
268	4227	299	12073;12074;12075;12076;12077;12078;12079;12080	4218;4219	4218		AEAGIGAIPRR	11	1	1109.63	Q9NR77;F5H4N4	Q9NR77	PMP22;PXMP2	22 kDa peroxisomal membrane protein;Peroxisomal membrane protein 2	yes	no	2	0.17495	78.939	10494000	0	0	0	0	0	0	0	0	0	0	0	0	803210	964860	2147100	1433200	2446100	2699000	0	0	0	0	0	0
269	4514	300	12081;12082;12083;12084;12085;12086;12087;12088;12089;12090;12091;12092;12093;12094;12095;12096;12097;12098;12099;12100;12101;12102;12103;12104;12105;12106;12107;12108;12109;12110;12111;12112;12113;12114;12115;12116;12117;12118;12119;12120;12121;12122;12123;12124;12125;12126;12127;12128;12129;12130;12131;12132;12133;12134;12135;12136;12137;12138;12139;12140;12141;12142;12143;12144;12145;12146;121…	4220;4221;4222;4223;4224;4225;4226;4227;4228;4229;4230;4231;4232;4233;4234;4235;4236;4237;4238;4239;4240;4241;4242;4243;4244;4245;4246;4247;4248	4244		AEAGPEGVAPAPEGEK	16	0	1507.72	Q9Y4L1;E9PL22	Q9Y4L1	GRP170;HYOU1;ORP150	150 kDa oxygen-regulated protein;170 kDa glucose-regulated protein;Hypoxia up-regulated protein 1	yes	no	2	1.1159e-19	203.7	364930000	22262000	20934000	4216700	6352100	12654000	25931000	12198000	10270000	11241000	8755100	20205000	28936000	6189800	6223100	7133600	3920200	7004100	8819100	9163300	9156300	14831000	10016000	17100000	15951000
270	4514	301	12195;12196;12197;12198;12199;12200;12201;12202;12203;12204;12205;12206;12207;12208;12209;12210;12211;12212;12213;12214;12215;12216;12217;12218;12219;12220;12221;12222;12223;12224;12225;12226;12227;12228;12229;12230;12231;12232;12233;12234;12235;12236;12237;12238;12239;12240;12241;12242;12243;12244;12245;12246;12247;12248;12249;12250;12251;12252	4249;4250;4251;4252;4253;4254;4255;4256	4256		AEAGPEGVAPAPEGEKK	17	1	1635.81	Q9Y4L1;E9PL22	Q9Y4L1	GRP170;HYOU1;ORP150	150 kDa oxygen-regulated protein;170 kDa glucose-regulated protein;Hypoxia up-regulated protein 1	yes	no	2,3	2.0226e-06	138.77	77790000	2615700	3291400	3279100	4271300	1931800	4438800	5186700	5813700	12309000	6535800	4799300	5837200	1143100	1368300	1603300	757180	3496500	4154500	1281000	1044700	1089400	580520	452820	442710
271	2483	302	12253;12254;12255;12256;12257;12258;12259;12260;12261;12262;12263;12264;12265;12266;12267;12268;12269;12270;12271;12272;12273;12274;12275;12276;12277;12278;12279;12280;12281;12282;12283;12284;12285;12286;12287;12288;12289;12290;12291;12292;12293;12294;12295;12296;12297;12298;12299;12300;12301;12302;12303;12304;12305;12306;12307;12308;12309;12310;12311;12312;12313;12314;12315;12316;12317;12318;123…	4257;4258;4259;4260;4261;4262;4263;4264;4265;4266;4267;4268;4269;4270;4271;4272;4273;4274;4275;4276;4277;4278;4279;4280;4281;4282;4283;4284;4285;4286;4287;4288;4289;4290;4291;4292;4293;4294;4295;4296;4297;4298;4299;4300;4301;4302;4303;4304;4305;4306;4307;4308;4309;4310;4311;4312;4313;4314;4315;4316;4317;4318;4319;4320;4321;4322;4323;4324;4325;4326;4327;4328;4329;4330;4331;4332;4333;4334;4335;4336…	4282		AEAGVPAEFSIWTR	14	0	1532.76	P21333;Q5HY54;E9PHF0;H0Y5C6	P21333	FLN;FLN1;FLNA;FLNA;XX-FW83128A1.1-010	Actin-binding protein 280;Alpha-filamin;Endothelial actin-binding protein;Filamin-1;Filamin-A;Non-muscle filamin;Filamin A, alpha (Actin binding protein 280)	yes	no	2,3	1.4348e-27	221.8	1106500000	36851000	27207000	35926000	37257000	24614000	28979000	31063000	20111000	49187000	42439000	39303000	36887000	4004900	2909900	5110100	4330900	2447200	3522100	105240000	81635000	65249000	57417000	48061000	45564000
272	1537	303	12394;12395;12396;12397;12398	4355;4356;4357;4358	4356		AEAICSQWIK	10	0	1204.59	gi|15605541	gi|15605541			yes	yes	2	3.3607e-21	229.88	30366000	0	0	312100	0	0	0	0	0	0	0	0	0	5910300	6995100	0	0	8148000	9000300	0	0	0	0	0	0
273	2723	304	12399;12400	4359;4360	4360		AEAIEDIVGFK	11	0	1190.62	P46013	P46013	MKI67	Antigen KI-67	yes	yes	2	0.06633	90.827	709330	0	0	0	0	0	0	0	0	0	0	0	0	0	0	0	0	0	0	0	0	0	0	0	0
274	2501	305	12401;12402;12403;12404;12405;12406;12407;12408;12409;12410;12411;12412;12413;12414;12415;12416;12417;12418;12419;12420;12421;12422;12423;12424;12425;12426;12427;12428	4361;4362;4363;4364;4365;4366;4367;4368	4365		AEAIPIQR	8	0	896.508	P23229	P23229	ITGA6	CD49 antigen-like family member F;Integrin alpha-6;Integrin alpha-6 heavy chain;Integrin alpha-6 light chain;VLA-6	yes	yes	2	0.042528	103.83	36680000	1663200	1886700	1738100	1621200	1379500	2192700	2227700	2443600	2181600	1314100	2235900	2336100	1163600	1781800	1801800	855360	1073300	1114700	0	1741900	1332600	0	0	0
275	1508	306	12429;12430;12431;12432;12433;12434;12435;12436;12437;12438;12439;12440;12441;12442;12443;12444;12445;12446;12447;12448;12449;12450;12451;12452;12453;12454;12455;12456;12457;12458;12459;12460;12461;12462;12463;12464;12465;12466;12467	4369;4370;4371;4372	4371		AEAIQAIENEVQSFCDQCNEGDIPEGAK	28	0	3121.36	gi|15605501	gi|15605501			yes	yes	2,3	4.8699e-43	192.11	152060000	1236200	0	5804700	4820200	3630600	0	1382200	1716600	2224200	1581700	2916900	2858700	17905000	19817000	29734000	18530000	18770000	14643000	2073600	0	0	1300200	1118800	0
276	2487	307	12468;12469;12470;12471;12472;12473;12474;12475;12476;12477;12478;12479;12480;12481;12482;12483;12484;12485;12486;12487;12488;12489;12490;12491;12492;12493;12494;12495	4373;4374;4375	4375		AEAITYADIR	10	0	1121.57	P21854;Q5T4Q7;Q5T4Q8	P21854	CD72;CD72;RP11-331F9.9-005;CD72;RP11-331F9.9-009	B-cell differentiation antigen CD72;Lyb-2;CD72 molecule	yes	no	2	0.0025817	125.56	95600000	0	0	1010500	1103800	0	621530	4212500	550850	3591800	4316400	2604700	0	8894600	4187100	6604800	4144600	0	3038800	2665800	2256200	2764500	1889700	4187800	2764400
277	3763	308	12496	4376	4376		AEAQGSTTIIVSYR	14	0	1494.77	Q8TEM1	Q8TEM1	KIAA0906;NUP210;PSEC0245	Nuclear envelope pore membrane protein POM 210;Nuclear pore membrane glycoprotein 210;Nucleoporin Nup210;Pore membrane protein of 210 kDa	yes	yes	2	0.1791	65.295	1343600	0	0	0	0	0	0	0	0	0	0	0	0	0	0	0	0	0	0	0	0	0	0	0	0
278	4074	309	12497;12498;12499;12500;12501;12502;12503;12504;12505;12506;12507;12508	4377	4377		AEASGGIGGITR	12	0	1087.56	Q9BW92;U3KQG0;Q9H9V2	Q9BW92	TARS2;TARSL1;hCG_1999130;RP11-54A4.9-010;TARS2;TARSL1	Threonine--tRNA ligase;Threonyl-tRNA synthetase, mitochondrial;Threonyl-tRNA synthetase-like 1;cDNA FLJ12528 fis, clone NT2RM4000155, moderately similar to THREONYL-TRNA SYNTHETASE, CYTOPLASMIC (EC 6.1.1.3);Threonyl-tRNA synthetase 2, mitochondrial (Putative);Threonyl-tRNA synthetase-like 1, isoform CRA_b	yes	no	2	0.042635	80.979	13835000	1801200	2170400	1104200	0	1931400	1496800	0	0	0	0	813190	1775800	0	0	0	0	425010	0	810890	0	0	0	0	0
279	3103	310	12509;12510;12511;12512;12513;12514;12515;12516;12517;12518;12519;12520;12521;12522	4378	4378		AEASSGDHPTDTEMK	15	0	1574.65	Q02790	Q02790	FKBP4;FKBP52	51 kDa FK506-binding protein;52 kDa FK506-binding protein;59 kDa immunophilin;FK506-binding protein 4;FKBP59;HSP-binding immunophilin;Immunophilin FKBP52;Peptidyl-prolyl cis-trans isomerase FKBP4;Peptidyl-prolyl cis-trans isomerase FKBP4, N-terminally processed;Rotamase	yes	yes	3	0.010232	95.018	3640500	0	0	175990	0	0	77999	0	0	0	0	0	0	0	0	107920	98766	0	0	705810	1166900	228980	159870	195930	386470
280	3103	311;312	12523;12524;12525;12526;12527;12528;12529;12530;12531;12532;12533;12534;12535;12536;12537;12538;12539;12540;12541;12542;12543;12544;12545;12546;12547;12548;12549;12550;12551;12552;12553;12554;12555;12556;12557;12558;12559;12560;12561;12562;12563	4379;4380	4380	3865	AEASSGDHPTDTEMKEEQK	19	1	2088.89	Q02790	Q02790	FKBP4;FKBP52	51 kDa FK506-binding protein;52 kDa FK506-binding protein;59 kDa immunophilin;FK506-binding protein 4;FKBP59;HSP-binding immunophilin;Immunophilin FKBP52;Peptidyl-prolyl cis-trans isomerase FKBP4;Peptidyl-prolyl cis-trans isomerase FKBP4, N-terminally processed;Rotamase	yes	yes	3	8.3227e-05	139.58	7550800	303860	143760	499510	435680	55438	178290	258340	121670	485280	289850	69516	284000	0	0	0	0	0	0	1009500	991250	482720	545540	0	0
281	3266	313	12564;12565;12566;12567;12568;12569;12570;12571;12572;12573;12574;12575;12576	4381;4382;4383;4384;4385;4386;4387	4383		AEAVESAQAGDK	12	0	1174.55	Q14566	Q14566	MCM6	DNA replication licensing factor MCM6;p105MCM	yes	yes	2	4.7229e-05	146.16	2304000	0	207670	0	116950	101370	191210	0	78320	0	0	0	0	0	0	0	0	0	0	111860	369200	209850	513260	105560	159870
282	1	314	12577	4388	4388		AEAVIK	6	0	629.375	A0AVT1;REV__A6NK06;REV__H7C1Q4	A0AVT1	MOP4;UBA6;UBE1L2	Monocyte protein 4;Ubiquitin-activating enzyme E1-like protein 2;Ubiquitin-like modifier-activating enzyme 6	yes	no	2	0.29144	88.627	11896000	0	0	0	0	0	0	0	0	0	0	0	0	0	0	0	0	0	0	0	11896000	0	0	0	0
283	4076	315	12578;12579;12580;12581;12582;12583;12584;12585;12586;12587;12588;12589;12590	4389;4390;4391;4392;4393	4389		AEDAVEAIR	9	0	972.488	Q9BWF3;E9PB51;Q9BQ04;J3QRR5;U3KQD5;D6R9K7;E9PM61;E9PLB0	Q9BWF3	RBM4;RBM4A;RBM30;RBM4B	Lark homolog;RNA-binding motif protein 4;RNA-binding motif protein 4a;RNA-binding protein 4;RNA-binding motif protein 30;RNA-binding motif protein 4B;RNA-binding protein 30;RNA-binding protein 4B	yes	no	2	0.010823	110.87	31007000	0	0	0	0	0	1748600	0	0	0	349550	0	0	0	308590	621530	0	628820	0	0	0	1717000	1649300	0	7070700
284	3432;3313	316	12591;12592;12593;12594;12595;12596;12597;12598;12599;12600;12601;12602;12603;12604;12605;12606;12607;12608;12609;12610;12611;12612;12613;12614;12615;12616;12617;12618;12619;12620;12621;12622;12623;12624;12625;12626;12627;12628;12629;12630;12631;12632;12633;12634;12635;12636;12637;12638;12639;12640;12641;12642;12643;12644;12645;12646;12647;12648;12649;12650;12651;12652;12653;12654;12655;12656;126…	4394;4395;4396;4397;4398;4399;4400;4401;4402;4403;4404;4405;4406;4407;4408;4409;4410;4411;4412;4413;4414;4415;4416;4417;4418;4419;4420;4421;4422;4423;4424;4425;4426;4427;4428;4429;4430;4431;4432;4433;4434;4435;4436;4437	4394		AEDDQPIPGVIISISGGIFR	20	0	2083.09	Q15155;Q5JPE7;J3KN36;P69849;Q4G177;F5H826	Q5JPE7	NOMO1;PM5;NOMO2;NOMO3;NOMO2	Nodal modulator 1;pM5 protein;Nodal modulator 2;pM5 protein 2;Nodal modulator 3;pM5 protein 3;NOMO2 protein	no	no	2,3	1.3988e-48	239.75	29659000	2623000	1050400	3784400	2315300	2440300	1017300	1016300	361160	3196500	498950	1624100	711640	1795600	767490	663880	53007	415740	180500	1794000	1112100	931580	161960	590260	369510
285	2226	317	12682;12683;12684;12685;12686;12687;12688;12689;12690;12691;12692;12693;12694;12695	4438;4439	4439		AEDFQIEGYNPHPTIK	16	0	1857.89	P04818	P04818	OK/SW-cl.29;TS;TYMS	Thymidylate synthase	yes	yes	3	6.312e-05	146.59	45388000	7495800	7362000	1735600	0	3168000	7726800	0	0	0	0	0	0	0	0	0	0	0	0	2351800	2002700	3964700	2967600	0	1169200
286	2567	318	12696;12697;12698;12699;12700;12701;12702;12703;12704;12705;12706;12707;12708;12709;12710;12711;12712;12713;12714;12715;12716;12717;12718;12719;12720;12721;12722;12723;12724;12725;12726;12727;12728;12729;12730;12731	4440;4441;4442;4443;4444;4445;4446;4447;4448;4449;4450	4442		AEDGATPSPSNETPK	15	0	1499.67	P29966	P29966	MACS;MARCKS;PRKCSL	Myristoylated alanine-rich C-kinase substrate;Protein kinase C substrate, 80 kDa protein, light chain	yes	yes	2	1.0683e-08	184.21	31828000	1534200	1647800	1709100	2092300	648100	1589800	842990	1192400	1554800	1491200	1876900	1981600	679550	599590	1612500	1336200	0	957600	1102300	1131800	1397600	1145100	322380	514790
287	532	319	12732;12733;12734;12735;12736;12737;12738;12739;12740;12741;12742	4451;4452	4451		AEDGENYDIK	10	0	1152.49	E5RHG6;E5RJD8;O75347;E5RIW3;B4DT30;E5RIX8	E5RHG6	TBCA	TCP1-chaperonin cofactor A;Tubulin-folding cofactor A;Tubulin-specific chaperone A;cDNA FLJ57496, moderately similar to Tubulin-specific chaperone A	yes	no	2	0.01755	103.7	4159600	256250	309680	0	0	0	347070	0	0	0	0	198860	134350	0	0	0	0	0	0	826080	985330	486000	156380	229430	230200
288	2267	320	12743;12744;12745;12746;12747;12748;12749;12750;12751;12752;12753;12754;12755;12756;12757;12758;12759;12760;12761;12762;12763;12764;12765;12766;12767;12768;12769;12770;12771;12772;12773;12774;12775;12776;12777;12778;12779;12780;12781;12782;12783;12784;12785;12786;12787;12788;12789;12790;12791;12792;12793;12794;12795;12796;12797;12798;12799;12800;12801;12802;12803;12804;12805;12806;12807;12808;128…	4453;4454;4455;4456;4457;4458;4459;4460;4461;4462;4463;4464;4465;4466;4467;4468;4469;4470;4471;4472;4473;4474;4475;4476;4477;4478;4479;4480;4481;4482;4483;4484;4485;4486;4487;4488;4489;4490;4491;4492;4493;4494;4495;4496;4497;4498;4499;4500;4501;4502;4503;4504;4505;4506;4507;4508;4509;4510;4511;4512;4513;4514;4515;4516	4496		AEDGSVIDYEIIDQDAR	17	0	1907.87	P07355;H0YN42;H0YM50;H0YMU9;H0YMD0;H0YNP5;H0YL33;H0YN28;H0YNA0	P07355	ANX2;ANX2L4;ANXA2;CAL1H;LPC2D	Annexin A2;Annexin II;Annexin-2;Calpactin I heavy chain;Calpactin-1 heavy chain;Chromobindin-8;Lipocortin II;p36;Placental anticoagulant protein IV;Protein I	yes	no	2,3	1.9091e-215	361.51	3029000000	108070000	107260000	47868000	39982000	55415000	75882000	70705000	55025000	48836000	43388000	94040000	99999000	34659000	31395000	42333000	42828000	32487000	39666000	160610000	163840000	144090000	138250000	289730000	286700000
289	1349	321	12907;12908;12909;12910;12911;12912	4517;4518;4519;4520;4521;4522	4522		AEDIEQK	7	0	831.397	gi|15605305	gi|15605305			yes	yes	2	0.07095	110.61	2101300	0	0	0	0	0	0	0	0	0	0	0	0	199600	523000	141420	238440	272310	726480	0	0	0	0	0	0
290	1349	322	12913;12914;12915;12916;12917;12918;12919;12920;12921;12922;12923;12924;12925;12926;12927;12928;12929;12930;12931;12932;12933;12934;12935;12936;12937;12938;12939;12940;12941;12942;12943;12944;12945;12946	4523;4524;4525;4526;4527;4528;4529;4530;4531;4532;4533;4534;4535;4536;4537;4538;4539;4540;4541;4542;4543;4544;4545;4546	4523		AEDIEQKYPVPTEEETK	17	1	2004.95	gi|15605305	gi|15605305			yes	yes	2,3	1.0507e-124	307.03	421890000	0	0	0	645260	664790	0	0	0	0	0	0	0	92769000	86941000	110420000	59714000	10139000	12308000	9029700	8663800	6409300	5485700	9388100	9308900
291	4036	323	12947;12948;12949;12950;12951;12952;12953;12954;12955;12956;12957;12958;12959;12960;12961;12962;12963;12964;12965;12966;12967;12968;12969;12970;12971;12972;12973;12974;12975;12976;12977;12978;12979;12980;12981;12982;12983;12984;12985;12986;12987;12988;12989;12990;12991;12992;12993;12994;12995;12996;12997;12998	4547;4548;4549;4550;4551;4552;4553;4554;4555	4553		AEDIPIR	7	0	812.439	Q9BSJ8	Q9BSJ8	ESYT1;FAM62A;KIAA0747;MBC2	Extended synaptotagmin-1;Membrane-bound C2 domain-containing protein	yes	yes	2	0.12599	97.071	78444000	5844600	3985300	2610500	1990000	1953800	3378400	3938700	314920	2495900	2265400	2048900	0	850780	799220	7465600	953420	1975300	1830800	2129600	3509500	2904900	5227400	3814900	1085900
292	4036	324	12999;13000;13001;13002;13003;13004;13005;13006;13007;13008;13009;13010;13011;13012;13013;13014;13015	4556	4556		AEDIPIRK	8	1	940.534	Q9BSJ8	Q9BSJ8	ESYT1;FAM62A;KIAA0747;MBC2	Extended synaptotagmin-1;Membrane-bound C2 domain-containing protein	yes	yes	2	0.069056	109.86	9860400	1457100	1132500	713960	825290	909060	1193900	534310	0	305760	0	0	300740	0	0	0	0	519050	688270	397050	274480	608980	0	0	0
293	4305	325	13016;13017;13018;13019;13020;13021;13022;13023;13024;13025;13026;13027;13028;13029;13030;13031;13032;13033;13034;13035;13036;13037;13038;13039;13040;13041;13042;13043;13044;13045;13046;13047;13048;13049;13050;13051;13052;13053;13054;13055;13056;13057;13058;13059;13060;13061;13062;13063;13064;13065;13066;13067;13068;13069;13070;13071;13072;13073;13074;13075;13076;13077;13078;13079;13080;13081	4557;4558;4559;4560;4561;4562;4563;4564;4565;4566;4567;4568;4569;4570;4571;4572;4573;4574;4575;4576;4577;4578;4579	4577	4789	AEDIPQMDDAFSQTVK	16	0	1793.81	Q9NZM1;F8W8J4;C9JCN0	Q9NZM1	FER1L3;KIAA1207;MYOF;MYOF	Fer-1-like protein 3;Myoferlin;Putative uncharacterized protein MYOF	yes	no	2	2.1237e-14	196.58	90055000	4638500	3914200	3174800	4157000	1115000	4075200	5470300	3853000	5793700	4948300	5182700	5431500	3378000	2241100	2559100	2045100	2267200	2219900	3460200	1697700	2697300	1995200	1923300	1674400
294	2417	326	13082;13083;13084;13085;13086;13087;13088;13089;13090;13091;13092;13093;13094;13095;13096;13097;13098;13099;13100;13101;13102;13103;13104;13105;13106;13107;13108;13109;13110;13111;13112;13113;13114;13115;13116;13117;13118;13119;13120;13121;13122;13123;13124;13125;13126;13127;13128;13129;13130;13131;13132;13133;13134;13135;13136;13137;13138;13139;13140;13141;13142;13143;13144;13145;13146;13147;131…	4580;4581;4582;4583;4584;4585;4586;4587;4588;4589;4590;4591;4592;4593;4594;4595;4596;4597;4598;4599;4600	4584	2744	AEDKEWMPVTK	11	1	1332.64	P15880;E9PQD7;E9PMM9;E9PPT0	P15880	RPS2;RPS4	40S ribosomal protein S2;40S ribosomal protein S4;Protein LLRep3	yes	no	2,3	1.2608e-05	165.63	294160000	96170	1368200	2451500	3521600	1247300	7095500	11992000	14583000	16337000	6725100	15474000	14605000	1654100	2062800	409580	680410	1140300	1655900	15840000	20027000	12691000	6778200	21532000	23032000
295	2361	327	13163;13164;13165;13166;13167;13168;13169;13170;13171;13172;13173;13174;13175;13176;13177;13178;13179;13180;13181;13182;13183;13184;13185;13186;13187;13188;13189;13190;13191;13192;13193;13194;13195;13196;13197;13198;13199;13200;13201;13202;13203;13204;13205;13206;13207;13208;13209;13210;13211;13212;13213;13214;13215;13216;13217;13218;13219;13220;13221;13222;13223;13224;13225;13226;13227;13228;132…	4601;4602;4603;4604;4605;4606;4607;4608;4609;4610;4611;4612;4613;4614;4615;4616;4617;4618;4619;4620;4621;4622;4623;4624;4625;4626;4627;4628;4629;4630;4631;4632;4633;4634;4635;4636;4637;4638;4639;4640;4641;4642;4643;4644;4645;4646;4647;4648	4612		AEDNADTIAIVFEAPNQEK	19	0	2073.99	P12004	P12004	PCNA	Cyclin;Proliferating cell nuclear antigen	yes	yes	2,3	2.1081e-110	302.34	1067800000	5954900	4930500	4757800	4709100	4564600	5009400	13283000	13187000	22054000	16405000	16269000	17925000	1380400	1141900	0	0	815230	1061300	118790000	121140000	86126000	65111000	96653000	106090000
296	2049	328	13261;13262;13263;13264;13265;13266;13267;13268;13269;13270;13271;13272;13273;13274;13275;13276;13277;13278;13279;13280	4649;4650;4651;4652;4653	4650		AEDYDVVK	8	0	937.439	O75116;D6REE7;C9JFJ0	O75116	KIAA0619;ROCK2;ROCK2	p164 ROCK-2;Rho kinase 2;Rho-associated protein kinase 2;Rho-associated, coiled-coil-containing protein kinase 2;Putative uncharacterized protein ROCK2	yes	no	2	0.027962	109.86	20649000	788520	1201200	0	0	1083200	1152200	427670	412430	0	364020	0	0	0	357590	530370	0	0	449440	1111100	1151300	1315500	943160	1239000	1248000
297	1683;228	329;330	13281;13282;13283;13284;13285;13286;13287;13288;13289;13290;13291;13292;13293;13294;13295;13296;13297;13298;13299;13300;13301;13302;13303;13304	4654;4655;4656;4657;4658;4659;4660	4655	135	AEDYEENIQVMR	12	0	1495.66	B4E1K0;Q02241;H7BYN4	Q02241	KIF23;KNSL5;MKLP1	cDNA FLJ58416, highly similar to Kinesin-like protein KIF23;Kinesin-like protein 5;Kinesin-like protein KIF23;Mitotic kinesin-like protein 1	no	no	2	3.181e-29	215.08	47420000	10495000	4972700	6263800	2574300	2679400	9475600	793920	0	1378600	373200	0	765630	2067200	1168500	645710	219960	0	1959000	910720	677340	0	0	0	0
298	1606	331	13305;13306;13307	4661;4662	4661		AEECASIPTIISIFK	15	0	1677.86	Q96JB1;H0Y7V4	Q96JB1	DNAH8	Axonemal beta dynein heavy chain 8;Ciliary dynein heavy chain 8;Dynein heavy chain 8, axonemal	yes	no	3	0.0055652	103.88	13816000	0	0	0	0	0	0	0	0	0	0	0	0	0	0	0	1112100	0	11868000	0	835820	0	0	0	0
299	144	332	13308;13309;13310;13311;13312;13313;13314;13315;13316;13317;13318;13319;13320;13321;13322;13323;13324;13325;13326;13327;13328;13329;13330;13331;13332;13333;13334;13335;13336;13337;13338;13339;13340;13341;13342;13343;13344;13345;13346;13347;13348;13349;13350;13351;13352;13353;13354;13355;13356;13357;13358;13359;13360;13361;13362;13363;13364;13365;13366;13367;13368;13369;13370;13371;13372;13373;133…	4663;4664;4665;4666;4667;4668;4669;4670;4671;4672;4673;4674;4675;4676;4677;4678;4679;4680;4681;4682;4683;4684;4685;4686;4687;4688;4689;4690;4691;4692;4693;4694;4695;4696;4697;4698;4699;4700;4701;4702;4703;4704;4705;4706;4707;4708;4709;4710;4711;4712;4713;4714;4715;4716;4717;4718;4719;4720;4721;4722;4723;4724;4725;4726;4727;4728;4729;4730;4731;4732;4733;4734;4735;4736;4737;4738;4739;4740;4741;4742…	4676		AEEDEIINR	9	0	1087.51	B4DGP8;P27824;B4E2T8	B4DGP8	CANX	cDNA FLJ55574, highly similar to Calnexin;Calnexin;IP90;Major histocompatibility complex class I antigen-binding protein p88;p90;cDNA FLJ54242, highly similar to Calnexin	yes	no	2	9.9617e-08	204.7	1205400000	50013000	57028000	40714000	43754000	34145000	42092000	69532000	79929000	110850000	94699000	90151000	135650000	36899000	25508000	24576000	16721000	26579000	38241000	25657000	29039000	26981000	20361000	10770000	14094000
300	2381	333	13451;13452;13453;13454;13455;13456;13457;13458;13459;13460;13461;13462;13463;13464;13465;13466;13467;13468;13469;13470;13471;13472;13473;13474;13475;13476;13477;13478;13479;13480;13481;13482;13483;13484;13485;13486;13487;13488	4759;4760	4759		AEEDKIEQIKK	11	2	1329.71	P13674	P13674	P4HA;P4HA1	Procollagen-proline,2-oxoglutarate-4-dioxygenase subunit alpha-1;Prolyl 4-hydroxylase subunit alpha-1	yes	yes	3	0.064671	111.06	38882000	1766300	2091200	1560900	2563000	882100	2133300	1294300	1506400	3882200	2814300	944490	1272200	772420	976710	1660700	1133500	678950	987370	1036500	1399300	1289100	1064100	993210	799740
301	2654	334	13489;13490;13491;13492;13493;13494;13495;13496;13497;13498;13499;13500;13501;13502;13503;13504;13505;13506;13507;13508;13509;13510;13511;13512;13513;13514;13515	4761;4762;4763;4764	4764		AEEEFNIEK	9	0	1107.51	P36543;C9J8H1;Q96A05	P36543	ATP6E;ATP6E2;ATP6V1E1;ATP6V1E1;ATP6E1;ATP6EL2;ATP6V1E2;ATP6V1EL2	Vacuolar proton pump subunit E 1;V-ATPase 31 kDa subunit;V-type proton ATPase subunit E 1;Putative uncharacterized protein ATP6V1E1;Vacuolar proton pump subunit E 2;V-type proton ATPase subunit E 2	yes	no	2	0.014986	107.47	37245000	831330	1564400	1488700	1707000	619350	1126100	890870	1081700	1973900	1118000	2832900	0	571410	940010	0	393860	637210	484370	2377500	2316800	1849500	1470900	2116700	2058400
302	2523	335;336	13516;13517;13518;13519;13520;13521;13522;13523;13524;13525;13526;13527;13528;13529;13530;13531;13532;13533;13534;13535;13536;13537;13538;13539;13540;13541;13542;13543;13544;13545;13546;13547;13548;13549;13550;13551;13552;13553;13554;13555;13556;13557;13558;13559;13560;13561;13562;13563;13564;13565;13566;13567;13568;13569;13570;13571;13572;13573;13574;13575;13576;13577;13578;13579;13580;13581;135…	4765;4766;4767;4768;4769;4770;4771;4772;4773;4774;4775;4776;4777;4778;4779;4780;4781;4782;4783;4784;4785;4786;4787;4788;4789;4790;4791;4792;4793;4794;4795;4796;4797;4798;4799;4800;4801;4802;4803;4804;4805;4806;4807;4808;4809;4810;4811;4812;4813;4814;4815;4816;4817;4818;4819;4820;4821;4822;4823;4824;4825;4826;4827;4828;4829;4830;4831;4832;4833;4834;4835;4836;4837;4838;4839;4840;4841;4842;4843;4844…	4777	2925	AEEGIAAGGVMDVNTAIQEVIK	22	0	2214.12	P25398	P25398	RPS12	40S ribosomal protein S12	yes	yes	2,3	0	382.34	339610000	3124000	3362400	11530000	5455100	4721800	2388900	14606000	19706000	52245000	30064000	7435700	5994900	1500300	940310	1275000	256690	300150	577970	75226000	49413000	15042000	6254300	6119000	3391900
303	2778	337	13695;13696;13697;13698;13699;13700;13701;13702;13703;13704;13705	4871;4872;4873;4874	4872		AEEIANEMIEAAK	13	0	1417.68	P49588;H3BPK7	P49588	AARS	Alanine--tRNA ligase;Alanyl-tRNA synthetase, cytoplasmic;Renal carcinoma antigen NY-REN-42	yes	no	2	6.0008e-05	154.28	17240000	0	0	0	417740	0	472190	0	0	0	563700	0	0	0	0	0	0	0	0	1429600	2030800	0	0	598970	1413400
304	3619	338	13706;13707;13708;13709;13710;13711;13712;13713;13714;13715	4875;4876	4876		AEEIFIWVPR	10	0	1258.67	Q86TU7;Q6NXR6	Q86TU7	C14orf154;SETD3;SETD3	SET domain-containing protein 3;SETD3 protein	yes	no	2	0.0046113	119.68	11201000	0	0	3136600	2404300	0	0	0	589410	1001100	1092000	901280	1190700	0	301530	0	0	0	0	0	0	0	0	0	0
305	2299	339	13716;13717;13718;13719;13720;13721;13722;13723;13724;13725;13726;13727;13728;13729;13730;13731;13732;13733;13734;13735;13736;13737;13738;13739;13740;13741;13742;13743;13744;13745;13746;13747;13748;13749;13750;13751;13752;13753;13754	4877;4878;4879;4880;4881;4882;4883;4884;4885;4886;4887;4888	4886		AEEIGIPIIGVIR	13	0	1378.82	P09110;C9JDE9;H7C131	P09110	ACAA;ACAA1;PTHIO;ACAA1	3-ketoacyl-CoA thiolase, peroxisomal;Acetyl-CoA acyltransferase;Beta-ketothiolase;Peroxisomal 3-oxoacyl-CoA thiolase;Putative uncharacterized protein ACAA1	yes	no	2	3.2416e-05	158.04	57849000	6407600	6603200	1104800	992330	2824300	3632300	1000400	1070400	1580000	1123300	2543500	0	976370	1168400	2159500	2857600	1511000	1593900	1370100	3410100	1879100	1688700	2768700	3327300
306	3289;1621	340	13755;13756;13757;13758;13759;13760;13761;13762;13763;13764;13765;13766;13767;13768;13769;13770;13771;13772;13773;13774;13775;13776;13777;13778;13779;13780;13781;13782;13783;13784;13785;13786;13787;13788;13789;13790;13791;13792;13793;13794;13795;13796;13797;13798;13799;13800;13801;13802;13803;13804;13805	4889;4890;4891;4892;4893;4894;4895;4896;4897;4898;4899;4900;4901;4902;4903;4904	4893		AEEIGQEIK	9	0	1015.52	H0YFY6;Q14980	Q14980	NUMA;NUMA1	Nuclear mitotic apparatus protein 1;SP-H antigen	no	no	2	0.00020676	161.79	78509000	1408300	1571800	8375100	2241500	2535100	1459800	0	934580	0	575020	1348200	1689700	388480	84965	784030	5038100	9224100	0	3160200	2046200	3251300	2184300	2848400	4122600
307	3002	341	13806;13807;13808;13809;13810;13811;13812;13813;13814;13815;13816;13817;13818;13819;13820;13821;13822;13823;13824;13825;13826;13827;13828;13829;13830;13831;13832;13833;13834;13835;13836;13837;13838;13839;13840;13841;13842;13843;13844;13845;13846;13847;13848;13849;13850;13851;13852;13853;13854;13855;13856;13857;13858;13859;13860;13861;13862;13863;13864;13865;13866;13867	4905;4906;4907;4908;4909;4910;4911;4912;4913;4914;4915	4914		AEEIIEK	7	0	830.439	P62913;Q5VVC8;Q5VVC9	P62913	RPL11;RP11-223J15.3-005;RPL11;RP11-223J15.3-004;RPL11	60S ribosomal protein L11;CLL-associated antigen KW-12;Ribosomal protein L11	yes	no	2	0.01938	151.51	355370000	8521600	11720000	7402400	8020300	13923000	452580	6440800	9777200	34128000	21707000	24084000	30296000	1400000	2718200	5142200	4225500	1313600	1583900	12652000	22024000	17080000	11126000	14078000	19212000
308	2311	342	13868;13869;13870;13871;13872;13873;13874;13875;13876;13877;13878;13879;13880	4916;4917;4918;4919;4920	4919		AEEIIQQEHADQAEIR	16	0	1878.91	P09913	P09913	G10P2;IFI54;IFIT2	Interferon-induced 54 kDa protein;Interferon-induced protein with tetratricopeptide repeats 2;ISG-54 K	yes	yes	3	0.00020227	126.09	44418000	0	0	0	0	0	0	8097800	10503000	12301000	7465100	5030700	1020500	0	0	0	0	0	0	0	0	0	0	0	0
309	3976	343	13881;13882;13883;13884;13885;13886;13887;13888;13889;13890;13891;13892;13893	4921;4922	4921		AEEIQPGFSK	10	0	1104.55	Q96TC7;H0YMB1	Q96TC7	FAM82A2;FAM82C;hucep-10;PTPIP51;UNQ3122/PRO10274	Cerebral protein 10;Protein FAM82A2;Protein FAM82C;Protein tyrosine phosphatase-interacting protein 51;Regulator of microtubule dynamics protein 3;TCPTP-interacting protein 51	yes	no	2	0.020922	101.11	20277000	3826300	3785600	1570100	3256500	1568800	2081800	0	0	0	379960	390750	0	758680	0	514920	235920	0	0	0	1553400	0	0	0	353800
310	3658	344	13894;13895;13896;13897;13898;13899;13900;13901;13902;13903;13904;13905;13906;13907;13908;13909;13910;13911;13912;13913;13914;13915;13916;13917;13918;13919;13920	4923;4924;4925;4926;4927;4928;4929;4930;4931	4925		AEEITIPADVTPEK	14	0	1511.77	Q8IXI1;H3BST5;I3L2C6;H3BUX4	Q8IXI1	ARHT2;C16orf39;RHOT2	Mitochondrial Rho GTPase 2;Ras homolog gene family member T2	yes	no	2	5.6262e-07	174.68	77081000	5750600	7108300	5266400	6921600	2726500	5729100	2590100	3031400	4757600	5001200	7726100	7919900	784980	0	2424800	2672400	782340	1206900	1514500	0	1120100	1554800	0	0
311	150	345	13921;13922;13923;13924;13925;13926;13927;13928;13929;13930;13931;13932;13933;13934;13935;13936;13937;13938;13939;13940;13941;13942;13943;13944;13945;13946	4932;4933	4933		AEEIVIER	8	0	957.513	P21980;B4DIT7;A2A299;A2A2A0	P21980	TGM2;RP5-1054A22.2-004;TGM2;RP5-1054A22.2-003;TGM2	Protein-glutamine gamma-glutamyltransferase 2;Tissue transglutaminase;Transglutaminase C;Transglutaminase H;Transglutaminase-2;cDNA FLJ58187, highly similar to Protein-glutamine gamma-glutamyltransferase 2(EC 2.3.2.13);Transglutaminase 2 (C polypeptide, protein-glutamine-gamma-glutamyltransferase)	yes	no	2	0.025377	103.74	26365000	0	0	0	0	0	386790	2102300	898060	3979700	3043800	2583700	2451000	0	0	0	0	0	0	1632100	1406100	1317900	696330	1120100	1236100
312	3382	346	13947	4934	4934		AEEIVNTAPITGVPQHVPVR	20	0	2126.15	Q24JP5	Q24JP5	HSPA5BP1;KIAA1583;TMEM132A	HSPA5-binding protein 1;Transmembrane protein 132A	yes	yes	3	0.82175	37.042	835770	0	0	0	0	835770	0	0	0	0	0	0	0	0	0	0	0	0	0	0	0	0	0	0	0
313	1388	347	13948;13949;13950;13951;13952;13953	4935	4935		AEEQISQAQK	10	0	1130.56	gi|15605353	gi|15605353			yes	yes	2	0.31531	63.283	1027600	0	0	0	0	0	0	0	0	0	0	0	0	110710	245840	103730	0	0	0	0	0	0	136290	0	0
314	1881	348	13954;13955;13956;13957;13958;13959;13960;13961;13962;13963;13964;13965;13966;13967;13968;13969;13970;13971;13972;13973;13974;13975;13976;13977;13978;13979;13980;13981;13982;13983;13984;13985;13986;13987;13988;13989;13990;13991;13992;13993;13994;13995;13996;13997;13998;13999;14000;14001;14002;14003;14004;14005;14006;14007;14008;14009;14010;14011;14012;14013;14014;14015;14016;14017;14018;14019	4936;4937;4938;4939;4940;4941;4942;4943;4944;4945;4946;4947;4948;4949;4950;4951;4952;4953;4954;4955;4956	4954		AEEQPQVEIFVK	12	0	1415.73	O00299	O00299	CLIC1;NCC27	Chloride channel ABP;Chloride intracellular channel protein 1;Nuclear chloride ion channel 27;Regulatory nuclear chloride ion channel protein	yes	yes	2	3.398e-07	167.2	401540000	5963200	7679400	8089700	168900	5054100	5723200	10165000	12506000	18490000	17268000	16602000	17509000	3894100	195000	3587500	0	3503000	0	25846000	30305000	21758000	18019000	26843000	27403000
315	1450	349	14020;14021;14022;14023;14024;14025;14026;14027;14028;14029;14030;14031	4957;4958;4959;4960;4961	4959		AEEQQGIVQYIQDSK	15	0	1734.84	gi|15605428	gi|15605428			yes	yes	2	2.4323e-75	267.21	64627000	0	0	0	769810	0	0	0	0	0	0	0	0	16799000	13678000	610780	0	13315000	15696000	0	0	1740200	0	944930	0
316	924	350	14032;14033;14034;14035;14036;14037;14038;14039;14040;14041;14042;14043;14044;14045;14046;14047;14048;14049;14050;14051;14052;14053;14054;14055;14056;14057;14058	4962;4963;4964;4965;4966;4967;4968;4969;4970;4971;4972;4973;4974	4969		AEETEACFPADFIAEGIDQTR	21	0	2369.05	gi|15604737	gi|15604737			yes	yes	2,3	8.8766e-90	272.24	32029000	0	0	0	358240	0	0	0	0	0	0	0	0	6458400	5957800	3759200	3180800	6151100	5748700	0	0	414430	0	0	0
317	2351	351	14059;14060;14061;14062;14063;14064;14065;14066;14067;14068;14069;14070;14071;14072;14073;14074;14075;14076;14077;14078;14079;14080;14081;14082;14083;14084	4975;4976;4977;4978;4979;4980	4975		AEEVATFFAK	10	0	1111.56	P11387	P11387	TOP1	DNA topoisomerase 1;DNA topoisomerase I	yes	yes	2	9.2975e-09	182.65	58126000	1484500	1458400	1254700	1326200	802720	2018800	1877800	1296000	2043300	1860700	1261000	0	0	0	105960	0	0	57480	7163600	8118100	0	7060300	4339300	5875300
318	1087	352	14085;14086;14087;14088;14089;14090	4981;4982;4983;4984;4985	4981		AEEVFVEAIAK	11	0	1204.63	gi|15604976	gi|15604976			yes	yes	2	4.9368e-06	166.93	21595000	0	0	0	0	0	0	0	0	0	0	0	0	2796600	2716200	3045100	2020100	5815100	5202100	0	0	0	0	0	0
319	4077	353	14091;14092;14093;14094;14095;14096;14097;14098;14099;14100;14101;14102;14103;14104;14105;14106;14107;14108;14109;14110;14111;14112;14113;14114;14115	4986;4987;4988;4989;4990;4991;4992;4993;4994;4995;4996	4986		AEEVVSFVK	9	0	1006.53	Q9BWH2	Q9BWH2	DC44;FUNDC2;HCBP6;HCC3;PD03104	Cervical cancer proto-oncogene 3 protein;FUN14 domain-containing protein 2;Hepatitis C virus core-binding protein 6	yes	yes	2	0.00072383	154.49	92279000	0	11000000	8978200	8228100	10212000	12369000	2967700	2907200	4935000	4378600	6065800	7933400	1332800	2151600	2048000	0	961380	521850	1099000	0	1290500	0	682150	0
320	2839	354	14116;14117;14118;14119;14120;14121;14122;14123;14124;14125;14126;14127;14128;14129;14130;14131;14132;14133;14134;14135;14136;14137;14138;14139;14140;14141;14142;14143;14144;14145;14146;14147;14148;14149;14150;14151;14152;14153;14154;14155;14156;14157;14158;14159;14160;14161;14162;14163;14164;14165;14166;14167;14168;14169;14170;14171;14172;14173;14174;14175;14176	4997;4998;4999;5000;5001;5002;5003;5004;5005;5006;5007;5008;5009;5010;5011;5012;5013;5014;5015;5016;5017;5018;5019;5020;5021;5022;5023;5024;5025;5026;5027	5026		AEEYEFITPVEEAPK	15	0	1750.83	P52565;J3QQX2;J3KTF8;J3KRE2	P52565	ARHGDIA;GDIA1	Rho GDP-dissociation inhibitor 1;Rho-GDI alpha	yes	no	2,3	2.5951e-13	198.74	1307600000	13507000	12629000	34963000	30444000	12043000	14258000	13520000	15197000	25015000	21877000	21179000	25501000	5744200	5687400	0	5170000	3623100	4357800	108290000	125910000	96095000	84589000	103780000	121780000
321	3189	355	14177;14178;14179;14180;14181;14182;14183;14184;14185;14186;14187;14188;14189;14190;14191	5028;5029;5030	5030		AEEAAPAAPPGPK	13	0	1204.61	Q13214	Q13214	SEMA3B;SEMA5;SEMAA	Sema A(V);Semaphorin-3B;Semaphorin-V	yes	yes	2	0.0026517	117.09	10716000	1237300	1524500	409600	0	753340	312570	1014200	873010	779420	832150	907500	1472500	0	0	0	0	239840	0	0	0	0	0	360380	0
322	423	356	14192;14193;14194;14195;14196;14197;14198;14199;14200;14201;14202;14203;14204;14205;14206;14207;14208;14209;14210;14211;14212	5031;5032;5033;5034;5035	5034		AEFAEVSK	8	0	879.434	CON__P02768-1;P02768;B7WNR0;D6RHD5;H0YA55;C9JKR2	CON__P02768-1	ALB;GIG20;GIG42;PRO0903;PRO1708;PRO2044;PRO2619;PRO2675;UNQ696/PRO1341;ALB;GIG20;GIG42;PRO0903;PRO1708;PRO2044;PRO2619;PRO2675;UNQ696/PRO1341;ALB;ALB;hCG_14967	Serum albumin;Putative uncharacterized protein ALB;Albumin, isoform CRA_k	yes	no	2	0.015579	119.17	20463000	0	0	0	0	498610	1063100	54091	0	0	0	0	0	403360	1403800	9518800	5441000	0	0	0	0	0	405360	194200	0		+
323	4380	357	14213;14214;14215;14216;14217;14218;14219;14220;14221;14222;14223	5036;5037;5038;5039;5040	5039		AEFFADVVPAVR	12	0	1319.69	Q9UHY7;D6RA00	Q9UHY7	ENOPH1;MASA;MSTP145	2,3-diketo-5-methylthio-1-phosphopentane phosphatase;Enolase-phosphatase E1;MASA homolog	yes	no	2	0.004178	103.34	38892000	0	0	0	413150	0	0	0	0	0	0	0	0	2047100	0	0	0	0	0	6498100	5284900	0	1597500	5068900	0
324	223	358	14224;14225;14226;14227;14228;14229;14230;14231;14232;14233;14234;14235;14236;14237;14238;14239;14240;14241;14242;14243;14244;14245;14246;14247;14248;14249;14250;14251;14252;14253;14254;14255;14256;14257;14258;14259;14260;14261;14262	5041;5042;5043;5044;5045	5045		AEFGDFDIK	9	0	1040.48	Q8IWS0;B4E0G4;Q5JRC6	Q8IWS0	KIAA1823;PHF6;AC004383.6-002;hCG_1783600;PHF6	PHD finger protein 6;PHD-like zinc finger protein;cDNA FLJ60207, highly similar to PHD finger protein 6;PHD finger protein 6, isoform CRA_d	yes	no	2	0.11088	91.318	71118000	2383500	2267800	1591900	0	1093300	1629000	4473000	2584300	4136300	3435900	3293800	2079200	0	0	0	0	0	0	4547800	6039300	5688200	7756800	5223300	0
325	4151	359	14263;14264;14265;14266;14267;14268;14269;14270;14271;14272;14273;14274;14275;14276;14277;14278;14279;14280;14281;14282;14283	5046;5047;5048;5049;5050;5051;5052;5053;5054	5046		AEFGPPGPGAGSR	13	0	1198.57	Q9H4A4;A6NKB8	Q9H4A4	APB;RNPEP;RNPEP	Aminopeptidase B;Arginine aminopeptidase;Arginyl aminopeptidase;Putative uncharacterized protein RNPEP	yes	no	2	0.00059898	134.3	48685000	0	0	0	306370	603020	0	380120	392150	1668400	1166100	1147600	1762100	0	0	0	0	0	0	6656600	7801100	828890	5179400	2466600	4512700
326	763	360	14284;14285;14286;14287;14288;14289;14290;14291;14292;14293;14294;14295;14296;14297;14298;14299;14300;14301;14302;14303;14304;14305;14306	5055;5056;5057;5058;5059	5056		AEFIFEWIR	9	0	1209.62	F5H619;Q86XA9;B5MC49;F8VQQ6	F5H619	C14orf125;HEATR5A;KIAA1316	HEAT repeat-containing protein 5A;Putative uncharacterized protein ENSP00000384646	yes	no	2	0.0042073	126.41	3939300	314420	223320	760610	176140	329600	0	0	0	0	85880	113080	0	0	0	0	0	0	0	316490	198000	259930	268590	100850	53547
327	2761	361	14307;14308;14309;14310;14311;14312;14313;14314;14315;14316;14317;14318;14319;14320;14321;14322;14323;14324;14325;14326;14327;14328;14329;14330	5060	5060		AEFIVGGK	8	0	819.449	P48729;Q71TU5;D6RGE5;E5RG27	P48729	CSNK1A1;CSNK1A1;hCG_201512	Casein kinase I isoform alpha;CK1;Casein kinase 1, alpha 1, isoform CRA_g;cDNA FLJ56335, highly similar to Casein kinase I isoform alpha (EC 2.7.11.1);Putative uncharacterized protein	yes	no	2	0.23476	77.282	45632000	3575700	2970800	317840	1090400	0	1490900	2831200	0	1506900	2092500	0	5307300	918740	1469300	821900	1066100	2471000	0	2008100	2109400	0	2343000	0	2041000
328	1315	362	14331;14332;14333;14334;14335;14336;14337;14338;14339;14340;14341;14342;14343;14344;14345;14346;14347;14348;14349;14350;14351;14352;14353;14354;14355;14356;14357;14358;14359	5061;5062;5063;5064;5065;5066;5067;5068;5069;5070;5071;5072;5073;5074;5075;5076	5067		AEFSIISAK	9	0	964.523	gi|15605261	gi|15605261			yes	yes	2	0.00017619	169.12	525160000	4920300	4030300	7130700	8089800	7143900	10769000	3339600	2589400	4248900	3462000	4996800	6510900	51260000	60013000	70368000	90467000	61034000	78727000	9359500	8824300	5091200	6817000	7105800	8453100
329	1197	363	14360;14361	5077	5077		AEFSITEEFPDAVVQEASQFIQK	23	0	2612.26	gi|15605122	gi|15605122			yes	yes	2	1.6201e-21	184.83	2382700	0	0	0	0	0	0	0	0	0	0	0	0	2382700	0	0	0	0	0	0	0	0	0	0	0
330	2483	364	14362;14363;14364;14365;14366;14367;14368;14369;14370;14371;14372;14373;14374;14375;14376;14377;14378;14379;14380;14381;14382;14383;14384;14385;14386;14387;14388;14389;14390;14391;14392;14393;14394;14395;14396;14397;14398;14399;14400;14401;14402;14403;14404;14405;14406;14407;14408;14409;14410;14411;14412;14413;14414;14415;14416;14417;14418;14419;14420;14421;14422;14423;14424;14425;14426;14427;144…	5078;5079;5080;5081;5082;5083;5084;5085;5086;5087;5088;5089;5090;5091;5092;5093;5094;5095;5096;5097;5098;5099;5100;5101;5102;5103;5104;5105;5106;5107;5108;5109;5110;5111;5112;5113;5114;5115;5116;5117;5118;5119;5120;5121;5122;5123;5124;5125;5126;5127;5128;5129;5130;5131;5132;5133;5134;5135;5136;5137;5138;5139;5140;5141;5142;5143;5144;5145;5146;5147;5148;5149;5150;5151;5152;5153;5154;5155;5156	5134		AEFTVETR	8	0	951.466	P21333;Q5HY54;F8WE98	P21333	FLN;FLN1;FLNA;FLNA;XX-FW83128A1.1-010	Actin-binding protein 280;Alpha-filamin;Endothelial actin-binding protein;Filamin-1;Filamin-A;Non-muscle filamin;Filamin A, alpha (Actin binding protein 280)	yes	no	2	0.0013268	183.26	714790000	20958000	21482000	13576000	16752000	12636000	23656000	13030000	24636000	26057000	15596000	17396000	27591000	5489300	6450000	7900400	5237500	1043500	5117500	42045000	49369000	39205000	29226000	35257000	39472000
331	424	365	14495;14496;14497;14498;14499;14500;14501;14502;14503;14504;14505;14506;14507;14508;14509;14510;14511;14512;14513;14514;14515;14516;14517;14518;14519;14520;14521;14522;14523;14524;14525;14526;14527;14528;14529;14530;14531;14532;14533;14534;14535;14536;14537;14538;14539;14540;14541;14542;14543;14544;14545;14546;14547;14548;14549;14550;14551;14552;14553;14554;14555;14556;14557;14558;14559;14560;145…	5157;5158;5159;5160;5161;5162;5163;5164;5165;5166;5167;5168;5169;5170;5171;5172;5173;5174;5175;5176;5177;5178;5179;5180;5181;5182;5183;5184;5185;5186;5187;5188;5189;5190;5191;5192;5193;5194;5195;5196;5197;5198;5199;5200;5201;5202;5203;5204;5205;5206;5207;5208;5209;5210;5211;5212;5213;5214;5215;5216;5217;5218;5219;5220;5221;5222;5223;5224;5225;5226;5227;5228;5229;5230;5231;5232;5233;5234;5235;5236…	5205		AEFVEVTK	8	0	921.481	CON__P02769	CON__P02769			yes	yes	2	0.0030263	160.19	1966600000	69843000	86138000	97356000	136510000	47361000	87125000	80257000	99617000	84807000	66173000	56942000	95503000	22422000	20968000	33370000	25710000	11077000	19672000	289070000	369270000	35312000	19916000	22770000	27663000		+
332	46	366	14713	5247	5247		AEFYRYDKDVGQWK	14	2	1803.86	J3KNE0;A6NKT7	J3KNE0	RGP3;RGPD3	RanBP2-like and GRIP domain-containing protein 3	yes	no	2	0.28394	84.169	1852700	0	0	0	0	0	0	0	0	0	0	0	0	0	0	0	0	0	0	0	0	1852700	0	0	0
333	3871	367	14714;14715;14716;14717;14718;14719;14720;14721;14722;14723;14724;14725;14726;14727;14728;14729;14730;14731;14732;14733;14734;14735;14736;14737;14738;14739;14740;14741	5248;5249;5250;5251;5252	5251		AEFAAPSTDAPDK	13	0	1318.6	Q96B26	Q96B26	EXOSC8;OIP2;RRP43	Exosome complex exonuclease RRP43;Exosome component 8;Opa-interacting protein 2;p9;Ribosomal RNA-processing protein 43	yes	yes	2	0.0084948	102.4	57181000	2426900	2413100	0	0	1007200	1179600	1550300	1902100	1458700	0	1069600	1581900	0	0	0	0	0	0	4075100	3343900	3687100	2589800	3850400	4339100
334	1197	368	14742;14743;14744;14745;14746;14747;14748;14749;14750;14751;14752;14753;14754;14755;14756	5253	5253		AEGAFVNIK	9	0	947.508	gi|15605122	gi|15605122			yes	yes	2	0.028783	99.802	13430000	0	0	0	0	0	0	1467600	0	0	92197	0	675940	494020	417190	1070200	7878800	122900	265660	160360	129610	0	0	0	0
335	3028	369	14757;14758	5254;5255	5254		AEGDVAAINR	10	0	1014.51	P67936;K7ENT6;K7ERG3	P67936	TPM4	TM30p1;Tropomyosin alpha-4 chain;Tropomyosin-4	yes	yes	2	0.10387	90.15	2002600	0	0	0	0	0	0	0	0	0	0	0	0	0	0	0	0	0	767240	1235400	0	0	0	0	0
336	3920	370	14759	5256	5256		AEGFVDAIHR	10	0	1113.56	Q96I24	Q96I24	FBP3;FUBP3	Far upstream element-binding protein 3	yes	yes	2	0.67192	53.756	1051000	0	0	0	0	0	0	0	0	0	0	0	0	0	0	0	0	0	0	0	1051000	0	0	0	0
337	3079	371	14760;14761;14762;14763;14764;14765;14766;14767;14768;14769;14770;14771;14772;14773;14774;14775;14776;14777;14778;14779;14780;14781;14782;14783;14784;14785;14786;14787;14788;14789;14790;14791;14792;14793;14794;14795;14796;14797;14798;14799	5257;5258;5259;5260;5261;5262;5263;5264;5265;5266;5267;5268;5269;5270;5271;5272;5273;5274;5275;5276	5257		AEGGGGGGRPGAPAAGDGK	19	1	1537.72	Q00839	Q00839	HNRNPU;HNRPU;SAFA;U21.1	Heterogeneous nuclear ribonucleoprotein U;p120;pp120;Scaffold attachment factor A	yes	yes	3	1.3664e-07	151.56	23316000	180930	272330	288550	0	184260	302660	775200	1172100	1252900	1054500	657550	1259200	0	0	0	0	0	0	1196000	2625400	2138800	2324500	748010	1541200
338	3739	372	14800;14801;14802;14803;14804;14805;14806;14807;14808;14809;14810;14811;14812;14813;14814;14815;14816;14817;14818;14819;14820;14821;14822;14823;14824;14825;14826;14827;14828;14829;14830;14831;14832;14833;14834;14835;14836;14837;14838;14839;14840;14841;14842;14843;14844;14845;14846;14847;14848;14849;14850;14851	5277;5278;5279;5280;5281;5282;5283;5284;5285;5286	5280		AEGGYFGQIR	10	0	1096.53	Q8NI27	Q8NI27	CXorf3;THOC2	hTREX120;THO complex subunit 2	yes	yes	2	0.0028844	123.75	77583000	2457400	916540	2212100	1114000	4694000	587510	942210	541100	2954000	1019900	3273700	977770	6094000	4967800	3359900	2627400	5097100	5217700	3549600	2628300	4193600	2422300	1469900	1191400
339	4082	373	14852;14853;14854;14855;14856;14857;14858;14859;14860;14861;14862;14863;14864;14865;14866;14867;14868	5287;5288	5287		AEGIGDGYR	9	0	936.43	Q9BX68	Q9BX68	HINT2	HINT-3;Histidine triad nucleotide-binding protein 2, mitochondrial;HIT-17kDa;PKCI-1-related HIT protein	yes	yes	2	0.0056283	121.09	39280000	4071400	4535500	0	1448900	8635900	8139700	601990	626950	3190900	1780300	0	2925700	0	0	849590	812140	0	371880	437090	0	0	0	0	326220
340	2265	374	14869;14870;14871;14872;14873;14874;14875;14876;14877;14878	5289;5290;5291;5292;5293;5294;5295	5289		AEGNTIISVDYEIFGK	16	0	1754.87	G3V2U7;P07311;G3V597;G3V3F8	G3V2U7	ACYP1;ACYPE	Acylphosphatase, erythrocyte isozyme;Acylphosphatase, organ-common type isozyme;Acylphosphatase-1;Acylphosphate phosphohydrolase 1	yes	no	2	7.0115e-10	177.84	5697600	0	0	0	0	0	0	0	0	0	0	0	0	0	0	0	0	0	0	1755000	777660	975370	218900	685440	420100
341	3152	375	14879;14880;14881;14882;14883;14884;14885;14886;14887;14888;14889;14890;14891;14892;14893;14894;14895;14896;14897;14898;14899;14900;14901;14902;14903;14904;14905;14906;14907;14908;14909;14910;14911;14912;14913;14914;14915;14916;14917;14918;14919;14920;14921;14922;14923;14924;14925;14926	5296;5297;5298;5299;5300;5301;5302;5303;5304;5305;5306;5307	5296		AEGPDVAVDIPK	12	0	1209.62	Q09666	Q09666	AHNAK;PM227	Desmoyokin;Neuroblast differentiation-associated protein AHNAK	yes	yes	2	1.0688e-10	186.87	57248000	2973300	3762400	662970	269620	1548400	2195300	536660	345480	439340	390470	195180	447530	273220	523160	232830	152610	285510	262290	5101400	5230000	2613700	869660	1836200	2102800
342	3152	376	14927;14928;14929;14930;14931;14932;14933;14934;14935;14936;14937;14938;14939;14940;14941;14942;14943;14944;14945;14946;14947;14948;14949;14950;14951;14952;14953;14954;14955;14956;14957;14958;14959;14960;14961;14962;14963;14964;14965;14966;14967;14968;14969;14970;14971;14972;14973;14974;14975;14976;14977;14978;14979;14980;14981;14982;14983;14984;14985;14986;14987;14988;14989;14990;14991;14992;149…	5308;5309;5310;5311;5312;5313;5314;5315;5316;5317;5318;5319;5320;5321;5322;5323;5324;5325;5326;5327;5328;5329;5330;5331;5332;5333;5334;5335;5336;5337;5338;5339;5340;5341;5342;5343;5344;5345;5346;5347;5348;5349;5350;5351;5352;5353;5354;5355;5356;5357;5358;5359;5360;5361;5362;5363;5364;5365;5366;5367;5368;5369;5370;5371;5372;5373;5374;5375;5376;5377;5378;5379;5380;5381;5382;5383;5384;5385;5386;5387	5349		AEGPEVDVNIPK	12	0	1266.65	Q09666	Q09666	AHNAK;PM227	Desmoyokin;Neuroblast differentiation-associated protein AHNAK	yes	no	2	3.0724e-29	215.5	638260000	28301000	25695000	12962000	14051000	12922000	19727000	6452800	5579000	10129000	8431300	6282400	8452500	5558200	4645100	4162100	2675100	3917100	4824500	53095000	58028000	33738000	21385000	22074000	26187000
343	2483	377	15035;15036;15037;15038;15039;15040;15041;15042;15043;15044;15045;15046;15047;15048;15049;15050;15051;15052;15053;15054;15055;15056;15057;15058;15059;15060;15061;15062;15063;15064;15065;15066;15067;15068;15069;15070;15071;15072;15073;15074;15075;15076;15077;15078;15079;15080;15081;15082;15083;15084;15085;15086;15087;15088;15089;15090;15091;15092;15093;15094;15095;15096;15097;15098;15099;15100;151…	5388;5389;5390;5391;5392;5393;5394;5395;5396;5397;5398;5399;5400;5401;5402;5403;5404;5405;5406;5407;5408;5409;5410;5411;5412;5413;5414;5415;5416;5417;5418;5419;5420;5421;5422;5423;5424;5425;5426;5427;5428;5429;5430	5399		AEGPGISR	8	0	785.403	P21333;Q5HY54	P21333	FLN;FLN1;FLNA;FLNA;XX-FW83128A1.1-010	Actin-binding protein 280;Alpha-filamin;Endothelial actin-binding protein;Filamin-1;Filamin-A;Non-muscle filamin;Filamin A, alpha (Actin binding protein 280)	yes	no	2	0.011649	122.13	52032000	655840	1610900	562220	180380	735650	920990	353590	838190	452610	1451700	1205200	2578500	196020	385290	231040	515380	161800	358130	2381500	1999800	2768300	2783700	2537800	3425100
344	4265;1597	378	15102;15103;15104;15105;15106;15107;15108;15109;15110;15111;15112;15113;15114;15115;15116;15117;15118;15119;15120;15121;15122;15123;15124;15125	5431;5432;5433;5434;5435;5436;5437;5438;5439;5440;5441;5442;5443	5432		AEGPGRGDEPSPS	13	1	1254.55	Q9NVI7;H0Y2W2	Q9NVI7	ATAD3A	ATPase family AAA domain-containing protein 3A	no	no	2	2.2731e-13	191.53	19355000	1340200	2220500	1606000	1814700	1024100	2001400	596570	754660	1065200	821830	0	0	569280	693150	596930	409480	0	0	526560	635710	321640	266340	345180	439190
345	2396;1672	379;380	15126;15127;15128;15129;15130;15131;15132;15133;15134;15135;15136;15137;15138;15139;15140;15141;15142;15143;15144;15145;15146;15147;15148;15149;15150;15151;15152;15153;15154;15155;15156;15157;15158;15159;15160;15161;15162;15163;15164;15165;15166;15167;15168;15169;15170;15171;15172;15173;15174;15175;15176;15177;15178;15179;15180;15181;15182;15183;15184;15185;15186;15187;15188;15189;15190;15191;151…	5444;5445;5446;5447;5448;5449;5450;5451;5452;5453;5454;5455;5456;5457;5458;5459;5460;5461;5462;5463;5464;5465;5466;5467;5468;5469;5470;5471;5472;5473;5474;5475;5476;5477;5478;5479;5480;5481;5482;5483;5484;5485;5486;5487;5488;5489;5490;5491;5492;5493;5494;5495;5496;5497;5498;5499;5500;5501;5502;5503;5504;5505;5506;5507;5508;5509;5510;5511;5512;5513;5514;5515;5516;5517;5518;5519;5520;5521;5522;5523…	5490	1847	AEGSDVANAVIDGADCIMISGETAK	25	0	2493.14	H3BTN5;P14618	P14618	OIP3;PK2;PK3;PKM;PKM2	Cytosolic thyroid hormone-binding protein;Opa-interacting protein 3;p58;Pyruvate kinase 2/3;Pyruvate kinase isozymes M1/M2;Pyruvate kinase muscle isozyme;Thyroid hormone-binding protein 1;Tumor M2-PK	no	no	2,3	6.8293e-153	317.99	2671700000	46848000	48076000	176480000	155570000	40094000	40801000	60647000	48860000	119960000	102020000	53835000	55618000	10458000	5690700	12228000	9989300	2078000	2805400	294310000	287550000	177980000	149020000	83207000	83533000
346	4299	381	15433;15434;15435;15436;15437;15438;15439;15440;15441;15442;15443;15444;15445;15446;15447;15448;15449;15450;15451;15452;15453;15454;15455;15456;15457;15458;15459;15460;15461;15462;15463;15464;15465;15466;15467;15468;15469;15470;15471;15472	5552;5553;5554;5555;5556;5557	5555		AEGSSTASSGSQIAEGK	17	0	1565.72	Q9NZB2	Q9NZB2	C9orf10;FAM120A;KIAA0183;OSSA	Constitutive coactivator of PPAR-gamma-like protein 1;Oxidative stress-associated Src activator;Protein FAM120A	yes	yes	2	2.651e-22	207.4	28046000	1015500	1011300	823340	1007800	551590	746540	948890	1093200	993810	764470	316410	983510	0	0	0	0	0	0	1702400	2106500	2777600	1760500	1524000	1207100
347	2400	382	15473;15474;15475;15476;15477;15478;15479;15480;15481;15482;15483;15484;15485;15486;15487;15488;15489;15490;15491;15492;15493	5558;5559;5560;5561;5562	5558		AEGTFPGK	8	0	805.397	P14854	P14854	COX6B;COX6B1	Cytochrome c oxidase subunit 6B1;Cytochrome c oxidase subunit VIb isoform 1	yes	yes	2	0.048944	101.28	22504000	2313700	3314700	44742	51671	2815600	5448700	333910	0	1005500	925540	967260	0	570720	871310	1089400	0	286190	526150	468450	0	550450	0	204890	317250
348	2400	383	15494;15495;15496;15497;15498;15499;15500;15501;15502;15503;15504;15505	5563;5564	5563		AEGTFPGKI	9	1	918.481	P14854	P14854	COX6B;COX6B1	Cytochrome c oxidase subunit 6B1;Cytochrome c oxidase subunit VIb isoform 1	yes	yes	2	0.026809	110.81	7893600	1787300	0	0	0	911570	1452100	0	0	0	0	0	530310	570880	0	0	0	0	0	0	0	672150	157450	342400	651530
349	3893	384	15506;15507;15508;15509;15510;15511;15512;15513;15514;15515;15516;15517;15518;15519;15520;15521;15522;15523;15524;15525;15526;15527;15528;15529;15530;15531;15532;15533;15534;15535;15536;15537;15538;15539;15540;15541;15542;15543;15544;15545;15546;15547;15548;15549;15550;15551;15552;15553;15554;15555;15556;15557;15558;15559;15560;15561	5565;5566;5567;5568;5569;5570;5571	5567		AEGTVNEGRPESDAADHTGPK	21	1	2136.97	Q96EH3	Q96EH3	C7orf30	Uncharacterized protein C7orf30	yes	yes	3,4	1.8251e-05	135.08	65472000	3812700	5704800	3634500	2605100	3500200	8075400	768240	1325800	3255200	2122500	3871800	4375700	968240	1242900	2923600	1557800	1778600	2180600	1340800	1697600	1115000	835060	1284900	1799000
350	1619	385	15562;15563;15564;15565;15566;15567;15568;15569;15570;15571;15572;15573;15574;15575;15576;15577;15578;15579;15580;15581;15582;15583;15584;15585	5572;5573;5574;5575	5573		AEGYEVAHGGR	11	0	1144.53	P53041;H0YDU8;A8MU39	P53041	PPP5;PPP5C;PPP5C	Protein phosphatase T;Serine/threonine-protein phosphatase 5;Serine/threonine-protein phosphatase	yes	no	2,3	0.011032	103.26	7697200	0	0	0	0	0	0	116770	0	135330	102790	0	0	0	0	0	0	0	0	968130	1327500	914820	856930	778850	963830
351	3047	386	15586;15587;15588;15589;15590;15591;15592;15593;15594;15595;15596;15597;15598;15599;15600;15601;15602;15603;15604;15605;15606;15607;15608;15609;15610;15611;15612;15613;15614;15615;15616;15617;15618;15619;15620;15621;15622;15623;15624;15625;15626;15627;15628	5576;5577;5578;5579;5580;5581;5582;5583;5584;5585;5586;5587;5588;5589;5590;5591;5592;5593;5594;5595;5596;5597;5598	5578		AEGAATEEEGTPK	13	0	1288.58	P80723;U3KQP0	P80723	BASP1;NAP22	22 kDa neuronal tissue-enriched acidic protein;Brain acid soluble protein 1;Neuronal axonal membrane protein NAP-22	yes	no	2	1.231e-09	184.55	20593000	0	504050	1783900	1544300	602230	1498300	754900	577670	940830	676300	265950	655560	486790	646660	1643500	1272100	819640	1072400	318290	364360	1160000	1247800	286130	297350
352	2477	387	15629;15630;15631;15632;15633;15634;15635;15636;15637;15638;15639;15640;15641;15642;15643;15644;15645;15646;15647;15648;15649;15650;15651;15652;15653;15654;15655;15656;15657;15658;15659;15660;15661;15662;15663;15664;15665;15666;15667;15668;15669	5599;5600;5601	5599		AEHDQIIINYAK	12	0	1413.73	P20700;E9PBF6	P20700	LMN2;LMNB;LMNB1	Lamin-B1	yes	no	3	0.080497	75.088	98809000	6783700	6347800	5629200	6013600	1204400	3014000	4425400	2782900	4227500	4417800	3114100	5383200	1284600	520150	1238300	336530	1656700	508240	5462100	5762200	6280900	4355100	2405500	2749600
353	2537	388	15670;15671;15672;15673;15674;15675;15676;15677;15678;15679;15680;15681;15682;15683;15684;15685;15686;15687;15688;15689;15690;15691;15692;15693;15694;15695;15696;15697;15698;15699;15700;15701;15702;15703;15704;15705;15706;15707;15708;15709;15710;15711;15712;15713;15714;15715;15716;15717;15718;15719;15720;15721;15722;15723;15724;15725;15726;15727;15728;15729;15730;15731;15732;15733;15734;15735;157…	5602;5603;5604;5605;5606;5607;5608;5609;5610;5611;5612;5613;5614;5615;5616;5617;5618;5619;5620;5621;5622;5623;5624	5602		AEHDSIIAEK	10	0	1111.55	P26639;D6R9F8;D6RDJ6;D6RCA5;D6RBR8	P26639	TARS	Threonine--tRNA ligase;Threonyl-tRNA synthetase, cytoplasmic	yes	no	2,3	5.5463e-05	160.59	190610000	3740900	4475300	1401300	1352800	2359100	3485500	6895900	10457000	9061500	5280400	9146000	10841000	2216600	1089300	998410	96992	1501900	2484200	11747000	16545000	16727000	11998000	8156300	9718000
354	553	389	15801;15802;15803;15804;15805;15806;15807;15808;15809;15810;15811;15812;15813;15814;15815;15816;15817;15818;15819;15820;15821;15822	5625	5625		AEHIPSGPIR	10	0	1075.58	Q9Y520;E7EPN9	Q9Y520	BAT2D1;BAT2L2;KIAA1096;XTP2	BAT2 domain-containing protein 1;HBV XAg-transactivated protein 2;HBV X-transactivated gene 2 protein;HLA-B-associated transcript 2-like 2;Protein BAT2-like 2	yes	no	3	0.016899	104.2	9163600	0	0	0	0	0	0	0	0	75318	0	0	0	0	0	0	0	0	0	1302900	1301300	799660	395940	662490	675130
355	3957	390	15823;15824;15825;15826;15827;15828;15829;15830;15831;15832;15833;15834;15835;15836;15837	5626;5627;5628	5628		AEIAEIPIR	9	0	1010.58	Q96QK1	Q96QK1	MEM3;TCCCTA00141;VPS35	Maternal-embryonic 3;Vacuolar protein sorting-associated protein 35;Vesicle protein sorting 35	yes	yes	2	0.078775	87.639	72935000	0	2210500	0	0	0	0	0	0	0	0	0	5672200	0	423900	0	0	0	0	0	11951000	8464400	12699000	0	8861600
356	3188	391	15838;15839;15840;15841;15842;15843;15844;15845;15846;15847;15848;15849	5629;5630;5631;5632	5629		AEIATEEFIPVTPIIEGFVIIR	22	0	2456.36	Q13200;E7EW34;E9PCS3	Q13200	PSMD2;TRAP2	26S proteasome non-ATPase regulatory subunit 2;26S proteasome regulatory subunit RPN1;26S proteasome regulatory subunit S2;26S proteasome subunit p97;Protein 55.11;Tumor necrosis factor type 1 receptor-associated protein 2	yes	no	2,3	5.5505e-06	129.88	2991000	0	0	825090	0	0	0	0	0	1024400	44608	0	0	102780	0	0	0	0	0	748700	245460	0	0	0	0
357	2502	392;393	15850;15851;15852;15853;15854;15855;15856;15857;15858;15859;15860;15861;15862;15863;15864;15865;15866;15867;15868;15869;15870;15871;15872;15873;15874;15875;15876;15877;15878;15879;15880;15881;15882;15883;15884;15885;15886;15887;15888;15889;15890;15891;15892;15893;15894;15895;15896;15897;15898;15899;15900;15901;15902;15903;15904;15905;15906;15907;15908;15909;15910;15911;15912;15913;15914;15915	5633;5634;5635;5636;5637;5638;5639;5640;5641;5642;5643;5644;5645;5646;5647	5644	2891	AEIDDTPMR	9	0	1046.47	P23246	P23246	PSF;SFPQ	100 kDa DNA-pairing protein;DNA-binding p52/p100 complex, 100 kDa subunit;Polypyrimidine tract-binding protein-associated-splicing factor;Splicing factor, proline- and glutamine-rich	yes	yes	2	0.0038879	119.27	73513000	906000	2531000	0	1977700	1233600	1037500	2634300	4816000	2926800	2559200	2830900	3295500	0	20392	0	14564	0	0	9625600	12849000	5619100	3983400	2733100	2972300
358	353	394	15916;15917;15918;15919;15920;15921;15922;15923;15924;15925;15926;15927;15928;15929;15930;15931;15932;15933;15934;15935;15936;15937;15938;15939;15940;15941;15942;15943;15944;15945	5648;5649;5650	5650		AEIDEAYDVYNMVWSTVK	18	0	2131.98	C9JDG0;Q9NSV4	C9JDG0	DIAPH3;DIAP3;DIAPH3	Putative uncharacterized protein DIAPH3;Diaphanous-related formin-3;Protein diaphanous homolog 3	yes	no	2,3	1.4536e-07	149	5870400	510410	357370	1798300	1081000	226280	183350	0	57533	436940	231090	0	0	0	0	0	0	0	0	328790	289660	57338	0	77357	0
359	3554	395	15946;15947;15948;15949;15950;15951;15952;15953;15954;15955;15956;15957;15958;15959;15960;15961;15962;15963;15964;15965;15966;15967;15968;15969;15970;15971;15972;15973;15974;15975;15976;15977;15978;15979;15980;15981;15982;15983;15984;15985;15986;15987;15988;15989;15990;15991;15992;15993;15994;15995;15996;15997;15998;15999;16000;16001;16002;16003;16004;16005;16006;16007;16008;16009;16010;16011;160…	5651;5652;5653;5654;5655;5656;5657;5658;5659;5660;5661;5662;5663;5664;5665;5666;5667;5668;5669;5670;5671;5672;5673;5674;5675;5676	5670		AEIDIVCEIAK	11	0	1259.64	Q6UB35;Q4VXV2	Q6UB35	FTHFSDC1;MTHFD1L;MTHFD1L;RP1-292B18.2-007	Formyltetrahydrofolate synthetase;Monofunctional C1-tetrahydrofolate synthase, mitochondrial;Methylenetetrahydrofolate dehydrogenase (NADP+ dependent) 1-like	yes	no	2	1.6648e-06	172.27	226770000	27018000	28898000	12853000	12848000	22086000	28334000	1726100	8250200	11047000	11937000	11691000	14266000	0	0	518910	0	0	0	0	6425900	5157000	4270000	3871500	4436800
360	2304	396	16019;16020;16021;16022;16023;16024;16025;16026	5677;5678	5678		AEIDMIDIR	9	0	1074.54	P09525;Q6P452;B4DDF9	P09525	ANX4;ANXA4;ANXA4	35-beta calcimedin;Annexin A4;Annexin IV;Annexin-4;Carbohydrate-binding protein p33/p41;Chromobindin-4;Endonexin I;Lipocortin IV;P32.5;Placental anticoagulant protein II;PP4-X;Protein II;ANXA4 protein;cDNA FLJ52218, highly similar to Annexin A4	yes	no	2	0.0050982	122.13	17324000	0	0	0	0	0	0	0	0	0	0	0	0	0	0	0	0	1202500	0	0	3019300	0	886870	0	2575300
361	3502	397	16027;16028;16029;16030;16031;16032;16033;16034;16035;16036;16037;16038;16039;16040;16041;16042;16043;16044;16045;16046;16047;16048;16049;16050;16051	5679;5680;5681;5682;5683;5684;5685	5680		AEIDQIISGFGIEDPGSSIK	20	0	2075.04	Q68CZ2;E9PCX8;C9JHU5	Q68CZ2	TEM6;TENS1;TNS3;TPP;TNS3	Tensin-3;Tensin-like SH2 domain-containing protein 1;Tumor endothelial marker 6;Putative uncharacterized protein TNS3	yes	no	2	5.285e-48	237.3	6777500	0	393160	1518600	1623300	216370	312120	0	0	0	149370	0	77478	0	0	0	0	0	0	521710	245550	294630	248600	150770	69798
362	407	398	16052	5686	5686		AEIDSVK	7	0	760.397	CON__O95678;O95678	CON__O95678	K6HF;KB18;KRT75;K6HF;KB18;KRT75	Cytokeratin-75;Keratin, type II cytoskeletal 75;Keratin-6 hair follicle;Keratin-75;Type II keratin-K6hf;Type-II keratin Kb18	yes	no	2	0.33379	72.021	2863200	0	0	0	0	0	0	0	0	0	0	0	0	0	0	0	2863200	0	0	0	0	0	0	0	0		+
363	4655	399	16053;16054;16055;16056;16057;16058;16059;16060;16061;16062;16063;16064;16065;16066;16067;16068;16069;16070;16071;16072;16073;16074;16075;16076	5687;5688;5689;5690;5691;5692;5693;5694;5695;5696;5697;5698;5699	5687		AEIEEVTIDGKPIQAIR	17	1	1881.02	Q9UKV3;E7EQT4;S4R3H4	Q9UKV3	ACIN1;ACINUS;KIAA0670	Apoptotic chromatin condensation inducer in the nucleus	yes	yes	2,3	3.8287e-22	209.79	29332000	0	0	0	0	0	0	0	0	0	148210	0	0	0	0	0	0	0	0	5855900	4218400	2974300	2037700	1792900	2459200
364	3312	400	16077;16078;16079;16080;16081;16082;16083;16084;16085;16086;16087;16088;16089;16090;16091;16092;16093;16094;16095;16096;16097;16098;16099;16100;16101;16102;16103;16104;16105;16106;16107;16108;16109;16110;16111;16112;16113;16114;16115;16116	5700;5701;5702;5703;5704;5705;5706;5707;5708;5709;5710;5711;5712;5713;5714;5715;5716;5717;5718;5719;5720	5716		AEIEIEIGR	9	0	1028.55	Q15149	Q15149	PLEC1	Hemidesmosomal protein 1;Plectin-1	yes	yes	2	0.0001399	176.6	82853000	6650200	5170300	0	4418700	3534800	4074700	0	0	0	0	1477500	1477600	2007100	0	941580	715330	352710	1037800	9000800	0	0	2416000	3868400	1794700
365	4003	401	16117;16118;16119;16120;16121;16122;16123;16124;16125;16126;16127;16128;16129;16130;16131;16132;16133;16134;16135;16136;16137;16138;16139;16140;16141;16142;16143;16144;16145;16146;16147;16148;16149;16150;16151;16152;16153;16154;16155;16156;16157;16158;16159	5721;5722;5723;5724;5725;5726;5727;5728;5729;5730	5730		AEIEIFVNR	9	0	1089.58	Q99805	Q99805	TM9SF2	p76;Transmembrane 9 superfamily member 2	yes	yes	2	0.0066938	120.15	53346000	5162100	4354500	339090	4296900	0	0	731100	1307100	8933000	1503800	7105600	2383200	0	1719900	330180	706530	0	0	1055600	1336100	2169100	0	4039600	0
366	2273	402	16160;16161;16162;16163;16164;16165;16166	5731	5731		AEIEIQK	7	0	829.455	P07741;H3BQB1;H3BQZ9	P07741	APRT	Adenine phosphoribosyltransferase	yes	no	2	0.24891	79.454	11569000	0	0	0	565010	0	0	0	0	0	0	0	0	0	2379900	0	7583600	0	0	0	644210	0	396580	0	0
367	1424	403	16167;16168;16169;16170;16171;16172;16173;16174;16175;16176;16177;16178;16179;16180;16181;16182;16183;16184;16185;16186;16187;16188;16189;16190;16191;16192;16193;16194;16195;16196;16197;16198;16199;16200;16201;16202;16203;16204;16205;16206;16207;16208;16209;16210;16211;16212;16213;16214;16215;16216;16217;16218;16219;16220;16221;16222;16223;16224;16225;16226;16227;16228;16229;16230;16231;16232;162…	5732;5733;5734;5735;5736;5737;5738;5739;5740;5741;5742;5743;5744;5745;5746;5747;5748;5749;5750;5751;5752;5753;5754;5755;5756;5757;5758;5759;5760;5761;5762;5763;5764;5765;5766;5767;5768;5769;5770;5771	5763		AEIFASIIGATVSSVK	16	0	1591.88	gi|15605401	gi|15605401			yes	yes	2,3	2.1694e-75	273.72	423120000	196620	155010	2055200	1354800	132890	916950	198970	182750	0	211150	1155900	784010	64457000	88261000	72612000	69248000	45837000	55191000	4758900	5660700	1799900	1927100	2454700	3565000
368	488	404	16252;16253;16254;16255;16256;16257;16258;16259;16260;16261;16262;16263;16264;16265;16266;16267;16268;16269;16270;16271;16272;16273;16274;16275;16276;16277;16278;16279;16280;16281;16282;16283;16284;16285;16286;16287;16288;16289;16290;16291;16292;16293;16294;16295;16296;16297;16298;16299;16300;16301	5772;5773;5774;5775;5776;5777;5778;5779;5780;5781;5782;5783;5784;5785;5786;5787;5788;5789;5790;5791	5787		AEIFEIIFR	9	0	1136.62	Q96QU8;D3DWF9	Q96QU8	KIAA0370;RANBP20;XPO6;hCG_17360;XPO6	Exportin-6;Ran-binding protein 20;Exportin 6, isoform CRA_a	yes	no	2	0.00011028	179.68	22741000	1528700	1607500	2686200	1945300	969170	1150400	793020	631960	940600	786200	462090	493570	304930	312740	189250	0	102160	0	979900	1016200	762830	581270	999860	973620
369	3082	405	16302;16303;16304;16305;16306;16307;16308;16309;16310;16311;16312;16313;16314;16315;16316;16317;16318;16319;16320;16321;16322;16323;16324;16325;16326;16327;16328;16329;16330;16331;16332;16333;16334;16335;16336;16337	5792	5792		AEIFTQSCADIDK	13	0	1496.68	Q01082	Q01082	SPTB2;SPTBN1	Beta-II spectrin;Fodrin beta chain;Spectrin beta chain, brain 1;Spectrin, non-erythroid beta chain 1	yes	yes	2	0.0032889	113.24	22637000	779480	290400	786630	779180	110780	0	155460	0	877670	476830	200010	240850	94823	0	128230	0	0	84960	1066100	724310	370220	212610	694240	309200
370	3252	406	16338;16339;16340;16341;16342;16343;16344;16345;16346;16347	5793;5794;5795	5793		AEIGAGGDGHR	11	0	1038.48	Q14244	Q14244	MAP7	Ensconsin;Epithelial microtubule-associated protein of 115 kDa;Microtubule-associated protein 7	yes	yes	2	0.00068961	125.75	16476000	0	0	0	0	0	0	0	133600	0	0	0	0	0	0	0	0	0	0	1437200	1335800	1896100	1377600	879030	1169000
371	615	407	16348;16349;16350;16351;16352;16353;16354	5796;5797;5798;5799;5800;5801;5802	5801		AEIGAIPDDFIDSIEK	16	0	1731.86	Q9BYT8;E9PCB6	Q9BYT8	AGTBP;KIAA1226;NLN	Angiotensin-binding protein;Microsomal endopeptidase;Mitochondrial oligopeptidase M;Neurolysin, mitochondrial;Neurotensin endopeptidase	yes	no	2	0.00411	107.99	13552000	3571700	0	0	2292400	0	0	837720	0	0	0	0	0	0	0	0	0	0	0	0	0	0	2025900	0	0
372	3250	408	16355;16356;16357;16358;16359;16360;16361;16362;16363;16364;16365;16366;16367;16368;16369	5803;5804;5805;5806;5807;5808;5809;5810	5807		AEIGEYIR	8	0	949.487	Q14204	Q14204	DHC1;DNCH1;DNCL;DNECL;DYHC;DYNC1H1;KIAA0325	Cytoplasmic dynein 1 heavy chain 1;Cytoplasmic dynein heavy chain 1;Dynein heavy chain, cytosolic	yes	yes	2	0.019306	116.37	28629000	0	4069900	6049100	0	1127300	4761800	0	0	0	0	0	0	3096100	0	7925500	0	0	0	0	0	0	1312600	0	0
373	2429;3846	409	16370;16371;16372;16373;16374;16375;16376;16377;16378;16379;16380;16381;16382;16383;16384;16385;16386;16387;16388;16389;16390;16391;16392;16393;16394;16395;16396;16397;16398;16399;16400;16401;16402;16403;16404;16405;16406;16407;16408;16409;16410;16411;16412;16413;16414;16415;16416;16417;16418;16419;16420;16421;16422;16423	5811;5812;5813;5814;5815;5816;5817;5818;5819;5820;5821	5816	2753	AEIGIAMGSGTAVAK	15	0	1374.72	P16615;H7C5W9;O14983;B3KY17;Q93084	P16615	ATP2A2;ATP2B;ATP2A1;ATP2A3	Calcium pump 2;Calcium-transporting ATPase sarcoplasmic reticulum type, slow twitch skeletal muscle isoform;Endoplasmic reticulum class 1/2 Ca(2+) ATPase;Sarcoplasmic/endoplasmic reticulum calcium ATPase 2;Calcium pump 1;Calcium-transporting ATPase sarcoplasmic reticulum type, fast twitch skeletal muscle isoform;Sarcoplasmic/endoplasmic reticulum calcium ATPase 1;cDNA FLJ46599 fis, clone THYMU304…	no	no	2	1.6409e-19	210.41	85216000	7806400	9905200	1675200	4930100	3335100	8063200	5242400	5379900	4183400	3155300	2528300	6300700	2612200	3107600	1140100	646880	2254700	2289700	0	2347000	1910700	0	1349900	1628300
374	3235	410	16424;16425;16426;16427;16428;16429;16430;16431;16432;16433;16434;16435;16436;16437;16438;16439;16440;16441;16442;16443;16444;16445;16446;16447;16448;16449;16450;16451;16452;16453	5822;5823;5824;5825;5826;5827;5828;5829;5830;5831;5832;5833;5834;5835	5830		AEIGIPIEEVPPEEINYITR	20	0	2281.18	Q13907	Q13907	IDI1	Isopentenyl pyrophosphate isomerase 1;Isopentenyl-diphosphate Delta-isomerase 1	yes	yes	2,3	3.0046e-30	205.95	130840000	3138400	4056400	0	2598500	0	4554700	1491900	0	4683900	3750700	3244400	3550200	1226500	868530	0	0	0	0	14807000	12754000	6525200	5364100	7422300	12554000
375	4445	411	16454;16455;16456;16457;16458;16459;16460;16461;16462;16463;16464;16465;16466;16467	5836;5837;5838	5838		AEIGTDIISQISIEDQK	17	0	1858.95	Q9UQE7	Q9UQE7	BAM;BMH;CSPG6;SMC3;SMC3L1	Basement membrane-associated chondroitin proteoglycan;Chondroitin sulfate proteoglycan 6;Chromosome-associated polypeptide;Structural maintenance of chromosomes protein 3	yes	yes	2	3.8106e-91	285.65	26261000	0	1919500	1182900	1379700	0	0	0	0	0	0	0	0	0	0	0	0	0	0	1439700	1894300	2194700	1389600	444640	1458600
376	1461	412	16468;16469;16470;16471;16472;16473;16474;16475;16476;16477;16478;16479;16480;16481;16482;16483;16484;16485;16486;16487;16488;16489;16490;16491;16492;16493;16494;16495;16496;16497;16498;16499;16500;16501;16502;16503;16504;16505;16506;16507;16508;16509;16510;16511;16512;16513;16514;16515;16516;16517;16518;16519;16520;16521;16522;16523;16524;16525;16526;16527;16528;16529;16530;16531;16532;16533;165…	5839;5840;5841;5842;5843;5844;5845;5846;5847;5848;5849;5850;5851;5852;5853;5854	5849		AEIHAIFR	8	0	955.524	gi|15605443	gi|15605443			yes	yes	2,3	0.0057621	133.55	476300000	417570	0	1206500	1389500	662880	1242400	0	0	0	257960	0	0	62314000	65844000	118220000	75795000	56003000	68714000	7058500	5363700	3525400	2866100	2788900	1988500
377	3183	413	16541	5855	5855		AEIIADK	7	0	758.417	Q13151	Q13151	HNRNPA0;HNRPA0	Heterogeneous nuclear ribonucleoprotein A0	yes	yes	2	0.20053	84.244	1826700	0	0	0	0	0	0	0	0	0	0	0	0	0	0	0	0	0	0	0	0	0	1826700	0	0
378	1504	414	16542;16543;16544;16545;16546	5856;5857	5856		AEIIAEIAQDQISIFVTGSHGK	22	0	2326.22	gi|15605495	gi|15605495			yes	yes	3	7.9888e-20	182.31	9043700	0	0	0	0	317540	0	0	0	0	0	0	0	5323700	2656400	0	0	450990	0	295040	0	0	0	0	0
379	4180	415	16547;16548;16549;16550;16551;16552;16553;16554;16555;16556;16557;16558;16559;16560;16561;16562;16563;16564;16565;16566;16567;16568;16569;16570;16571;16572;16573;16574;16575;16576;16577;16578;16579;16580;16581;16582;16583;16584;16585;16586;16587;16588;16589;16590;16591;16592;16593;16594;16595;16596;16597;16598;16599;16600;16601;16602	5858;5859;5860;5861;5862;5863;5864;5865;5866;5867;5868;5869;5870;5871;5872;5873;5874;5875;5876;5877	5874		AEIIDNEKPAAVVAPITTGYTVK	23	1	2399.29	Q9HB71	Q9HB71	CACYBP;PNAS-107;S100A6BP;SIP	Calcyclin-binding protein;S100A6-binding protein;Siah-interacting protein	yes	yes	2,3	9.8206e-84	265.54	531370000	16175000	18840000	51589000	55305000	12662000	18665000	8675700	11846000	18278000	19830000	13291000	26344000	6940800	6544700	4829700	454610	3138200	4996800	28088000	32279000	18277000	16612000	23703000	26316000
380	2903;695	416	16603;16604;16605;16606;16607;16608;16609;16610;16611;16612;16613;16614;16615;16616;16617;16618;16619;16620;16621;16622;16623;16624;16625;16626;16627;16628;16629;16630;16631;16632;16633;16634;16635;16636;16637;16638;16639;16640;16641;16642;16643;16644;16645;16646;16647;16648;16649;16650;16651;16652;16653;16654;16655;16656	5878;5879;5880;5881;5882	5878		AEIIDQDIYER	11	0	1363.66	E9PPU0;P58107	P58107	EPIPL;EPPK1	450 kDa epidermal antigen;Epiplakin	no	no	2	0.00024062	147.62	60746000	1842800	1020400	2043800	1056700	3502900	0	7051900	3903400	6024800	3323000	4813500	4567300	0	0	0	0	0	0	1696600	1878900	3351100	1878600	3506700	1598900
381	981	417	16657;16658;16659;16660;16661;16662;16663;16664;16665;16666;16667;16668;16669;16670;16671;16672;16673;16674	5883;5884;5885;5886;5887;5888;5889	5886		AEIIEQITIGER	12	0	1370.74	gi|15604817	gi|15604817			yes	yes	2	2.9279e-15	210.35	75026000	1292500	0	6083100	0	0	0	0	0	0	0	0	815030	9634200	9216500	15731000	13753000	1130700	16941000	0	0	0	0	0	0
382	1133	418	16675;16676;16677;16678;16679;16680;16681;16682;16683;16684;16685;16686;16687;16688;16689;16690;16691;16692;16693;16694;16695;16696;16697;16698;16699;16700;16701;16702;16703;16704;16705;16706;16707;16708;16709;16710;16711;16712;16713;16714;16715;16716;16717;16718;16719;16720;16721;16722;16723;16724;16725;16726;16727;16728;16729;16730;16731;16732;16733;16734;16735;16736;16737;16738;16739;16740	5890;5891;5892;5893;5894;5895;5896;5897;5898;5899;5900	5890		AEIIEVVGDEVK	12	0	1299.69	gi|15605029	gi|15605029			yes	yes	2	1.197e-10	186.72	399200000	4667200	3061300	7177800	7713100	3355900	5703500	2224300	2230100	3088000	2604100	2725900	4538200	41833000	42868000	56672000	80254000	49903000	55517000	4752900	5042900	3992200	3778000	2477600	2599300
383	2875	419	16741;16742;16743;16744;16745;16746;16747;16748;16749;16750;16751;16752;16753;16754;16755;16756;16757;16758;16759;16760;16761;16762;16763;16764;16765;16766;16767;16768	5901;5902;5903	5902		AEIIHHIADIITDQR	15	0	1743.93	P54886	P54886	ALDH18A1;GSAS;P5CS;PYCS	Aldehyde dehydrogenase family 18 member A1;Delta-1-pyrroline-5-carboxylate synthase;Gamma-glutamyl kinase;Gamma-glutamyl phosphate reductase;Glutamate 5-kinase;Glutamate-5-semialdehyde dehydrogenase;Glutamyl-gamma-semialdehyde dehydrogenase	yes	yes	2,3	0.00040325	143.42	46176000	4748800	729750	2477800	0	8296200	11615000	922390	433080	0	0	1613700	1134600	3049500	456770	345860	240930	1415600	2987200	0	0	2306500	1498400	0	0
384	2875	420	16769;16770;16771;16772;16773;16774;16775;16776;16777;16778;16779;16780;16781;16782;16783;16784;16785;16786;16787;16788;16789;16790;16791;16792;16793;16794;16795;16796	5904;5905;5906;5907;5908;5909;5910;5911;5912	5909		AEIIHHIADIITDQRDEIIIANK	23	1	2640.42	P54886	P54886	ALDH18A1;GSAS;P5CS;PYCS	Aldehyde dehydrogenase family 18 member A1;Delta-1-pyrroline-5-carboxylate synthase;Gamma-glutamyl kinase;Gamma-glutamyl phosphate reductase;Glutamate 5-kinase;Glutamate-5-semialdehyde dehydrogenase;Glutamyl-gamma-semialdehyde dehydrogenase	yes	yes	4	2.7322e-11	158.64	119720000	14156000	14592000	3195600	0	15117000	16756000	2498300	2773800	4880800	0	8265200	3535600	2317100	3138300	0	237530	2660500	3271300	3283900	3236700	3200400	2910000	2018300	2689400
385	2875	421	16797;16798;16799;16800;16801;16802;16803;16804;16805;16806;16807;16808;16809;16810;16811;16812;16813;16814;16815;16816;16817;16818;16819	5913;5914	5914		AEIIHHIADIITDQRDEIIIANKK	24	2	2768.52	P54886	P54886	ALDH18A1;GSAS;P5CS;PYCS	Aldehyde dehydrogenase family 18 member A1;Delta-1-pyrroline-5-carboxylate synthase;Gamma-glutamyl kinase;Gamma-glutamyl phosphate reductase;Glutamate 5-kinase;Glutamate-5-semialdehyde dehydrogenase;Glutamyl-gamma-semialdehyde dehydrogenase	yes	yes	4	3.482e-09	137.45	77925000	11652000	8836300	3856200	3164600	7049800	5828200	1402200	918700	5911700	4098700	0	2652500	1447900	0	0	0	0	0	4072300	2882100	3120400	0	1496400	2181000
386	1197	422	16820;16821;16822;16823;16824;16825	5915	5915		AEIIPK	6	0	669.406	gi|15605122;REV__Q9NY30;REV__Q8NEH7;REV__E9PRM5	gi|15605122			yes	no	2	0.41673	71.995	12147000	0	0	0	0	0	0	0	0	0	0	0	0	1387100	1334200	4540300	2524400	921090	1439800	0	0	0	0	0	0
387	3173	423	16826;16827;16828;16829;16830;16831;16832;16833;16834;16835;16836;16837;16838	5916;5917	5916		AEIIQGGDIIR	11	0	1183.66	Q12981	Q12981	BNIP1;NIP1;SEC20L;TRG8	BCL2/adenovirus E1B 19 kDa protein-interacting protein 1;Transformation-related gene 8 protein;Vesicle transport protein SEC20	yes	yes	2	0.0031704	117.67	27675000	3591100	2129200	2876000	5970200	0	0	1049700	1787900	2369300	2331900	2132900	2041500	0	0	0	0	0	0	878450	0	0	0	0	0
388	4561	424	16839;16840;16841;16842;16843;16844;16845;16846;16847;16848;16849;16850;16851;16852;16853;16854;16855;16856;16857;16858;16859;16860;16861;16862;16863;16864;16865;16866;16867;16868;16869;16870;16871;16872;16873;16874;16875	5918;5919;5920;5921;5922;5923;5924;5925;5926;5927;5928	5928		AEIISEIR	8	0	929.518	Q9Y6K5	Q9Y6K5	OAS3;P/OKcl.4	2-5-oligoadenylate synthase 3;p100 OAS	yes	yes	2	0.012327	121.62	54740000	2092200	825080	839580	1576600	0	88587	5858100	4461700	7429500	5109200	7659600	9706700	57142	0	467600	427360	0	0	1305700	0	0	1189400	812970	1456500
389	4561	425	16876;16877	5929	5929		AEIISEMR	8	0	947.475	Q9Y6K5;F8VS35;F8VWK9	Q9Y6K5	OAS3;P/OKcl.4	2-5-oligoadenylate synthase 3;p100 OAS	yes	no	2	0.13622	77.674	6090900	0	0	0	0	0	0	0	0	0	0	0	0	0	1319100	0	0	0	0	0	0	4771900	0	0	0
390	4085	426	16878;16879;16880;16881;16882;16883;16884;16885;16886;16887;16888;16889;16890;16891;16892;16893	5930;5931;5932;5933;5934;5935;5936	5930		AEIISICK	8	0	932.5	Q9BXP5;H7C3A1;H7C1K0	Q9BXP5	ARS2;ASR2;SRRT	Arsenite-resistance protein 2;Serrate RNA effector molecule homolog	yes	no	2	0.0049724	125.96	40680000	1798800	1170200	743910	1023900	935490	1543100	1559800	1264000	0	0	0	0	0	0	0	0	0	0	4801300	4227500	4439200	2786000	0	2780400
391	4023	427	16894;16895;16896;16897;16898;16899;16900;16901;16902;16903;16904;16905;16906;16907;16908;16909;16910;16911;16912;16913;16914;16915;16916;16917;16918	5937;5938;5939;5940;5941;5942;5943;5944	5941		AEIITVSDGR	10	0	1059.56	Q9BRG1;K7EKV4	Q9BRG1	DERP9;EAP20;VPS25	Dermal papilla-derived protein 9;ELL-associated protein of 20 kDa;ESCRT-II complex subunit VPS25;Vacuolar protein-sorting-associated protein 25	yes	no	2	0.0028658	123.86	58783000	3112800	4149600	3384800	3494800	3315800	3423700	1245700	1950100	2682800	1995700	1260600	2037100	0	0	0	0	0	0	2493900	3524900	2696100	2045400	2025300	1734900
392	2418	428	16919;16920;16921;16922;16923;16924;16925;16926;16927;16928;16929;16930;16931;16932;16933;16934;16935;16936;16937;16938;16939;16940;16941;16942;16943;16944;16945;16946;16947;16948;16949;16950;16951;16952;16953;16954;16955;16956;16957;16958;16959;16960;16961;16962;16963;16964;16965;16966;16967;16968;16969;16970;16971	5945;5946;5947;5948	5947		AEIIVQPEIK	10	0	1138.66	P15924	P15924	DSP	250/210 kDa paraneoplastic pemphigus antigen;Desmoplakin	yes	yes	2	0.00071893	140.75	51904000	1044900	1193200	1086100	1057400	8034200	14813000	2373600	1159200	2853400	1651700	1618600	2567400	120750	0	233060	0	0	0	1664000	1331200	1314000	727620	628810	600870
393	124	429	16972;16973;16974;16975;16976;16977;16978;16979;16980;16981;16982;16983;16984;16985;16986;16987;16988;16989;16990;16991;16992;16993;16994;16995;16996;16997;16998;16999;17000;17001;17002;17003;17004;17005;17006;17007;17008;17009;17010;17011;17012;17013	5949	5949		AEIIYK	6	0	735.417	P12081;B3KWE1;B4DDD8;B4E1C5;C9JWK3	P12081	HARS;HRS;HARS;hCG_1782886;HARS	Histidine--tRNA ligase;Histidyl-tRNA synthetase, cytoplasmic;cDNA FLJ42841 fis, clone BRCOC2003213, highly similar to Histidyl-tRNA synthetase (EC 6.1.1.21);Histidyl-tRNA synthetase, isoform CRA_a;cDNA FLJ53703, highly similar to Histidyl-tRNA synthetase (EC 6.1.1.21);cDNA FLJ58562, highly similar to Histidyl-tRNA synthetase (EC 6.1.1.21);Putative uncharacterized protein HARS	yes	no	2	0.26776	94.669	311490000	0	3292000	0	80176	2077400	18185000	0	0	0	237670	962000	0	1014600	2628600	153750000	2303000	2545100	93036000	2367700	4016400	3007800	702700	2296300	14557000
394	2244	430	17014;17015;17016;17017;17018;17019;17020;17021;17022;17023;17024	5950	5950		AEIMEISEDK	10	0	1163.54	P05455;E7ERC4;E9PFL9;E9PGX9	P05455	SSB	La autoantigen;La ribonucleoprotein;Lupus La protein;Sjoegren syndrome type B antigen	yes	no	2	0.014302	106.2	22338000	0	405660	0	0	0	0	1095600	939660	0	0	0	1180800	0	0	0	0	0	0	4278200	3382000	1537100	995920	3179000	5109200
395	2507;671	431	17025;17026;17027;17028;17029;17030;17031;17032;17033;17034;17035;17036;17037;17038;17039;17040;17041;17042;17043;17044;17045;17046;17047;17048;17049;17050;17051;17052;17053;17054;17055;17056;17057;17058;17059;17060;17061;17062;17063;17064;17065;17066;17067;17068;17069;17070;17071;17072;17073;17074;17075;17076;17077;17078;17079;17080;17081;17082;17083;17084;17085;17086;17087;17088;17089;17090;170…	5951;5952;5953;5954;5955;5956;5957;5958;5959;5960;5961;5962;5963;5964;5965;5966;5967;5968;5969;5970;5971;5972;5973;5974;5975;5976;5977;5978;5979;5980;5981;5982;5983;5984;5985;5986;5987;5988;5989;5990;5991;5992;5993;5994;5995;5996;5997;5998;5999;6000;6001;6002;6003;6004;6005;6006;6007;6008;6009;6010;6011;6012;6013;6014;6015;6016;6017;6018;6019;6020;6021;6022;6023;6024;6025;6026;6027;6028;6029;6030	5982		AEINEFITR	9	0	1091.56	P23396;E9PL09;E9PPU1;H0YEU2;H0YCJ7;F2Z2S8;H0YF32;E9PJH4;E9PQ96;E9PQX2;H0YES8;E9PK82	P23396	OK/SW-cl.26;RPS3	40S ribosomal protein S3	no	no	2	8.6428e-09	213.53	2692000000	51319000	54701000	97027000	112550000	69139000	95382000	69988000	85132000	121180000	137990000	123950000	155900000	23799000	21220000	15231000	5291200	17731000	20858000	125280000	158430000	132630000	100630000	145880000	179760000
396	2621	432	17201;17202;17203;17204;17205;17206;17207;17208;17209;17210;17211;17212;17213;17214;17215;17216;17217;17218;17219;17220;17221;17222;17223;17224;17225;17226;17227;17228;17229;17230;17231;17232;17233;17234;17235;17236;17237	6031;6032;6033;6034;6035;6036;6037;6038;6039;6040;6041;6042;6043;6044;6045;6046;6047;6048;6049;6050	6044		AEINIIICGDPGTSK	15	0	1586.8	P33991;E5RG31	P33991	CDC21;MCM4	CDC21 homolog;DNA replication licensing factor MCM4;P1-CDC21	yes	no	2	1.3515e-20	214.18	186830000	6670700	6111800	8888600	7485600	4493200	4871500	5487300	4486300	6816000	6584100	6070000	5793300	0	0	230330	0	0	0	14334000	17293000	11984000	10870000	10562000	10982000
397	2537	433	17238;17239;17240;17241;17242;17243;17244;17245;17246;17247;17248;17249;17250;17251;17252;17253;17254;17255;17256;17257;17258;17259;17260;17261;17262;17263;17264;17265;17266;17267;17268;17269;17270;17271;17272;17273;17274;17275;17276;17277;17278;17279;17280;17281;17282;17283;17284;17285;17286;17287;17288;17289;17290;17291;17292;17293;17294;17295;17296;17297;17298;17299;17300;17301;17302;17303;173…	6051;6052;6053;6054;6055;6056;6057;6058;6059;6060;6061;6062;6063;6064;6065;6066;6067;6068;6069;6070;6071;6072;6073;6074;6075;6076;6077;6078;6079;6080;6081;6082;6083;6084;6085;6086;6087;6088	6079		AEINPWPEYIYTR	13	0	1650.8	P26639;D6R9F8;D6RDJ6;D6RCA5	P26639	TARS	Threonine--tRNA ligase;Threonyl-tRNA synthetase, cytoplasmic	yes	no	2	2.2736e-39	237.87	600570000	9975500	6844600	5900800	5918300	6100000	7124600	18935000	13592000	24044000	23182000	21235000	18445000	1852200	2431600	0	213710	1302900	1688600	55274000	54246000	46640000	49429000	33289000	38692000
398	2644	434	17331;17332;17333;17334;17335;17336;17337;17338;17339;17340;17341;17342;17343;17344;17345;17346;17347;17348;17349;17350	6089;6090	6089		AEIPVTDK	8	0	871.465	P35658;H0YDS4	P35658	CAIN;CAN;KIAA0023;NUP214	214 kDa nucleoporin;Nuclear pore complex protein Nup214;Nucleoporin Nup214;Protein CAN	yes	no	2	0.12939	86.953	12665000	128430	0	73217	0	0	0	98039	840720	394940	0	1360900	0	0	0	0	0	0	0	0	483890	352050	173880	249790	347230
399	2202;816	435	17351;17352;17353;17354;17355;17356;17357;17358;17359;17360;17361;17362;17363;17364;17365	6091	6091		AEIQEGAR	8	0	872.435	F8W696;P02647	P02647	APOA1	Apolipoprotein A1;Apolipoprotein A-I;Apolipoprotein A-I(1-242)	no	no	2	0.063961	95.909	2389500	0	86519	0	225390	98474	71239	0	264240	263130	263860	173860	181940	0	329650	0	122820	0	0	0	0	0	0	129160	128770
400	1195	436	17366;17367;17368;17369;17370;17371;17372;17373	6092;6093;6094;6095;6096;6097	6094		AEIQEQNDR	9	0	1101.51	gi|15605120	gi|15605120			yes	yes	2	0.0024286	136.57	3637900	0	0	0	0	0	99016	0	0	0	0	0	0	220250	728330	143210	316770	547030	1495800	0	0	0	0	0	87445
401	3207	437	17374;17375;17376;17377;17378;17379;17380	6098	6098		AEIQIPPPPPPGHYGAWAAQEIQAK	25	0	2665.37	Q13435;E9PPJ0;E9PJ04;H0YCG1;E9PJT3	Q13435	SAP145;SF3B2	Pre-mRNA-splicing factor SF3b 145 kDa subunit;SF3b150;Spliceosome-associated protein 145;Splicing factor 3B subunit 2	yes	no	3	3.1005e-05	93.255	32720000	0	0	0	0	0	0	0	0	0	0	0	0	0	0	0	0	0	0	4169200	3178700	0	0	2671900	2555300
402	2574	438	17381;17382;17383;17384;17385;17386;17387;17388;17389;17390;17391;17392;17393;17394;17395;17396;17397;17398;17399;17400;17401;17402;17403;17404;17405;17406;17407;17408;17409;17410;17411;17412;17413;17414;17415;17416;17417;17418;17419;17420;17421;17422;17423	6099;6100;6101	6100		AEIQIR	6	0	728.418	P30049	P30049	ATP5D	ATP synthase subunit delta, mitochondrial;F-ATPase delta subunit	no	no	2	0.22072	107.74	188220000	132660	47379000	16595000	245680	306120	0	74926	8812200	24076000	16259000	24495000	565990	179390	2613300	3331400	8049300	2742200	7210200	4697800	5825300	4081800	67122	161690	3119100
403	327	439	17424;17425;17426;17427;17428;17429;17430;17431;17432;17433;17434;17435;17436	6102;6103	6102		AEIQQIR	7	0	856.477	E7EQY1;Q96C01;C9J2Y4	E7EQY1	FAM136A;FAM136A	Protein FAM136A;Putative uncharacterized protein FAM136A	yes	no	2	0.015091	151.29	25274000	2171400	2110800	0	0	6481400	8152200	0	0	0	0	315540	440090	0	0	748540	0	1001100	1514800	775460	0	616090	0	0	227570
404	3140	440	17437;17438;17439;17440;17441;17442;17443;17444;17445;17446;17447;17448;17449;17450;17451;17452;17453;17454;17455;17456;17457;17458;17459;17460;17461;17462;17463	6104	6104		AEIQTAIAHTQHAAR	15	0	1616.84	Q08379;B7ZC06;H0Y7B8	Q08379	GOLGA2;GOLGA2;RP11-395P17.5-006	130 kDa cis-Golgi matrix protein;GM130 autoantigen;Golgin subfamily A member 2;Golgin-95;Golgi autoantigen, golgin subfamily a, 2	yes	no	3	0.092275	70.089	22853000	799190	1592700	734340	1270900	763410	1138800	887890	766050	1222000	900200	1296700	1414400	0	0	549470	0	0	0	815850	1719700	1001400	707440	1178600	1067300
405	1877	441	17464;17465;17466;17467;17468;17469;17470;17471;17472;17473;17474;17475;17476;17477;17478;17479;17480;17481;17482;17483;17484;17485;17486;17487;17488;17489;17490;17491;17492;17493;17494;17495;17496;17497;17498;17499;17500;17501;17502;17503	6105;6106	6106		AEIRDDPIISTHIAK	15	1	1677.9	O00231	O00231	PSMD11	26S proteasome non-ATPase regulatory subunit 11;26S proteasome regulatory subunit p44.5;26S proteasome regulatory subunit RPN6;26S proteasome regulatory subunit S9	yes	yes	3,4	0.0057917	119.25	143000000	9231400	9011700	4504400	4097800	2075800	1890500	5189200	3978100	10863000	5389700	0	974000	0	0	0	0	0	0	11795000	13240000	8898900	5198500	0	0
406	2061	442	17504;17505;17506;17507;17508;17509;17510;17511;17512;17513;17514;17515;17516;17517;17518;17519;17520;17521;17522;17523;17524;17525;17526;17527;17528;17529;17530;17531;17532;17533;17534;17535;17536	6107;6108;6109;6110;6111;6112;6113;6114;6115;6116;6117;6118;6119;6120;6121;6122;6123;6124;6125	6112		AEISCIDNK	9	0	1048.49	O75369;E7EN95	O75369	FLN1L;FLN3;FLNB;TABP;TAP	ABP-278;ABP-280 homolog;Actin-binding-like protein;Beta-filamin;Filamin homolog 1;Filamin-3;Filamin-B;Thyroid autoantigen;Truncated actin-binding protein	yes	no	2	1.3462e-05	195.17	41999000	506940	741800	0	0	273300	651590	0	587930	559760	811720	380030	522310	143790	272970	992010	387270	173260	168240	0	0	0	685740	1030100	1095400
407	2061	443	17537;17538;17539;17540;17541;17542;17543;17544;17545;17546;17547	6126	6126		AEISCIDNKDGTCTVTYIPTIPGDYSIIVK	30	1	3342.64	O75369;E7EN95	O75369	FLN1L;FLN3;FLNB;TABP;TAP	ABP-278;ABP-280 homolog;Actin-binding-like protein;Beta-filamin;Filamin homolog 1;Filamin-3;Filamin-B;Thyroid autoantigen;Truncated actin-binding protein	yes	no	3	0.0012418	67.655	9027300	0	0	0	0	0	0	838720	0	1177100	0	0	0	0	0	0	0	0	0	3908500	1107100	1234300	0	123920	0
408	2483	444	17548;17549;17550;17551;17552;17553;17554;17555;17556;17557;17558;17559;17560;17561;17562;17563;17564;17565;17566;17567;17568;17569;17570;17571;17572;17573;17574;17575;17576;17577;17578;17579;17580;17581;17582;17583;17584;17585;17586;17587;17588;17589;17590;17591;17592;17593;17594;17595;17596;17597;17598;17599;17600;17601;17602;17603;17604;17605;17606;17607;17608;17609	6127;6128;6129;6130;6131;6132;6133;6134;6135;6136;6137;6138;6139;6140;6141	6136		AEISCTDNQDGTCSVSYIPVIPGDYSIIVK	30	0	3300.55	P21333;Q5HY54	P21333	FLN;FLN1;FLNA;FLNA;XX-FW83128A1.1-010	Actin-binding protein 280;Alpha-filamin;Endothelial actin-binding protein;Filamin-1;Filamin-A;Non-muscle filamin;Filamin A, alpha (Actin binding protein 280)	yes	no	3	9.8016e-09	87.102	113210000	4254500	3450400	3800600	4224700	1099900	2034300	2993400	1776700	10306000	6008000	931060	2635700	1298000	0	264450	277820	0	0	9746600	7604800	5099400	5181400	6351900	3423600
409	1706	445	17610;17611;17612;17613;17614;17615;17616;17617;17618;17619;17620;17621;17622;17623;17624;17625;17626;17627;17628;17629	6142;6143;6144;6145;6146;6147	6142		AEISDIAR	8	0	873.456	H9KV45	H9KV45			yes	yes	2	0.03246	98.997	11602000	69584	397790	0	0	0	358580	85208	394460	264650	484090	120280	550420	0	147840	0	0	0	0	411550	1860600	799360	507190	494690	1454300
410	2722	446	17630;17631;17632;17633;17634;17635;17636;17637;17638;17639;17640;17641;17642;17643;17644;17645;17646;17647;17648;17649;17650;17651;17652;17653;17654;17655;17656;17657;17658;17659;17660;17661;17662;17663;17664;17665;17666;17667;17668;17669;17670;17671;17672;17673;17674;17675;17676;17677;17678;17679;17680;17681;17682;17683;17684;17685;17686;17687;17688;17689;17690;17691;17692;17693;17694;17695;176…	6148;6149;6150;6151;6152;6153;6154;6155;6156;6157;6158;6159;6160;6161;6162;6163;6164;6165;6166;6167;6168;6169;6170;6171;6172;6173;6174;6175;6176;6177;6178	6170		AEISEEAIISVIPTIR	16	0	1739.97	P45974;F5H571	P45974	ISOT;USP5	Deubiquitinating enzyme 5;Isopeptidase T;Ubiquitin carboxyl-terminal hydrolase 5;Ubiquitin thioesterase 5;Ubiquitin-specific-processing protease 5	yes	no	2	0.0014987	106.13	31543000	1497200	432730	5360900	2663300	1437900	960380	347830	0	3966100	1896000	646960	338400	853130	308970	0	0	0	0	4082400	2191500	1638400	347230	764220	289940
411	2483	447	17701;17702;17703;17704;17705;17706;17707;17708;17709;17710;17711;17712;17713;17714;17715;17716;17717;17718;17719;17720;17721;17722;17723;17724;17725;17726;17727;17728;17729;17730;17731;17732;17733;17734;17735;17736;17737;17738;17739;17740;17741;17742;17743;17744;17745;17746;17747;17748;17749;17750;17751;17752;17753;17754;17755;17756;17757;17758;17759;17760;17761;17762;17763;17764;17765;17766;177…	6179;6180;6181;6182;6183;6184;6185;6186;6187;6188;6189;6190;6191;6192;6193;6194;6195;6196;6197;6198;6199;6200;6201;6202;6203;6204;6205;6206;6207;6208;6209;6210;6211;6212;6213;6214;6215;6216;6217;6218;6219;6220;6221;6222;6223;6224;6225;6226;6227;6228;6229;6230;6231;6232;6233;6234;6235;6236;6237;6238;6239;6240;6241;6242;6243;6244;6245;6246;6247;6248;6249;6250;6251;6252;6253;6254;6255;6256;6257;6258	6226		AEISFEDR	8	0	965.445	P21333;Q5HY54;E9PHF0;H0Y5C6	P21333	FLN;FLN1;FLNA;FLNA;XX-FW83128A1.1-010	Actin-binding protein 280;Alpha-filamin;Endothelial actin-binding protein;Filamin-1;Filamin-A;Non-muscle filamin;Filamin A, alpha (Actin binding protein 280)	yes	no	2	0.0035111	157.34	531300000	17294000	17090000	10653000	10934000	10253000	16130000	12762000	13612000	11243000	9468700	13610000	21537000	3158100	3539800	4416400	3026900	2549700	3049300	27517000	29377000	26621000	18963000	20597000	26982000
412	2483	448	17820;17821;17822;17823;17824;17825;17826;17827;17828;17829;17830;17831;17832;17833;17834;17835;17836;17837;17838;17839;17840;17841;17842;17843;17844;17845;17846;17847;17848;17849;17850;17851;17852;17853;17854;17855;17856;17857;17858;17859;17860;17861;17862;17863;17864;17865;17866;17867;17868;17869;17870;17871;17872;17873;17874;17875;17876;17877;17878;17879;17880;17881;17882;17883;17884;17885;178…	6259;6260;6261;6262;6263;6264;6265;6266;6267;6268;6269;6270;6271;6272;6273;6274;6275;6276;6277;6278;6279;6280;6281;6282;6283;6284;6285;6286;6287;6288;6289;6290;6291;6292;6293;6294;6295;6296;6297;6298;6299;6300;6301;6302;6303;6304	6286		AEISFEDRK	9	1	1093.54	P21333;Q5HY54;E9PHF0;H0Y5C6	P21333	FLN;FLN1;FLNA;FLNA;XX-FW83128A1.1-010	Actin-binding protein 280;Alpha-filamin;Endothelial actin-binding protein;Filamin-1;Filamin-A;Non-muscle filamin;Filamin A, alpha (Actin binding protein 280)	yes	no	2,3	0.015077	120.15	186390000	1475200	3696600	5089600	5015200	2527000	3380400	5287300	6527000	10108000	5598000	3420900	4038500	611270	420470	1404000	756560	961050	813610	15683000	19782000	15747000	8995100	12396000	13229000
413	2604	449	17943;17944;17945;17946;17947;17948;17949;17950;17951;17952;17953;17954;17955;17956;17957;17958;17959;17960;17961	6305;6306;6307;6308;6309;6310	6309		AEISNAIDQYVTGTIGEDEDIIK	23	0	2493.21	P31939;F5GWY2;H7C1S2	P31939	ATIC;OK/SW-cl.86;PURH	5-aminoimidazole-4-carboxamide ribonucleotide formyltransferase;AICAR transformylase;ATIC;Bifunctional purine biosynthesis protein PURH;IMP cyclohydrolase;IMP synthase;Inosinicase;Phosphoribosylaminoimidazolecarboxamide formyltransferase	yes	no	2	8.3945e-127	297.29	52593000	715310	0	1369400	0	0	0	1398900	1443300	2489200	2461800	2267800	1329200	0	0	0	0	0	0	6430000	3655900	4642300	4014100	2507300	2186100
414	606	450	17962;17963;17964;17965;17966;17967;17968;17969;17970;17971;17972;17973;17974;17975;17976;17977;17978;17979;17980;17981;17982;17983;17984;17985;17986;17987;17988;17989;17990;17991;17992;17993;17994;17995;17996;17997;17998;17999;18000;18001;18002;18003;18004;18005;18006;18007;18008;18009;18010	6311;6312;6313;6314;6315;6316;6317;6318	6314		AEITDAEGIGIK	12	0	1215.63	E7EX90;Q14203	E7EX90	DCTN1	150 kDa dynein-associated polypeptide;DAP-150;Dynactin subunit 1;p135;p150-glued	yes	no	2	2.5777e-06	160.36	81632000	2974200	3549700	9188100	9712300	3314600	3189500	2167600	0	1467600	1418900	902540	6749200	0	0	320880	0	867270	622270	5283100	7990800	3738900	6132100	2935500	225560
415	2061	451	18011;18012;18013;18014;18015;18016;18017;18018;18019;18020;18021;18022;18023;18024;18025;18026;18027;18028;18029;18030;18031;18032;18033;18034;18035;18036;18037;18038;18039;18040;18041;18042;18043;18044;18045;18046;18047;18048;18049;18050;18051;18052;18053;18054;18055;18056;18057;18058;18059;18060;18061;18062;18063;18064;18065;18066;18067;18068;18069;18070;18071;18072;18073;18074;18075;18076;180…	6319;6320;6321;6322;6323;6324;6325;6326;6327	6320		AEITFDDHK	9	0	1074.5	O75369;E7EN95	O75369	FLN1L;FLN3;FLNB;TABP;TAP	ABP-278;ABP-280 homolog;Actin-binding-like protein;Beta-filamin;Filamin homolog 1;Filamin-3;Filamin-B;Thyroid autoantigen;Truncated actin-binding protein	yes	no	2,3	0.0056503	121.05	111030000	577540	1573600	195770	323580	524280	1990100	1097600	1324400	1556900	687150	1682200	2121600	0	245830	330360	158100	211910	269950	6747700	8466100	8767700	5542400	5660000	6289000
416	1387	452;453	18113;18114;18115;18116;18117;18118;18119;18120;18121;18122;18123;18124;18125;18126;18127;18128;18129;18130;18131;18132;18133;18134;18135;18136;18137;18138;18139;18140;18141;18142;18143;18144;18145;18146;18147;18148;18149;18150;18151;18152;18153	6328;6329;6330;6331;6332;6333;6334;6335;6336;6337;6338;6339;6340;6341;6342	6329	1391	AEITQYTDMINAISNSITSIK	21	0	2312.16	gi|15605352	gi|15605352			yes	yes	2,3	1.3073e-248	374.68	59782000	0	0	0	0	0	0	169910	0	0	0	0	0	26319000	21320000	1239800	656920	4539000	3355900	1135300	584130	112750	0	0	0
417	4509	454	18154;18155	6343;6344	6344		AEITTIIEQWEK	12	0	1459.76	Q9Y4B6;D6RAK9	Q9Y4B6	DCAF1;KIAA0800;RIP;VPRBP	DDB1- and CUL4-associated factor 1;HIV-1 Vpr-binding protein;Protein VPRBP;Vpr-interacting protein	yes	no	2	0.12235	83.397	518860	0	0	0	0	0	0	0	0	0	0	0	0	0	0	0	0	0	0	284650	234210	0	0	0	0
418	1490	455	18156;18157;18158;18159;18160;18161;18162;18163;18164;18165;18166;18167;18168;18169	6345	6345		AEIVDHYIETIIQEMR	16	0	1958.98	gi|15605479	gi|15605479			yes	yes	3	3.4414e-07	171.29	4378700	0	151810	0	183880	0	192340	0	196310	0	0	0	160260	1330900	782850	267410	196840	0	331360	0	0	124340	147690	241810	0
419	1093	456	18170;18171;18172;18173;18174;18175	6346;6347	6347		AEIVPMK	7	0	786.431	gi|15604983	gi|15604983			yes	yes	2	0.12601	97.068	6106200	0	0	0	0	0	0	0	0	0	0	0	0	1902800	2352900	646980	439650	378490	385400	0	0	0	0	0	0
420	3969	457	18176;18177;18178;18179;18180;18181;18182;18183;18184	6348;6349;6350	6348		AEIVQIVSPFIGK	13	0	1399.81	Q96ST3	Q96ST3	SIN3A	Histone deacetylase complex subunit Sin3a;Paired amphipathic helix protein Sin3a;Transcriptional corepressor Sin3a	yes	yes	2	0.0014051	126.1	11450000	0	0	0	0	0	0	0	0	627120	0	0	0	0	0	0	0	0	0	0	0	0	1251400	1381300	1723600
421	1502	458	18185;18186;18187;18188;18189;18190;18191;18192;18193;18194;18195;18196;18197;18198;18199;18200;18201;18202;18203;18204;18205;18206	6351	6351		AEIAAQFADK	10	0	1062.53	gi|15605492	gi|15605492			yes	yes	2	0.00089736	135.86	48182000	2023400	1519100	3882700	0	1010100	2985400	1844100	2684100	0	1503600	0	1107400	8170900	10327000	3161600	2916400	1532200	2250600	437260	826480	0	0	0	0
422	3279;678	459	18207;18208;18209;18210;18211;18212;18213;18214;18215;18216;18217;18218;18219;18220;18221;18222;18223;18224;18225;18226;18227;18228;18229;18230;18231;18232;18233;18234;18235;18236;18237;18238;18239;18240;18241;18242;18243;18244;18245;18246;18247;18248;18249;18250;18251;18252;18253;18254;18255;18256;18257;18258;18259;18260;18261;18262;18263;18264;18265;18266;18267;18268;18269;18270;18271;18272;182…	6352;6353;6354;6355;6356;6357;6358;6359;6360;6361;6362;6363;6364;6365;6366;6367;6368;6369;6370;6371;6372;6373;6374;6375;6376;6377;6378;6379;6380;6381;6382;6383;6384;6385;6386;6387;6388;6389;6390;6391	6372		AEKDEPGAWEETFK	14	1	1635.74	Q14697;F5H6X6;E9PKU7	Q14697	G2AN;GANAB;KIAA0088	Alpha-glucosidase 2;Glucosidase II subunit alpha;Neutral alpha-glucosidase AB	no	no	2,3	4.1489e-13	199.31	422300000	33633000	22107000	9879800	9325200	11183000	21389000	15144000	11606000	25087000	22693000	23652000	30401000	9602800	6496700	7281800	3568700	6566600	7106600	25509000	21669000	18124000	13812000	10762000	15471000
423	3312	460	18318;18319;18320;18321;18322;18323;18324;18325;18326;18327;18328;18329;18330;18331;18332;18333;18334;18335;18336;18337;18338;18339;18340;18341;18342;18343;18344;18345;18346;18347;18348	6392;6393;6394;6395;6396;6397;6398;6399;6400;6401	6401		AEMEVIIASK	10	0	1089.57	Q15149	Q15149	PLEC1	Hemidesmosomal protein 1;Plectin-1	yes	yes	2	0.00073013	140.45	20477000	292860	378820	0	853430	0	0	1468800	0	2286000	1726700	422170	0	0	450850	0	0	0	0	2250900	2846700	1631300	311730	343510	1240900
424	4194	461;462	18349;18350;18351;18352;18353;18354;18355;18356;18357;18358;18359;18360;18361;18362;18363;18364;18365;18366;18367;18368;18369;18370;18371;18372;18373;18374;18375;18376;18377;18378;18379;18380;18381;18382;18383;18384;18385;18386;18387;18388;18389;18390;18391;18392;18393;18394;18395;18396;18397;18398;18399;18400;18401;18402	6402;6403;6404	6403		AEMVVPDFSEIFK	13	0	1510.74	Q9HD20;H7C3H2	Q9HD20	ATP13A;ATP13A1;CGI-152;KIAA1825	Probable cation-transporting ATPase 13A1	yes	no	2	0.077429	69.451	34407000	2780300	3566200	1502300	3392600	3153400	2992800	1953500	1095700	1651800	2262600	1584900	1248400	473350	694140	0	118270	0	737690	1030000	43530	0	862350	451730	769670
425	789	463	18403;18404;18405;18406;18407;18408;18409;18410;18411;18412;18413;18414;18415;18416;18417;18418;18419;18420;18421;18422;18423;18424;18425;18426;18427;18428;18429;18430;18431;18432;18433;18434;18435;18436;18437;18438;18439;18440;18441;18442;18443;18444;18445;18446;18447	6405;6406;6407;6408	6406		AENDVDNEIIDYEDDEVETAAGGDGAEAPAK	31	0	3221.36	F8VQ10;Q13838;Q5STU3;F6WLT2;F6TRA5;F6UN21;F6S4E6;F6R6M7;E7EMX2;F6S2B7;F6U6E2;F6QWI5	F8VQ10	BAT1;UAP56;BAT1;DADB-26I14.7-006;DAMA-25N12.12-006;DAMA-BMC190B12.8-006;DAQB-72H16.1-006;DASS-161H22.1-006;XXbac-BPG296P20.6-006	56 kDa U2AF65-associated protein;ATP-dependent RNA helicase p47;DEAD box protein UAP56;HLA-B-associated transcript 1 protein;Spliceosome RNA helicase BAT1;HLA-B associated transcript 1	yes	no	2,3	0.03269	43.732	192660000	7904700	8837200	17509000	11697000	2867300	6591100	5319400	1004300	3593000	3366700	643240	6620600	991250	1133000	1140600	0	0	0	5478100	2324200	20505000	13532000	19155000	14709000
426	841	464	18448;18449;18450;18451;18452;18453;18454;18455;18456;18457;18458;18459;18460;18461;18462;18463;18464;18465;18466;18467;18468;18469;18470;18471;18472;18473;18474;18475;18476;18477;18478;18479;18480;18481;18482;18483;18484;18485;18486;18487;18488	6409;6410;6411;6412;6413;6414;6415;6416;6417;6418;6419;6420;6421;6422;6423;6424;6425;6426;6427;6428;6429;6430;6431;6432;6433;6434;6435	6429		AENFFIIR	8	0	1008.54	F8WCF6;P59998;F8WDD7;R4GN08	F8WCF6	ARC20;ARPC4	Actin-related protein 2/3 complex subunit 4;Arp2/3 complex 20 kDa subunit	yes	no	2	1.8007e-08	214.12	491520000	17900000	19623000	20550000	21173000	13034000	15112000	10102000	9111800	15615000	13897000	13956000	15918000	6094500	5596500	3376500	5040100	4288300	6556500	38280000	43925000	18243000	20942000	21698000	24227000
427	1159	465	18489;18490;18491;18492;18493;18494;18495;18496;18497;18498;18499;18500;18501;18502;18503;18504	6436;6437;6438;6439	6437		AENFPK	6	0	704.349	gi|15605064	gi|15605064			yes	yes	2	0.20956	110.36	11587000	0	0	67063	0	0	362460	0	349360	244310	223070	318300	416220	1175100	1575200	2147300	1562800	1295500	1645100	0	0	0	0	204700	0
428	3811	466	18505;18506;18507	6440;6441	6440		AENIGEVIR	9	0	999.535	Q92544	Q92544	KIAA0255;TM9SF4	Transmembrane 9 superfamily member 4	yes	yes	2	0.34869	79.906	1637700	373830	0	0	1201400	0	0	0	0	0	0	0	0	0	0	0	62542	0	0	0	0	0	0	0	0
429	2473	467	18508;18509;18510;18511;18512;18513;18514;18515;18516;18517;18518;18519;18520;18521;18522;18523;18524;18525;18526;18527	6442;6443	6443		AENMIQIQFR	10	0	1248.63	P20592	P20592	MX2	Interferon-induced GTP-binding protein Mx2;Interferon-regulated resistance GTP-binding protein MxB;Myxovirus resistance protein 2;p78-related protein	yes	yes	2	0.00075157	139.86	34357000	0	763810	0	584420	0	0	5211800	4165800	6335500	6515800	4017400	4415400	0	0	0	0	0	0	772700	428970	0	890080	0	0
430	3138	468	18528;18529;18530;18531;18532;18533;18534;18535;18536;18537;18538;18539;18540;18541;18542;18543;18544;18545;18546;18547;18548;18549;18550;18551;18552;18553;18554;18555;18556;18557;18558;18559;18560;18561;18562;18563;18564;18565;18566;18567;18568;18569;18570;18571;18572;18573;18574;18575;18576;18577;18578;18579;18580;18581;18582;18583;18584;18585;18586;18587;18588;18589;18590;18591;18592;18593;185…	6444;6445;6446;6447;6448;6449;6450;6451;6452;6453;6454;6455;6456;6457;6458;6459;6460;6461;6462;6463;6464;6465;6466	6462		AENNSEVGASGYGVPGPTWDR	21	0	2161.97	Q08211	Q08211	DDX9;DHX9;LKP;NDH2	ATP-dependent RNA helicase A;DEAH box protein 9;Nuclear DNA helicase II	yes	yes	2,3	3.4415e-199	357.38	223480000	8563700	8503200	6768800	10208000	3024600	3831400	5461700	2666000	6304500	6089400	2752300	4606600	1724000	350550	0	0	0	0	21685000	17504000	20964000	17317000	11245000	9273400
431	2270	469	18602	6467	6467		AENPEQQIK	9	0	1055.52	P07476	P07476	IVL	Involucrin	yes	yes	2	0.49117	76.679	725410	0	0	0	0	725410	0	0	0	0	0	0	0	0	0	0	0	0	0	0	0	0	0	0	0
432	2704	470	18603;18604;18605;18606;18607;18608;18609;18610;18611;18612;18613;18614;18615;18616;18617;18618;18619;18620;18621;18622;18623;18624;18625;18626;18627;18628;18629;18630;18631;18632;18633;18634;18635;18636;18637;18638;18639;18640;18641;18642;18643;18644;18645;18646;18647;18648;18649;18650;18651;18652;18653;18654;18655;18656;18657;18658;18659;18660;18661;18662;18663;18664;18665;18666;18667;18668;186…	6468;6469;6470;6471;6472;6473;6474;6475;6476;6477;6478;6479;6480;6481;6482;6483;6484;6485;6486;6487;6488;6489	6477		AENQPIRDVIK	11	1	1281.7	P42704	P42704	LRP130;LRPPRC	130 kDa leucine-rich protein;GP130;Leucine-rich PPR motif-containing protein, mitochondrial	yes	yes	2,3	0.0053265	122.69	452370000	47742000	52881000	15846000	13985000	40612000	60109000	12590000	12076000	20896000	13484000	13602000	20018000	7213300	10112000	19452000	8998000	18315000	17806000	6363900	7839400	10581000	6228600	6505800	7947100
433	2823	471;472	18727;18728;18729;18730;18731;18732;18733;18734;18735;18736;18737;18738;18739;18740;18741;18742;18743;18744;18745;18746;18747;18748;18749;18750;18751;18752;18753;18754;18755;18756;18757;18758;18759;18760;18761;18762;18763;18764;18765;18766;18767;18768;18769;18770;18771;18772;18773;18774;18775;18776;18777;18778;18779;18780;18781;18782;18783;18784;18785;18786;18787;18788;18789;18790;18791;18792;187…	6490;6491;6492;6493;6494;6495;6496;6497;6498;6499;6500;6501;6502;6503;6504;6505;6506;6507;6508;6509;6510;6511;6512;6513;6514;6515;6516;6517;6518;6519;6520;6521;6522;6523;6524;6525;6526;6527;6528;6529;6530;6531	6516	3462	AENQVIAMR	9	0	1030.52	P51572	P51572	BAP31;BCAP31;DXS1357E	6C6-AG tumor-associated antigen;B-cell receptor-associated protein 31;p28;Protein CDM	yes	yes	2	0.00030788	160.36	294650000	19266000	21990000	20387000	31293000	11850000	20197000	5008300	6954800	9244100	5837700	16315000	20541000	18167000	18379000	18832000	9495200	8948100	12218000	1708600	2581300	2556500	1536800	2783300	3255500
434	4331	473	18801;18802;18803;18804;18805;18806;18807;18808;18809;18810;18811;18812;18813;18814;18815;18816;18817;18818;18819;18820;18821;18822;18823;18824;18825;18826;18827;18828;18829;18830;18831	6532;6533;6534;6535;6536;6537;6538;6539	6539		AENSQITER	9	0	1046.5	Q9P2E9;F8W7S5	Q9P2E9	KIAA1398;RRBP1	180 kDa ribosome receptor homolog;ES/130-related protein;Ribosome receptor protein;Ribosome-binding protein 1	yes	no	2	0.0083694	115.7	6122400	406690	579680	118670	111770	115020	271160	275340	340780	412530	407720	335420	423210	0	0	0	0	0	0	223230	341490	209430	201710	127130	213210
435	1713	474	18832;18833;18834;18835;18836;18837;18838	6540	6540		AENSSINIIGK	11	0	1144.61	P46459;I3L0N3;B4DFA2	P46459	NSF	N-ethylmaleimide-sensitive fusion protein;Vesicle-fusing ATPase;Vesicular-fusion protein NSF;cDNA FLJ59316, highly similar to Vesicle-fusing ATPase (EC 3.6.4.6)	yes	no	2	0.0029542	118.28	8945900	0	0	0	2565100	0	0	0	927110	0	0	0	0	0	0	0	0	0	0	0	0	1329400	3685900	0	0
436	2495	475	18839;18840;18841;18842;18843;18844;18845;18846;18847;18848;18849;18850;18851;18852;18853;18854;18855;18856;18857;18858;18859;18860;18861;18862;18863;18864;18865;18866;18867;18868;18869;18870;18871;18872;18873;18874;18875;18876;18877;18878;18879;18880;18881;18882;18883;18884;18885;18886;18887;18888;18889;18890;18891;18892;18893;18894;18895;18896;18897;18898;18899;18900;18901;18902;18903;18904;189…	6541;6542;6543;6544;6545;6546;6547;6548;6549;6550;6551;6552;6553;6554;6555;6556;6557;6558;6559;6560;6561;6562;6563;6564;6565;6566;6567;6568;6569;6570;6571;6572;6573;6574;6575;6576;6577;6578;6579;6580;6581;6582;6583;6584	6565		AENYDIPSADR	11	0	1249.56	P22314;Q5JRR6	P22314	A1S9T;UBA1;UBE1;CTD-2522E6.1-003;UBA1	Protein A1S9;Ubiquitin-activating enzyme E1;Ubiquitin-like modifier-activating enzyme 1;Ubiquitin-like modifier activating enzyme 1	yes	no	2	5.5928e-10	186.74	618410000	23652000	21730000	18333000	21289000	9898700	16909000	14154000	14986000	12926000	9817200	9292000	20095000	3738400	4062200	2092100	2265700	2283300	2698600	46515000	50643000	46682000	32939000	36962000	39769000
437	3799	476	18965;18966;18967;18968;18969;18970	6585;6586;6587;6588	6588		AENAAGISEPSR	12	0	1200.57	Q8WZ42	Q8WZ42	TTN	Connectin;Rhabdomyosarcoma antigen MU-RMS-40.14;Titin	yes	yes	2	0.028541	83.397	3973700	0	0	0	0	0	0	204480	0	0	0	0	696170	0	0	0	0	0	0	0	0	2037100	1036000	0	0
438	4218	477	18971;18972;18973;18974;18975;18976;18977;18978;18979;18980;18981;18982;18983;18984;18985;18986;18987;18988;18989;18990;18991;18992;18993;18994;18995	6589;6590;6591;6592;6593;6594;6595;6596	6592		AEPASVAAESIAGSR	15	0	1414.71	Q9NQT5	Q9NQT5	CGI-102;EXOSC3;RRP40	Exosome complex exonuclease RRP40;Exosome component 3;p10;Ribosomal RNA-processing protein 40	yes	yes	2	4.2824e-13	194.3	104000000	0	1216700	2223000	3370800	1203100	1608000	0	3292300	4882600	3994900	1656600	3047900	0	0	0	0	0	0	7686400	8576500	7428200	6892500	7036700	10828000
439	2693	478	18996;18997;18998;18999;19000;19001;19002;19003;19004;19005;19006;19007;19008;19009;19010;19011;19012;19013;19014;19015	6597;6598;6599	6599	3229	AEPDHMVIGK	10	0	1095.54	P41252;J3KR24;Q5TCC4	P41252	IARS;IARS;RP11-62C3.1-003	Isoleucine--tRNA ligase;Isoleucyl-tRNA synthetase, cytoplasmic;Isoleucyl-tRNA synthetase	yes	no	2	0.027483	90.15	6046800	329360	257780	0	136590	320280	321230	198640	172470	0	104810	208800	268660	45550	60178	108250	0	0	0	0	242310	602380	590010	257620	0
440	2932	479	19016;19017;19018;19019;19020;19021;19022;19023;19024;19025;19026;19027;19028;19029;19030;19031;19032;19033;19034;19035;19036;19037;19038;19039;19040;19041;19042;19043;19044;19045	6600;6601;6602;6603;6604;6605;6606;6607;6608;6609;6610;6611;6612;6613;6614;6615	6613		AEPEDHYFIITEPPINTPENR	21	0	2481.18	P61158;B4DXW1;F5H3P5	P61158	ACTR3;ARP3	Actin-like protein 3;Actin-related protein 3;cDNA FLJ51148, highly similar to Actin-like protein 3;cDNA FLJ52434, highly similar to Actin-like protein 3;cDNA, FLJ79112, highly similar to Actin-like protein 3;cDNA, FLJ79295, highly similar to Actin-like protein 3	yes	no	3	5.3111e-09	156	211910000	8424000	6259000	4353800	4399900	2488400	4097000	6560300	4555300	6530600	5856400	4556500	3838400	2777500	2180100	3132400	2177600	0	0	17189000	17881000	15107000	14062000	17594000	16163000
441	4096	480	19046;19047;19048;19049;19050;19051;19052;19053;19054;19055;19056;19057	6616;6617	6616		AEPGDEAISPASR	13	0	1298.61	Q9BYK8	Q9BYK8	KIAA1769;PRIC285	ATP-dependent helicase PRIC285;Peroxisomal proliferator-activated receptor A-interacting complex 285 kDa protein;PPAR-alpha-interacting complex protein 285;PPAR-gamma DNA-binding domain-interacting protein 1	yes	yes	2	0.011442	97.911	8622800	0	0	0	0	0	0	1543900	1580600	2018700	1302800	886300	1290500	0	0	0	0	0	0	0	0	0	0	0	0
442	3817	481	19058;19059;19060;19061;19062;19063;19064;19065;19066;19067	6618;6619	6619		AEPIDIQTWIIGYR	14	0	1673.88	Q92604	Q92604	FAM34A;KIAA0205;LPGAT1	Acyl-CoA:lysophosphatidylglycerol acyltransferase 1	yes	yes	2	0.00092381	138.87	11454000	2220100	1554500	0	0	0	0	0	0	0	0	0	0	565920	582230	727280	750600	858630	0	2086500	2108200	0	0	0	0
443	4566	482	19068;19069;19070;19071;19072;19073;19074;19075;19076;19077;19078;19079;19080;19081;19082;19083;19084;19085;19086;19087;19088;19089;19090;19091;19092;19093;19094;19095;19096	6620;6621;6622;6623;6624;6625;6626;6627;6628;6629;6630;6631;6632;6633;6634;6635;6636;6637;6638;6639;6640;6641;6642	6622		AEPIETFPFDQSK	13	0	1507.72	Q9Y6N5;H3BNP9	Q9Y6N5	CGI-44;SQRDL	Sulfide:quinone oxidoreductase, mitochondrial	yes	no	2	1.7106e-06	169.89	259180000	18160000	15274000	6361100	6029700	7288000	11807000	35052000	38466000	22049000	21124000	19660000	23407000	5895200	3395700	5794800	5187100	3514400	4572100	0	0	0	0	0	176230
444	3047	483	19097;19098;19099;19100;19101;19102;19103;19104;19105;19106;19107;19108;19109;19110;19111;19112;19113;19114;19115;19116;19117;19118;19119;19120;19121;19122;19123;19124;19125;19126;19127;19128;19129;19130;19131;19132;19133;19134;19135;19136;19137;19138;19139;19140;19141;19142;19143;19144;19145;19146;19147;19148;19149;19150;19151;19152;19153;19154;19155;19156;19157;19158;19159;19160;19161;19162;191…	6643;6644;6645;6646;6647;6648;6649;6650;6651;6652;6653;6654;6655;6656;6657;6658;6659;6660;6661;6662;6663;6664;6665;6666;6667;6668;6669;6670;6671;6672;6673;6674;6675;6676;6677;6678;6679;6680	6650		AEPPKAPEQEQAAPGPAAGGEAPK	24	1	2297.13	P80723	P80723	BASP1;NAP22	22 kDa neuronal tissue-enriched acidic protein;Brain acid soluble protein 1;Neuronal axonal membrane protein NAP-22	yes	yes	3	1.0588e-21	179.87	516970000	13471000	17364000	19394000	29843000	7678600	18431000	16140000	20126000	21781000	16678000	7770800	12843000	12681000	16250000	26179000	19658000	12514000	24808000	9543100	9896900	42036000	30761000	7273100	8516400
445	3021	484	19188;19189;19190;19191;19192;19193;19194;19195;19196;19197;19198;19199;19200;19201;19202;19203;19204;19205;19206;19207;19208;19209;19210;19211;19212;19213;19214;19215;19216;19217;19218;19219;19220;19221;19222;19223;19224;19225;19226;19227;19228;19229;19230;19231;19232;19233;19234;19235;19236;19237;19238;19239;19240;19241;19242;19243	6681;6682;6683;6684;6685;6686;6687;6688	6682		AEPPQCTSIAWSADGQTIFAGYTDNIVR	28	0	3067.43	P63244;J3KPE3;D6RAC2;H0YAF8;D6RF23;D6RHJ5	P63244	GNB2L1;HLC7;PIG21	Cell proliferation-inducing gene 21 protein;Guanine nucleotide-binding protein subunit beta-2-like 1;Guanine nucleotide-binding protein subunit beta-like protein 12.3;Human lung cancer oncogene 7 protein;Receptor for activated C kinase;Receptor of activated protein kinase C 1	yes	no	2,3	2.0342e-23	139.28	201890000	0	0	5905400	3951800	4999200	4261200	4738700	0	11063000	173950	4064000	9842700	0	0	0	0	0	0	23720000	23037000	21333000	11813000	18249000	12469000
446	2123;270	485	19244;19245;19246;19247;19248;19249;19250;19251;19252;19253;19254;19255;19256;19257;19258;19259;19260;19261;19262;19263;19264;19265;19266;19267;19268;19269;19270;19271;19272;19273;19274;19275;19276;19277;19278;19279;19280;19281;19282;19283;19284;19285;19286	6689;6690;6691;6692;6693;6694;6695;6696;6697;6698;6699;6700;6701;6702;6703;6704;6705;6706;6707;6708;6709;6710;6711;6712	6700		AEPSAATQSHSISSSSFGAEPSAPGGGGSPGACPAIGTK	39	0	3569.63	B7Z4M1;F5H617;F5GWG7;F5H891;O95197	O95197	hCG_1775344;RTN3;ASYIP;NSPL2;RTN3	cDNA FLJ59931, highly similar to Reticulon-3;Reticulon 3, isoform CRA_c;Neuroendocrine-specific protein-like 2;Neuroendocrine-specific protein-like II;Reticulon-3	no	no	3	1.4644e-44	142.01	344070000	8012700	8144300	27917000	29791000	8607800	11722000	12615000	12834000	24021000	21775000	25549000	26605000	5680100	2753100	6003300	6908100	0	863600	14215000	11061000	8876100	8508200	12930000	13377000
447	2310	486	19287;19288;19289;19290;19291;19292;19293;19294;19295;19296;19297;19298;19299;19300;19301;19302;19303;19304;19305;19306;19307;19308;19309;19310;19311;19312;19313;19314;19315;19316;19317;19318;19319;19320;19321;19322;19323;19324;19325;19326;19327;19328;19329;19330;19331;19332;19333;19334;19335;19336;19337;19338;19339;19340;19341;19342;19343;19344;19345;19346;19347;19348;19349;19350;19351;19352;193…	6713;6714;6715;6716;6717;6718;6719;6720;6721;6722;6723;6724;6725;6726;6727;6728;6729;6730;6731;6732;6733;6734;6735;6736;6737;6738;6739;6740;6741;6742;6743;6744	6716		AEPVEVVAPR	10	0	1065.58	P09874	P09874	ADPRT;PARP1;PPOL	NAD(+) ADP-ribosyltransferase 1;Poly [ADP-ribose] polymerase 1;Poly[ADP-ribose] synthase 1	yes	yes	2	7.2701e-06	168.83	383900000	11232000	13243000	11732000	16593000	6381800	5030600	9813900	8874000	7457800	10372000	7780100	14468000	1026000	1589100	4322000	466780	0	1142900	30668000	25895000	27974000	21476000	21803000	24463000
448	269	487	19373;19374;19375;19376;19377;19378;19379;19380;19381;19382;19383;19384;19385;19386;19387;19388;19389;19390;19391;19392;19393;19394;19395;19396;19397;19398;19399;19400;19401;19402;19403;19404;19405;19406;19407;19408;19409;19410;19411;19412;19413;19414;19415;19416;19417;19418;19419;19420;19421;19422;19423;19424;19425;19426;19427;19428;19429;19430;19431;19432;19433	6745;6746;6747;6748;6749;6750;6751;6752;6753;6754;6755;6756;6757;6758;6759;6760;6761;6762	6752		AEPYCSVIPGFTFIQHIPISER	22	0	2560.28	Q9BUJ2;B7Z4B8;M0R3F1;M0QYZ0	Q9BUJ2	E1BAP5;HNRNPUL1;HNRPUL1	Adenovirus early region 1B-associated protein 5;E1B-55 kDa-associated protein 5;Heterogeneous nuclear ribonucleoprotein U-like protein 1;cDNA FLJ56481, highly similar to Heterogeneous nuclear ribonucleoprotein U-like protein 1	yes	no	3	1.0812e-05	123.08	229270000	6559900	5806000	8537800	6109300	4319900	3937100	6628800	7606200	15962000	13608000	9845200	4239000	0	0	0	0	0	0	25383000	15545000	15063000	11066000	11952000	8595800
449	1870	488	19434;19435;19436;19437;19438;19439;19440;19441;19442;19443;19444;19445;19446;19447;19448;19449;19450;19451;19452;19453;19454;19455;19456;19457;19458;19459	6763;6764;6765;6766;6767;6768;6769;6770;6771	6767		AEQDVENDIIDYDEEEEPQAPQESTPAPPK	30	0	3382.48	O00148;B1Q2N1;K7EQN7;K7EN69;K7EN25;K7EIL8;K7EL56;K7ENP6	O00148	DDX39;DDX39	ATP-dependent RNA helicase DDX39;DEAD box protein 39;Nuclear RNA helicase URH49;DEAD (Asp-Glu-Ala-Asp) box polypeptide 39 transcript variant	yes	no	3	8.3255e-16	117.43	135280000	5497900	6925700	11336000	5092400	3284100	3868200	4036300	3285900	6531200	3907500	5262800	4729500	1008800	0	0	723180	0	0	7428700	8236000	8446900	6624200	9376000	6589300
450	914	489	19460;19461;19462;19463;19464;19465;19466;19467;19468;19469	6772	6772		AEQDVVVAAASIIAR	15	0	1511.83	gi|15604726	gi|15604726			yes	yes	3	2.356e-08	179.5	12380000	0	0	681990	342650	0	0	0	274500	0	0	0	0	2339500	3215900	703670	0	1814100	2622900	0	0	0	0	0	384940
451	3891	490	19470;19471;19472;19473;19474;19475;19476;19477;19478;19479;19480;19481;19482;19483;19484;19485;19486;19487;19488;19489	6773	6773		AEQEAQAPHWWR	12	0	1507.7	Q96DV4	Q96DV4	HSPC262;MRPL38	39S ribosomal protein L38, mitochondrial	yes	yes	3	0.026402	84.658	32181000	6436400	0	1755700	1521100	2538100	7115600	1336100	0	1061300	245960	1029100	2096600	1331600	647370	926240	940330	559720	0	0	0	0	0	0	1527000
452	3172	491	19490;19491;19492;19493;19494;19495;19496;19497;19498;19499;19500;19501;19502;19503;19504;19505;19506;19507;19508;19509;19510;19511;19512;19513;19514;19515;19516;19517;19518;19519;19520;19521;19522;19523;19524;19525;19526;19527;19528;19529;19530;19531;19532;19533;19534;19535;19536;19537;19538;19539;19540;19541;19542;19543	6774;6775;6776;6777;6778;6779;6780;6781;6782;6783;6784	6783		AEQEEYVQEGIR	12	0	1449.67	Q12965;O00160;H0YLE5;M0QXU2	Q12965	MYO1C;MYO1E;MYO1F	Myosin-Ic;Myosin-Ie;Myosin-If	yes	no	2	4.3187e-15	198.57	131730000	6432800	2616800	4393500	3440500	3801200	6220600	4716100	1857500	4739300	4173400	3818500	2582400	1913700	1561900	1196200	436130	1945300	1842500	10139000	8638700	7880100	6751200	4937100	8376900
453	2839	492	19544;19545;19546;19547;19548;19549;19550;19551;19552;19553;19554;19555;19556;19557;19558;19559;19560;19561;19562;19563;19564;19565;19566;19567;19568;19569;19570;19571;19572;19573;19574;19575	6785;6786;6787;6788;6789;6790;6791;6792;6793;6794;6795;6796;6797;6798;6799;6800;6801;6802;6803;6804;6805	6793		AEQEPTAEQIAQIAAENEEDEHSVNYKPPAQK	32	1	3563.67	P52565;J3QQX2;J3KTF8;J3KRE2;J3KRY1;J3KS60	P52565	ARHGDIA;GDIA1	Rho GDP-dissociation inhibitor 1;Rho-GDI alpha	yes	no	3	1.6125e-48	170.59	670410000	6968800	6555800	20646000	24158000	8791500	9975900	6194600	6999000	20684000	17150000	14107000	13678000	0	2557300	3715700	3936600	1724500	0	59562000	51697000	51581000	47518000	61544000	49587000
454	1506	493	19576;19577;19578;19579;19580;19581	6806;6807;6808;6809	6807		AEQESFSDF	9	0	1058.42	gi|15605498	gi|15605498			yes	yes	2	0.005189	121.96	8765300	0	0	0	0	0	0	0	0	0	0	0	0	2160200	1445300	1745500	1746300	801340	866620	0	0	0	0	0	0
455	1461	494	19582;19583;19584;19585;19586;19587;19588;19589;19590;19591;19592;19593;19594;19595;19596;19597;19598;19599;19600;19601;19602;19603;19604;19605;19606;19607;19608;19609;19610;19611;19612;19613;19614;19615;19616;19617	6810;6811;6812;6813;6814;6815;6816;6817	6817		AEQFTFICTK	10	0	1243.59	gi|15605443	gi|15605443			yes	yes	2	0.0018405	130.01	262660000	0	0	0	0	0	1014900	0	0	0	282040	0	0	6351800	39577000	3608100	68462000	50320000	60352000	6089100	10193000	3170200	5260900	3362800	4612400
456	3095	495	19618;19619;19620;19621;19622;19623;19624;19625;19626;19627;19628;19629;19630;19631;19632;19633;19634;19635;19636;19637;19638;19639;19640;19641;19642;19643;19644	6818;6819;6820;6821;6822	6820		AEQFYCGDTEGK	12	0	1403.57	Q02218;E9PCR7;E9PDF2;F5H801;E9PFG7	Q02218	OGDH	2-oxoglutarate dehydrogenase complex component E1;2-oxoglutarate dehydrogenase, mitochondrial;Alpha-ketoglutarate dehydrogenase	yes	no	2	1.537e-21	211.26	47209000	4077300	4383600	0	893770	3316800	9806000	1060800	1140500	764610	605120	1070800	2448000	770300	844960	757160	466950	1527200	1694200	906070	1073400	1094000	944390	0	683990
457	4396	496	19645;19646;19647;19648;19649;19650;19651;19652;19653;19654;19655;19656;19657;19658;19659;19660;19661;19662;19663;19664;19665;19666;19667;19668;19669;19670;19671;19672;19673;19674;19675;19676;19677;19678;19679;19680;19681;19682;19683;19684;19685;19686;19687;19688;19689;19690;19691;19692;19693;19694;19695;19696;19697;19698;19699;19700;19701;19702;19703;19704	6823;6824;6825;6826;6827;6828;6829;6830;6831;6832;6833;6834;6835;6836;6837;6838;6839;6840;6841;6842;6843;6844;6845;6846;6847;6848;6849;6850;6851;6852;6853;6854	6845		AEQINQAAGEASAVIAK	17	0	1669.86	Q9UJZ1;B4E1K7;F2Z2I8	Q9UJZ1	HSPC108;SLP2;STOML2	EPB72-like protein 2;Stomatin-like protein 2;cDNA FLJ61039, highly similar to Stomatin-like protein 2	yes	no	2,3	2.6245e-268	391.91	592030000	63408000	57002000	19675000	17816000	45315000	82521000	19709000	19882000	14269000	12914000	24890000	28113000	13505000	15196000	21901000	17215000	15590000	18143000	10931000	7463300	7024900	5819700	11464000	12563000
458	2598	497;498	19705;19706;19707;19708;19709;19710;19711;19712;19713;19714;19715;19716;19717;19718;19719;19720;19721;19722;19723;19724;19725;19726;19727;19728;19729;19730;19731;19732;19733;19734;19735;19736;19737;19738;19739;19740;19741;19742;19743;19744;19745;19746;19747;19748;19749;19750;19751;19752;19753;19754;19755;19756;19757;19758;19759;19760;19761;19762;19763;19764;19765;19766;19767;19768;19769;19770;197…	6855;6856;6857;6858;6859;6860;6861;6862;6863;6864;6865;6866;6867;6868;6869;6870;6871;6872;6873;6874;6875;6876;6877;6878;6879;6880;6881;6882;6883;6884;6885;6886;6887;6888;6889;6890;6891;6892;6893;6894;6895;6896;6897;6898;6899;6900;6901;6902;6903;6904;6905;6906;6907;6908;6909;6910;6911;6912;6913;6914	6870	3037	AEQPDGIIIGMGGQTAINCGVEIFK	25	0	2617.29	P31327	P31327	CPS1	Carbamoyl-phosphate synthase [ammonia], mitochondrial;Carbamoyl-phosphate synthetase I	yes	yes	2,3	5.6353e-52	221.14	606030000	67218000	48569000	24691000	17859000	63564000	58476000	14594000	8668200	39640000	21975000	20906000	18923000	7478400	5272100	11309000	8012400	10150000	5554700	24629000	17573000	29313000	16312000	14469000	8018400
459	2598	499;500	19921;19922;19923;19924;19925;19926;19927;19928;19929;19930;19931;19932;19933;19934;19935;19936;19937;19938;19939;19940;19941;19942;19943;19944;19945;19946;19947;19948;19949;19950;19951;19952;19953;19954;19955;19956;19957;19958;19959;19960;19961;19962	6915;6916;6917;6918;6919;6920;6921;6922;6923;6924;6925;6926;6927;6928;6929;6930;6931;6932;6933;6934;6935;6936;6937;6938;6939;6940	6929	3037	AEQPDGIIIGMGGQTAINCGVEIFKR	26	1	2773.39	P31327	P31327	CPS1	Carbamoyl-phosphate synthase [ammonia], mitochondrial;Carbamoyl-phosphate synthetase I	yes	yes	3	1.4824e-11	116.43	136550000	7939300	3762300	4487000	4934400	10687000	12611000	4367700	2944700	15993000	11063000	4989300	4291200	2232000	1624200	2801400	2307000	3317600	2219300	12546000	5894800	6818000	4279800	2111500	2328900
460	1541	501	19963;19964;19965;19966;19967;19968;19969;19970;19971;19972;19973;19974;19975;19976;19977;19978;19979;19980;19981;19982;19983;19984;19985;19986;19987;19988;19989;19990;19991;19992;19993	6941;6942;6943;6944	6943		AEQSFITAANQAIFASEDGDISPESSISSEEIAK	34	0	3541.66	gi|15605546	gi|15605546			yes	yes	3	3.1493e-33	139.31	50808000	3540400	1047000	5038300	1546500	4384800	2431700	497400	0	0	595210	371120	0	10995000	5681600	4816600	1324400	3775000	1114300	1142800	541160	1144800	565620	255110	0
461	2353	502	19994;19995;19996;19997;19998;19999;20000;20001;20002;20003;20004;20005;20006;20007;20008;20009;20010;20011;20012;20013;20014;20015;20016;20017;20018;20019;20020;20021;20022;20023;20024;20025;20026;20027;20028;20029;20030;20031;20032;20033;20034;20035;20036;20037;20038;20039;20040;20041;20042;20043;20044;20045;20046;20047;20048;20049;20050;20051;20052;20053;20054;20055;20056	6945;6946;6947;6948;6949;6950;6951;6952;6953;6954;6955;6956;6957;6958;6959;6960;6961;6962;6963;6964;6965;6966;6967;6968;6969;6970;6971	6945		AEQVAISR	8	0	872.472	P11413;E7EUI8;E7EM57;E9PD92	P11413	G6PD	Glucose-6-phosphate 1-dehydrogenase	yes	no	2	0.011709	116.05	350170000	7269000	4912900	11868000	3341900	4727700	5631800	12376000	6791700	13921000	7804600	9213900	10484000	0	0	565470	0	1091700	1589700	41284000	33839000	4477500	24248000	19415000	25181000
462	220	503	20057;20058;20059;20060;20061;20062;20063;20064;20065;20066;20067;20068;20069;20070;20071;20072;20073;20074;20075;20076;20077;20078;20079;20080	6972	6972		AEQVDPNFYSK	11	0	1296.6	Q96DB5;B4DZW6;H0YBD9;H0YC67;H0YC27	Q96DB5	CGI-90;FAM82B;FAM82B	Protein FAM82B;Regulator of microtubule dynamics protein 1;cDNA FLJ53118, highly similar to Protein FAM82B;Putative uncharacterized protein FAM82B	yes	no	2	0.0041738	114.86	34343000	2245400	2064600	0	1678200	1498400	2470800	558120	0	870830	0	495510	694680	780660	0	1275400	1010800	1234800	1127600	1537100	1532500	1578400	1168300	1853900	1740400
463	2348	504	20081;20082;20083;20084;20085;20086;20087;20088;20089;20090;20091;20092;20093;20094;20095;20096;20097;20098;20099;20100;20101;20102;20103;20104;20105;20106;20107;20108	6973;6974;6975;6976;6977;6978;6979;6980;6981;6982;6983;6984;6985;6986;6987;6988;6989;6990;6991;6992;6993;6994;6995;6996;6997;6998;6999;7000;7001	6998		AEQWNVNYVETSAK	14	0	1637.77	P11233;H7C3P7	P11233	RAL;RALA	Ras-related protein Ral-A	yes	no	2	2.6188e-76	271.59	250820000	10454000	7398800	18145000	19428000	7579400	13112000	7617500	7859700	15197000	14149000	15163000	14597000	8445000	6849400	6861900	5699600	7996600	10547000	6457800	5457500	5468000	3066600	6106300	8082500
464	4228	505	20109;20110;20111;20112;20113;20114;20115;20116;20117;20118;20119;20120;20121;20122;20123;20124;20125;20126;20127;20128;20129;20130	7002;7003;7004;7005	7002		AERPEDINIPNAVITR	16	1	1806.96	Q9NRF9	Q9NRF9	CHRAC17;POLE3	Arsenic-transactivated protein;Chromatin accessibility complex 17 kDa protein;DNA polymerase epsilon subunit 3;DNA polymerase epsilon subunit p17;DNA polymerase II subunit 3	yes	yes	2	0.00016105	136.39	89952000	2638100	1838000	2264400	2656000	2158100	1961600	1982500	1674100	3303200	3057300	2755200	3347900	0	0	0	0	0	0	8373400	8845600	6004300	6867700	5564000	6910700
465	2150	506	20131;20132	7006;7007	7007		AESAPIPVSADDTPEVINR	19	0	1979.98	O95674	O95674	CDS2	CDP-DAG synthase 2;CDP-DG synthase 2;CDP-diacylglycerol synthase 2;CDP-diglyceride pyrophosphorylase 2;CDP-diglyceride synthase 2;CTP:phosphatidate cytidylyltransferase 2;Phosphatidate cytidylyltransferase 2	yes	yes	2	6.1796e-07	135.45	2502800	0	0	0	0	0	0	0	0	1506000	0	996850	0	0	0	0	0	0	0	0	0	0	0	0	0
466	732	507	20133;20134;20135;20136;20137;20138;20139;20140;20141;20142;20143;20144;20145;20146;20147;20148;20149;20150;20151;20152	7008	7008		AESCGSGNSTGYQIR	15	0	1585.68	Q9H2U1;F5GZS0;E7EWK3	Q9H2U1	DDX36;DHX36;KIAA1488;MLEL1;RHAU	DEAH box protein 36;MLE-like protein 1;Probable ATP-dependent RNA helicase DHX36;RNA helicase associated with AU-rich element ARE	yes	no	2	7.5423e-06	169.04	20585000	1078000	1005500	331230	685120	0	895110	518110	567610	682770	415380	491850	838570	0	0	0	0	0	0	1270200	1505600	1240400	1125200	1283600	1285000
467	2044	508	20153;20154;20155;20156;20157;20158;20159;20160;20161;20162;20163;20164;20165;20166;20167;20168;20169;20170;20171;20172;20173	7009;7010;7011;7012;7013;7014;7015;7016	7015		AESDWDTVTVIR	12	0	1390.67	O60869	O60869	EDF1	Endothelial differentiation-related factor 1;Multiprotein-bridging factor 1	yes	yes	2	2.1725e-21	206.97	54262000	751350	713370	1179400	1119500	634320	1034600	0	0	883690	389190	607560	570140	0	0	0	0	0	0	6574400	6672900	7455000	6060500	5280600	144510
468	1163	509	20174;20175;20176;20177;20178;20179;20180;20181;20182;20183;20184;20185;20186;20187;20188;20189;20190;20191;20192;20193;20194;20195;20196;20197;20198	7017;7018;7019;7020	7018		AESEAEEIIIGIGIPEEFFSQK	22	0	2435.21	gi|15605071	gi|15605071			yes	yes	2,3	0.0001324	105.9	11153000	0	0	411720	135660	468340	140030	0	0	192990	0	132490	0	4832800	1403700	856750	90935	1579800	849270	0	0	0	58190	0	0
469	3336	510	20199	7021	7021		AESEEGPDVIR	11	0	1200.56	Q15437;Q5QPE1	Q15437	SEC23B;RP11-379J5.1-008;SEC23B	Protein transport protein Sec23B;SEC23-related protein B;Sec23 homolog B (S. cerevisiae)	yes	no	2	0.19816	77.379	1780800	0	0	0	0	0	0	1780800	0	0	0	0	0	0	0	0	0	0	0	0	0	0	0	0	0
470	4222	511	20200;20201;20202;20203;20204;20205;20206;20207;20208;20209;20210;20211;20212;20213;20214;20215;20216;20217;20218;20219;20220;20221;20222;20223;20224;20225	7022;7023;7024;7025;7026;7027	7022		AESEQEAYIRED	12	1	1438.62	Q9NR28	Q9NR28	DIABLO;SMAC	Diablo homolog, mitochondrial;Direct IAP-binding protein with low pI;Second mitochondria-derived activator of caspase	yes	yes	2	3.9631e-10	186.87	61361000	6698800	6770100	2255800	4138600	9892300	10729000	669270	581320	0	0	1147900	0	476730	700680	2325500	0	995380	1336800	1158800	1200700	1469100	1272300	1303300	1614600
471	1397	512;513	20226;20227;20228;20229;20230;20231;20232;20233;20234;20235;20236;20237;20238;20239;20240	7028;7029;7030;7031;7032;7033;7034;7035;7036;7037	7034	1419	AESHHYHHQAMVDYR	15	0	1879.82	gi|15605363	gi|15605363			yes	yes	4	0.0088994	90.793	8552500	0	0	0	64513	0	0	0	0	0	0	0	0	1277700	2268600	1466900	1450900	302520	1101700	161610	458000	0	0	0	0
472	3274	514	20241;20242;20243;20244;20245;20246;20247;20248;20249;20250;20251;20252;20253;20254;20255;20256	7038;7039;7040	7038		AESIIGVYPEQGDCVISK	18	0	1963.96	Q14683	Q14683	DXS423E;KIAA0178;SB1.8;SMC1;SMC1A;SMC1L1	Sb1.8;Structural maintenance of chromosomes protein 1A	yes	yes	2	1.4823e-17	197.47	23093000	101490	0	1637500	2943500	459740	0	0	0	0	0	0	0	1006600	679150	537110	707120	0	0	446710	0	0	0	2081300	2419300
473	1161	515	20257;20258;20259;20260;20261;20262;20263;20264	7041;7042;7043	7042		AESIINK	7	0	773.428	gi|15605067	gi|15605067			yes	yes	2	0.185	86.866	13869000	0	0	0	0	0	0	164880	245660	0	0	0	0	3656000	4185400	0	0	2437500	2776200	0	0	154610	0	0	0
474	1161	516	20265;20266;20267;20268;20269;20270;20271;20272;20273;20274;20275;20276;20277;20278;20279;20280;20281	7044;7045;7046;7047;7048	7047		AESIINKDHYGIEDIK	16	1	1843.93	gi|15605067	gi|15605067			yes	yes	3	0.00010913	155.66	63067000	0	0	0	0	0	0	0	0	0	0	0	0	16391000	8936500	1641800	1064000	13874000	18258000	853890	595120	1452500	0	0	0
475	606	517	20282;20283;20284	7049	7049		AESIQQEVEAIKER	14	1	1628.84	E7EX90;Q14203;Q6AWB1	E7EX90	DCTN1;DKFZp686E0752	150 kDa dynein-associated polypeptide;DAP-150;Dynactin subunit 1;p135;p150-glued;Putative uncharacterized protein DKFZp686E0752	yes	no	3	0.084362	88.187	5204900	0	0	0	0	0	0	0	0	0	0	0	0	0	0	0	0	0	0	0	2206400	1881600	1116900	0	0
476	2383	518;519	20285;20286;20287;20288;20289;20290;20291;20292;20293;20294;20295;20296;20297;20298;20299;20300;20301;20302;20303;20304;20305;20306;20307;20308;20309	7050;7051;7052;7053;7054	7053		AESMIQQADK	10	0	1119.52	P13797;B4DGB4;B7Z6M1;F8W8D8;H7C4N2;U3KQL8	P13797	PLS3	Plastin-3;T-plastin;cDNA FLJ59681, highly similar to Plastin-3;cDNA FLJ50683, highly similar to Plastin-3	yes	no	2	0.00014736	157.66	26744000	0	1615800	2957800	0	369990	705530	0	1225400	3370500	3073100	657480	2410400	0	0	3715000	1794900	0	0	0	0	1915700	0	0	835690
477	3608	520	20310;20311;20312;20313;20314;20315;20316;20317;20318;20319;20320;20321;20322;20323;20324;20325;20326;20327;20328;20329;20330;20331;20332;20333;20334;20335;20336;20337;20338;20339;20340;20341;20342;20343;20344;20345;20346;20347;20348;20349;20350;20351;20352;20353;20354;20355;20356;20357;20358;20359;20360;20361;20362;20363;20364;20365;20366	7055;7056;7057;7058;7059;7060;7061;7062;7063;7064;7065;7066;7067;7068;7069;7070;7071;7072;7073	7069		AESPEEVACR	10	0	1146.5	Q7Z6Z7;H0Y5W0;Q5H962	Q7Z6Z7	HSPC272;HUWE1;KIAA0312;KIAA1578;UREB1;HUWE1;RP3-339A18.4-007	ARF-binding protein 1;E3 ubiquitin-protein ligase HUWE1;HECT, UBA and WWE domain-containing protein 1;Homologous to E6AP carboxyl terminus homologous protein 9;Large structure of UREB1;Mcl-1 ubiquitin ligase E3;Upstream regulatory element-binding protein 1;HECT, UBA and WWE domain containing 1	yes	no	2	4.049e-06	171.56	23654000	1609800	1683500	927570	594600	603360	1151700	673350	837200	931790	570150	1064700	1449000	540070	211880	517860	291620	78492	82445	835340	1260300	1161300	0	903260	386990
478	2366	521	20367;20368;20369;20370;20371;20372;20373;20374;20375;20376;20377;20378;20379;20380;20381;20382;20383;20384;20385;20386;20387	7074;7075;7076;7077;7078;7079;7080;7081;7082;7083;7084	7080		AESQIIECK	9	0	1076.52	P12270	P12270	TPR	Nucleoprotein TPR	yes	yes	2	0.00087598	152.34	18934000	0	0	0	0	0	256620	0	198960	0	0	0	0	0	0	0	0	0	0	1525000	889790	1678000	887000	1402800	1790900
479	358	522	20388;20389;20390;20391;20392;20393;20394;20395;20396;20397;20398;20399;20400;20401;20402;20403;20404;20405;20406;20407;20408;20409;20410;20411;20412;20413;20414;20415;20416;20417;20418;20419;20420;20421;20422;20423	7085;7086;7087;7088;7089;7090;7091;7092;7093;7094;7095;7096;7097;7098;7099;7100;7101	7093		AESTPEIAEQR	11	0	1229.59	Q13098;C9JFE4	Q13098	COPS1;CSN1;GPS1;GPS1	COP9 signalosome complex subunit 1;G protein pathway suppressor 1;JAB1-containing signalosome subunit 1;Protein MFH;Putative uncharacterized protein GPS1	yes	no	2	3.0244e-09	180.67	69992000	3305900	3250500	4841000	5226100	1743200	2833800	1831000	2276200	2116700	1574800	999050	2141400	609930	420090	1110900	0	0	0	3596700	5192700	4892100	2935100	2654800	2952900
480	1437	523;524	20424;20425;20426;20427;20428;20429;20430;20431;20432;20433;20434;20435;20436;20437;20438;20439;20440;20441;20442;20443;20444;20445;20446;20447;20448;20449;20450;20451;20452;20453;20454;20455;20456;20457;20458;20459;20460;20461;20462;20463;20464;20465;20466;20467;20468;20469;20470;20471;20472;20473;20474;20475;20476;20477;20478;20479;20480;20481;20482;20483;20484;20485;20486;20487;20488;20489;204…	7102;7103;7104;7105;7106;7107;7108;7109;7110;7111;7112;7113;7114;7115;7116;7117;7118;7119;7120;7121;7122;7123;7124;7125;7126;7127;7128;7129;7130;7131;7132;7133;7134;7135;7136;7137;7138;7139;7140;7141;7142;7143;7144;7145;7146;7147;7148;7149;7150;7151;7152;7153;7154;7155;7156;7157;7158;7159;7160;7161;7162;7163;7164;7165;7166;7167;7168;7169;7170;7171;7172;7173;7174;7175;7176;7177;7178;7179;7180;7181…	7113	1505	AESVPNMSFDQSVVEIYTDTTFAWSVGAR	29	0	3206.49	gi|15605414	gi|15605414			yes	yes	2,3	5.2986e-24	138.35	239930000	0	0	829390	318870	0	0	0	0	0	0	0	0	160350000	60763000	1602300	0	2293800	212700	9177100	3221800	96836	0	164930	0
481	1738	525	20612;20613	7401;7402	7401		AESVVIEHR	9	0	1038.55	J3KNL3;Q9BWS9;E9PPA0;E9PPH0;E9PRL3;E9PIP0;E9PI70;E9PKF1	J3KNL3	CHID1;GL008;PSEC0104;SB139	Chitinase domain-containing protein 1;Stabilin-1-interacting chitinase-like protein	yes	no	3	0.31545	83.265	2034000	0	0	0	0	750770	1283200	0	0	0	0	0	0	0	0	0	0	0	0	0	0	0	0	0	0
482	1172	526;527	20614;20615;20616;20617;20618;20619;20620;20621;20622;20623;20624;20625;20626	7403;7404;7405;7406;7407;7408	7405	1059	AESYEEEPEPFIEMHGSR	18	0	2135.91	gi|15605088	gi|15605088			yes	yes	3	4.9119e-06	136.6	52074000	0	0	454850	0	0	897260	1117400	0	0	1329800	1743000	0	15368000	14311000	0	1463800	9021600	6366400	0	0	0	0	0	0
483	431	528	20627;20628;20629;20630;20631;20632;20633;20634;20635;20636;20637;20638;20639;20640;20641;20642;20643;20644;20645;20646;20647;20648;20649;20650;20651;20652;20653;20654;20655;20656;20657;20658;20659;20660;20661;20662;20663;20664;20665;20666;20667;20668;20669;20670;20671;20672;20673;20674;20675;20676;20677;20678;20679;20680;20681;20682;20683;20684;20685;20686;20687;20688;20689;20690;20691;20692;206…	7409;7410;7411;7412;7413;7414;7415;7416;7417;7418;7419;7420;7421;7422;7423;7424;7425;7426;7427;7428;7429;7430;7431;7432;7433;7434;7435;7436;7437;7438	7409		AETECQNTEYQQIIDIK	17	0	2081.96	CON__P13645;P13645	CON__P13645	KPP;KRT10;KPP;KRT10	Cytokeratin-10;Keratin, type I cytoskeletal 10;Keratin-10	yes	no	2,3	1.8367e-268	393.78	272150000	2924100	802190	2972400	5436800	41608000	57678000	4252700	3702300	4780600	4791000	4933800	5985200	10175000	3552900	1908700	2463000	2138300	5639300	34445000	22824000	3285100	1355300	2254700	3668500		+
484	754	529	20734;20735;20736;20737;20738;20739;20740;20741;20742;20743;20744;20745;20746;20747;20748;20749;20750;20751;20752;20753;20754;20755	7439;7440;7441;7442;7443;7444;7445;7446;7447	7439		AETEEGPDVIR	11	0	1214.58	Q15436;F5H365;F5H6C4;B3KXI2	Q15436	SEC23A	Protein transport protein Sec23A;SEC23-related protein A;cDNA FLJ45429 fis, clone BRHIP3039057, highly similar to Protein transport protein Sec23A	yes	no	2	0.00020448	150.61	66383000	0	3859300	3243300	3374600	638310	1606400	3511900	3787300	2117400	2001100	2173000	3344100	0	0	381070	0	0	0	4234600	5816800	4471200	3939500	1451500	1616500
485	2564	530	20756;20757;20758;20759;20760;20761;20762;20763;20764;20765;20766;20767;20768;20769;20770;20771;20772;20773;20774;20775;20776;20777;20778;20779;20780;20781;20782;20783;20784;20785;20786;20787;20788;20789;20790;20791;20792;20793;20794;20795	7448;7449;7450;7451;7452;7453;7454;7455;7456;7457;7458;7459;7460;7461;7462;7463;7464;7465;7466;7467	7464		AETEEIIR	8	0	959.492	P29590;H3BT57;H3BT29;H3BUJ5	P29590	MYL;PML;RNF71;TRIM19	Probable transcription factor PML;RING finger protein 71;Tripartite motif-containing protein 19	yes	no	2	0.013764	122.13	116230000	0	0	0	0	871560	341830	19339000	14669000	22253000	11641000	14343000	32514000	256560	0	0	0	0	0	0	0	0	0	0	0
486	951	531	20796;20797;20798;20799;20800;20801;20802;20803;20804	7468	7468		AETGYDVIR	9	0	1022.5	gi|15604780	gi|15604780			yes	yes	2	0.063464	90.657	19606000	0	0	0	0	0	0	710800	868930	0	0	0	0	3504900	3417700	3011600	360280	3011500	4292100	0	0	0	0	0	0
487	3145	532	20805;20806;20807;20808;20809;20810;20811;20812;20813;20814;20815;20816;20817;20818;20819;20820;20821;20822;20823;20824;20825;20826;20827;20828;20829;20830;20831;20832;20833;20834;20835;20836;20837;20838;20839;20840;20841;20842;20843;20844;20845;20846;20847;20848;20849;20850;20851;20852;20853;20854;20855;20856;20857;20858;20859;20860;20861;20862;20863;20864;20865;20866;20867;20868;20869;20870;208…	7469;7470;7471;7472;7473;7474;7475;7476;7477;7478;7479;7480;7481;7482;7483	7473		AETIEFNDVYQEVK	14	0	1683.8	Q08945	Q08945	FACT80;SSRP1	Chromatin-specific transcription elongation factor 80 kDa subunit;Facilitates chromatin transcription complex 80 kDa subunit;Facilitates chromatin transcription complex subunit SSRP1;FACT complex subunit SSRP1;Recombination signal sequence recognition protein 1;Structure-specific recognition protein 1;T160	yes	yes	2	1.5245e-62	262.07	305080000	6681700	5278300	11279000	7668200	5292000	5985300	11837000	9934900	17723000	13532000	12265000	13861000	785770	336320	673040	482460	0	0	22073000	18087000	21295000	18551000	17005000	17625000
488	1019	533	20917;20918;20919;20920;20921;20922;20923;20924;20925;20926;20927;20928;20929;20930;20931;20932;20933;20934;20935;20936;20937;20938	7484;7485;7486	7484		AETIIEDIVVQVGK	14	0	1512.84	gi|15604865	gi|15604865			yes	yes	2	1.4348e-27	221.8	45193000	0	0	1622600	476040	1301000	0	0	0	0	0	0	0	9224800	7329800	4705600	1652700	5273800	7209900	2717700	1275200	347030	1151900	0	905010
489	2043	534	20939;20940;20941;20942;20943;20944;20945;20946;20947;20948;20949;20950;20951;20952;20953;20954;20955;20956;20957;20958;20959;20960;20961;20962;20963;20964;20965	7487;7488;7489;7490;7491;7492;7493;7494	7491		AETPTAAEDDNEGDKK	16	1	1689.73	O60841	O60841	EIF5B;IF2;KIAA0741	Eukaryotic translation initiation factor 5B;Translation initiation factor IF-2	yes	yes	3	0.010687	100.22	9645400	380970	799480	294910	72546	110220	387180	76483	188410	0	0	60318	111110	0	0	0	0	0	0	436720	632110	765080	472950	675830	783980
490	2923	535	20966;20967;20968;20969;20970;20971;20972;20973;20974;20975;20976;20977;20978;20979	7495;7496;7497	7495		AETYDFIFK	9	0	1132.54	P61018	P61018	PP1596;RAB4B	Ras-related protein Rab-4B	no	no	2	0.020129	96.948	3651200	207530	158650	197120	0	0	209610	0	0	494600	336530	514460	441750	0	0	0	0	0	0	209880	232110	0	0	0	178240
491	3250	536	20980;20981;20982;20983;20984;20985;20986;20987;20988;20989;20990;20991;20992;20993;20994;20995;20996;20997;20998;20999;21000;21001;21002;21003;21004;21005;21006;21007;21008;21009;21010;21011;21012;21013;21014;21015;21016;21017;21018;21019;21020;21021;21022;21023;21024;21025;21026;21027;21028;21029;21030;21031;21032;21033;21034;21035;21036;21037;21038;21039;21040;21041;21042;21043;21044;21045;210…	7498;7499;7500	7500		AEVDMDTDAPQVSHKPGGEPK	21	1	2207.02	Q14204	Q14204	DHC1;DNCH1;DNCL;DNECL;DYHC;DYNC1H1;KIAA0325	Cytoplasmic dynein 1 heavy chain 1;Cytoplasmic dynein heavy chain 1;Dynein heavy chain, cytosolic	yes	yes	4	0.10257	67.685	36891000	1535400	3293800	376380	652340	705780	1850000	768320	1166600	514970	163110	1675900	1937200	303750	664120	665640	383070	0	0	721650	1194400	1671000	895580	1078300	2062300
492	4204	537	21049;21050;21051;21052;21053;21054;21055;21056;21057;21058;21059;21060;21061;21062;21063;21064	7501;7502;7503;7504;7505;7506;7507;7508;7509;7510;7511	7503		AEVEETIKR	9	1	1073.57	B1AKR6;Q9NP97;B4DFR2;H3BQI1;Q8TF09;Q7Z4M1;H3BPA0;H3BNG9	B1AKR6	DYNLRB1;RP5-914B9.1-004;BITH;DNCL2A;DNLC2A;DYNLRB1;HSPC162;ROBLD1;DNCL2B;DNLC2B;DYNLRB2;ROBLD2;DYNLRB2	Dynein, light chain, roadblock-type 1;Bithoraxoid-like protein;Dynein light chain 2A, cytoplasmic;Dynein light chain roadblock-type 1;Dynein-associated protein Km23;Roadblock domain-containing protein 1;cDNA FLJ59194, moderately similar to Dynein light chain 2A, cytoplasmic;Dynein light chain 2B, cytoplasmic;Dynein light chain roadblock-type 2;Roadblock domain-containing protein 2;DYNLRB2 protein	yes	no	2	0.00015071	180.45	64831000	321950	379340	0	0	167320	0	0	0	0	0	243290	265970	0	0	0	0	0	0	6283000	8021400	8863100	2563800	7333700	9225500
493	361	538	21065;21066;21067;21068;21069;21070;21071;21072;21073;21074;21075;21076;21077;21078;21079;21080;21081;21082;21083;21084;21085;21086;21087;21088;21089;21090;21091;21092;21093	7512;7513;7514;7515;7516;7517;7518;7519;7520	7516		AEVEVADEIIENIAK	15	0	1641.85	Q7L5D6;C9JHN8;C9JPA8	Q7L5D6	C7orf20;CEE;CGI-20;GET4;GET4	Conserved edge-expressed protein;UPF0363 protein C7orf20;Putative uncharacterized protein GET4	yes	no	2	2.5484e-48	248.36	45749000	4330800	3902700	4049500	3948800	2572600	3517800	2035900	1319700	3024900	3196100	3608100	3601200	1066200	0	0	0	0	0	581340	679320	0	0	1069100	1494400
494	989	539	21094;21095;21096;21097;21098;21099;21100;21101;21102;21103;21104;21105;21106;21107;21108;21109;21110;21111;21112;21113;21114;21115;21116;21117;21118;21119;21120;21121;21122;21123;21124;21125;21126;21127;21128;21129;21130;21131;21132;21133;21134;21135;21136;21137;21138;21139;21140;21141;21142;21143;21144;21145;21146;21147;21148;21149;21150;21151;21152;21153;21154;21155;21156;21157;21158;21159;211…	7521;7522;7523;7524;7525;7526;7527;7528;7529;7530;7531;7532;7533;7534;7535;7536;7537;7538;7539;7540;7541;7542;7543;7544;7545;7546;7547;7548;7549;7550;7551;7552;7553;7554;7555;7556;7557;7558;7559;7560;7561;7562;7563;7564;7565;7566;7567;7568;7569;7570;7571;7572;7573;7574;7575;7576;7577;7578;7579;7580;7581;7582;7583;7584;7585;7586;7587;7588;7589;7590;7591;7592;7593;7594;7595;7596;7597;7598;7599;7600…	7596		AEVIAIGTGK	10	0	957.549	gi|15604830	gi|15604830			yes	yes	2	3.9832e-09	185.81	5348700000	130230000	132390000	9268600	15263000	153440000	253340000	42394000	59803000	64231000	44610000	33677000	39448000	746970000	836610000	803000000	512840000	453850000	447160000	105450000	124380000	78043000	25098000	78797000	122760000
495	989	540	21245;21246;21247;21248;21249;21250;21251;21252;21253;21254;21255;21256;21257;21258;21259;21260;21261;21262;21263;21264;21265;21266;21267;21268;21269;21270;21271;21272;21273;21274;21275;21276;21277;21278;21279;21280;21281;21282;21283;21284;21285;21286;21287;21288;21289;21290;21291;21292;21293;21294;21295;21296;21297;21298;21299;21300;21301	7609;7610;7611;7612;7613;7614;7615;7616;7617	7614		AEVIAIGTGKK	11	1	1085.64	gi|15604830	gi|15604830			yes	yes	2,3	0.00067425	136.96	134340000	2947400	1338000	21004	185490	5514000	5769200	605230	972680	1449700	745770	742720	840700	23289000	27408000	33156000	15712000	1793300	2517600	2344700	2950500	1300700	290070	1177500	1266500
496	1279	541	21302;21303;21304;21305;21306;21307;21308;21309;21310;21311;21312	7618	7618		AEVIEAIEDRHEIIPK	16	1	1860.99	gi|15605221	gi|15605221			yes	yes	4	0.35583	68.277	26924000	0	0	0	0	0	0	0	0	0	0	0	0	6245200	6854500	510870	691890	5300800	7320400	0	0	0	0	0	0
497	1423	542	21313;21314;21315;21316;21317;21318;21319;21320;21321;21322;21323;21324;21325;21326;21327;21328;21329;21330;21331;21332;21333;21334;21335;21336;21337;21338;21339;21340;21341	7619;7620	7619		AEVIFR	6	0	733.412	gi|15605400;P18065	gi|15605400	BP2;IBP2;IGFBP2	Insulin-like growth factor-binding protein 2	yes	no	2	0.27985	91.584	523550000	5601400	6368300	121020	0	0	8994000	5039800	6585900	4124900	3126200	4026600	4741100	122790000	108350000	131370000	73064000	248490	0	1514000	14202000	11117000	0	0	10565000
498	2892	543	21342;21343;21344;21345;21346;21347;21348;21349;21350;21351;21352;21353;21354;21355;21356;21357;21358;21359;21360;21361;21362;21363;21364;21365;21366;21367;21368;21369;21370;21371;21372;21373;21374;21375;21376;21377	7621;7622;7623;7624;7625;7626;7627;7628;7629;7630;7631;7632	7626		AEVIISTVGPEDCVVPFITRPK	22	1	2426.29	P56192;B3KVK7;F5H2V6;F8VZZ9;F8W0S4;F8W0M7;F8VS26	P56192	MARS	Methionine--tRNA ligase;Methionyl-tRNA synthetase, cytoplasmic;cDNA FLJ16674 fis, clone THYMU3008136, highly similar to Methionyl-tRNA synthetase (EC 6.1.1.10)	yes	no	3	2.4276e-05	128.59	124480000	6182600	6012900	6652300	6317700	4781100	5790100	4167500	2416500	7036100	5752300	5646100	6355300	0	0	0	0	823620	500570	8507500	8451800	6661600	5788500	6186000	5438300
499	3585	544	21378;21379;21380;21381;21382;21383;21384;21385;21386;21387;21388;21389;21390;21391;21392;21393;21394;21395;21396;21397;21398;21399;21400;21401;21402;21403;21404;21405;21406;21407;21408;21409;21410;21411;21412;21413;21414;21415;21416;21417;21418;21419;21420;21421;21422;21423;21424;21425;21426;21427;21428;21429;21430;21431;21432	7633;7634;7635;7636;7637;7638;7639;7640;7641;7642;7643;7644;7645;7646;7647;7648;7649;7650;7651;7652;7653;7654;7655	7651		AEVISEEPIIK	11	0	1226.68	Q7L1Q6;H0Y503	Q7L1Q6	BZAP45;BZW1;KIAA0005	Basic leucine zipper and W2 domain-containing protein 1;Protein Orf	yes	yes	2	0.00025196	143.89	530110000	32245000	45047000	22192000	24389000	11642000	19274000	26112000	21074000	14482000	13488000	13851000	19820000	3317100	1057500	7517400	7478200	926230	1362000	24695000	30487000	22732000	18345000	28345000	34430000
500	3829	545	21433;21434;21435;21436;21437;21438;21439;21440;21441;21442;21443;21444;21445;21446;21447;21448;21449;21450;21451;21452;21453;21454;21455;21456;21457;21458;21459;21460;21461;21462;21463;21464;21465;21466;21467;21468;21469;21470;21471;21472	7656;7657;7658;7659;7660;7661	7661		AEVISFIIEDVR	12	0	1389.75	Q92797;M0R3C7	Q92797	SPK;SYMPK	Symplekin	yes	no	2	1.8557e-29	220.25	25329000	1281300	766720	1626900	2577400	976970	818560	875470	403740	1393200	1239300	262830	545130	0	0	0	0	0	0	1655000	1564200	1689100	1297100	1699100	1385400
501	2112	546	21473;21474;21475;21476;21477;21478;21479;21480;21481;21482;21483;21484;21485;21486;21487;21488;21489;21490;21491;21492;21493;21494;21495	7662;7663	7662		AEVIWIMGAK	10	0	1116.6	O94906	O94906	C20orf14;PRPF6	Pre-mRNA-processing factor 6;PRP6 homolog;U5 snRNP-associated 102 kDa protein	yes	yes	2	1.9051e-08	176.83	24821000	1374600	1180200	1349100	2156300	597820	915760	310960	353810	344980	230750	374960	608790	0	0	235020	217180	0	0	3363800	3564000	1118700	1569500	1456100	1374000
502	1181	547	21496;21497;21498;21499;21500;21501;21502;21503;21504;21505;21506;21507;21508;21509;21510;21511;21512;21513;21514;21515;21516;21517;21518;21519;21520;21521;21522	7664;7665;7666;7667;7668;7669;7670;7671;7672	7668		AEVPISAVSQVVVWGNHSAK	20	0	2077.1	gi|15605100	gi|15605100			yes	yes	2,3	3.7814e-131	307.21	1097500000	0	4256000	0	0	6541600	11570000	0	0	0	0	2779100	0	187380000	176720000	156010000	159220000	140690000	166300000	17814000	17815000	7811800	8709200	17101000	16802000
503	2628	548	21523;21524;21525;21526;21527;21528;21529;21530;21531;21532;21533;21534;21535;21536;21537;21538;21539;21540;21541	7673;7674	7673	3113	AEVQNIGGEIVVSGVDSAMSIIQAAK	26	0	2585.34	P35221;F8W845	P35221	CTNNA1	Alpha E-catenin;Cadherin-associated protein;Catenin alpha-1;Renal carcinoma antigen NY-REN-13	yes	no	3	5.3146e-05	83.602	13142000	1342300	1144300	1104800	565780	1032000	1087700	212190	204760	548390	338430	0	0	747920	742720	0	0	0	0	897270	897550	636710	437760	0	0
504	2680	549;550	21542;21543;21544;21545;21546;21547;21548;21549;21550;21551;21552;21553;21554;21555;21556;21557;21558;21559;21560;21561;21562;21563;21564;21565;21566;21567;21568;21569;21570;21571;21572;21573;21574;21575;21576;21577;21578;21579;21580;21581;21582;21583;21584;21585;21586;21587;21588;21589;21590;21591;21592;21593;21594;21595;21596;21597;21598;21599;21600;21601;21602;21603;21604;21605;21606;21607;216…	7675;7676;7677;7678;7679;7680;7681;7682;7683;7684;7685;7686;7687;7688;7689;7690;7691;7692;7693;7694;7695;7696;7697;7698;7699;7700;7701;7702;7703;7704;7705;7706;7707;7708;7709;7710;7711;7712;7713;7714;7715;7716;7717;7718;7719;7720;7721;7722;7723;7724;7725;7726;7727;7728;7729;7730;7731;7732;7733;7734;7735;7736;7737;7738;7739;7740;7741;7742;7743;7744;7745;7746;7747;7748;7749;7750;7751;7752;7753;7754…	7702		AEVQVIVIDGR	11	0	1197.67	P40429;M0QZU1	P40429	RPL13A	23 kDa highly basic protein;60S ribosomal protein L13a	yes	no	2	2.2675e-09	178.71	1464300000	28113000	29221000	34747000	17148000	23206000	27566000	57835000	59978000	125250000	104990000	60015000	53871000	8825600	9618500	10863000	8850300	8562000	8669100	93147000	113000000	90723000	75583000	80204000	76626000
505	1153	551	21752;21753;21754;21755;21756;21757;21758;21759;21760;21761;21762;21763;21764;21765;21766;21767;21768	7823;7824;7825	7824		AEVSDVANAIYDGTSAVMISGETAIGAHPVHAVK	34	0	3379.67	gi|15605055	gi|15605055			yes	yes	4,5	1.0341e-15	102.39	67358000	756620	0	0	0	1044100	0	0	0	0	0	0	0	16564000	15045000	0	0	4334900	3679400	9054200	9416200	0	0	1073300	2929600
506	1461	552	21769;21770;21771;21772;21773;21774;21775;21776;21777;21778;21779;21780;21781;21782;21783;21784;21785;21786;21787;21788;21789;21790;21791;21792;21793;21794;21795;21796;21797;21798;21799;21800;21801;21802;21803;21804;21805;21806;21807;21808;21809;21810;21811;21812;21813;21814;21815;21816;21817;21818;21819;21820;21821;21822;21823;21824;21825;21826;21827;21828;21829;21830;21831;21832;21833;21834;218…	7826;7827;7828;7829	7827		AEVSNIR	7	0	787.419	gi|15605443	gi|15605443			yes	yes	2	0.060166	114.78	38016000	0	945670	808050	851770	226410	609950	0	510250	524420	1157900	977640	1354400	1682600	3274500	6334300	5993800	2550900	2911900	163030	1248100	709320	248840	729300	1665300
507	3486	553	21848;21849;21850;21851;21852;21853;21854;21855;21856;21857;21858;21859;21860;21861;21862;21863;21864;21865;21866;21867;21868;21869;21870;21871;21872;21873;21874;21875;21876;21877;21878;21879;21880;21881;21882;21883;21884;21885;21886;21887;21888;21889;21890;21891;21892;21893;21894;21895;21896;21897;21898;21899;21900;21901;21902;21903;21904;21905;21906;21907;21908;21909;21910;21911;21912;21913;219…	7830;7831;7832;7833;7834;7835;7836;7837;7838;7839;7840;7841;7842;7843;7844;7845;7846;7847;7848;7849;7850;7851;7852;7853;7854;7855	7842	4274	AEVSPMYGVQK	11	0	1207.59	Q9H3K2;Q5VT94	Q9H3K2	DERP2;GHITM;My021;TMBIM5;UNQ244/PRO281;GHITM;RP11-124L5.3-002	Dermal papilla-derived protein 2;Growth hormone-inducible transmembrane protein;Transmembrane BAX inhibitor motif-containing protein 5;Growth hormone inducible transmembrane protein	yes	no	2	4.024e-14	188.99	120040000	11755000	17193000	4279100	6495000	6525400	14710000	4527600	4508800	4500400	3548900	3635500	6150400	3231800	4236600	6036400	2671500	4464200	5393400	514790	1050800	1141200	315460	415260	1029000
508	3645	554	21974;21975;21976;21977;21978;21979;21980;21981;21982;21983;21984;21985;21986;21987;21988;21989;21990;21991;21992;21993;21994;21995;21996;21997;21998;21999;22000;22001;22002;22003;22004;22005;22006;22007;22008;22009;22010;22011;22012;22013;22014;22015;22016;22017;22018;22019;22020;22021;22022;22023;22024	7856;7857;7858;7859;7860;7861;7862;7863;7864;7865;7866;7867;7868;7869;7870	7858		AEVTAPDVK	9	0	928.487	Q8IVF2	Q8IVF2	AHNAK2;C14orf78;KIAA2019	Protein AHNAK2	yes	no	2	0.0098213	112.84	27814000	861100	1365200	384200	156570	311000	1066900	157780	119940	240330	155480	70617	202510	845530	1239400	607010	236310	761100	402690	1813600	2065200	769950	692160	1035700	1224700
509	3312	555	22025;22026;22027;22028;22029;22030;22031;22032;22033;22034;22035;22036;22037;22038;22039;22040;22041;22042;22043;22044;22045;22046;22047;22048;22049;22050;22051;22052;22053;22054;22055;22056;22057;22058;22059;22060;22061;22062;22063;22064;22065;22066;22067;22068;22069;22070;22071;22072;22073;22074;22075;22076;22077;22078;22079;22080;22081;22082;22083;22084;22085;22086;22087;22088;22089;22090;220…	7871;7872;7873;7874;7875;7876;7877;7878;7879;7880;7881;7882;7883;7884;7885;7886;7887;7888;7889;7890	7873		AEVVETTQVYTEEETR	16	0	1882.88	Q15149	Q15149	PLEC1	Hemidesmosomal protein 1;Plectin-1	yes	yes	2	3.0816e-75	271.08	66375000	2065400	1602300	148990	221190	1587600	2716200	4398100	3044200	2154700	2079100	2631400	6245500	406760	343600	396410	0	0	77104	3227800	2614500	3358600	1716100	2278600	2244500
510	3312	556	22094;22095;22096;22097;22098;22099;22100;22101;22102;22103;22104;22105;22106;22107;22108;22109;22110;22111;22112;22113;22114;22115;22116;22117;22118;22119;22120;22121;22122;22123;22124;22125;22126;22127;22128;22129;22130;22131;22132;22133;22134;22135;22136;22137	7891;7892;7893;7894	7891		AEVVETTQVYTEEETRR	17	1	2038.98	Q15149	Q15149	PLEC1	Hemidesmosomal protein 1;Plectin-1	yes	yes	3	0.20056	68.972	88649000	888680	412100	2655200	2557000	0	1049100	7295900	8971200	17445000	9852300	729890	1931300	198040	179620	0	0	0	544280	10173000	1276700	5212100	2606900	2653800	2881500
511	622	557	22138;22139;22140;22141;22142;22143;22144;22145;22146;22147;22148;22149;22150;22151;22152;22153;22154;22155;22156;22157;22158;22159;22160;22161;22162;22163;22164;22165;22166;22167;22168;22169;22170;22171;22172;22173;22174;22175;22176;22177;22178;22179;22180;22181;22182;22183;22184;22185;22186;22187;22188;22189;22190;22191;22192;22193;22194;22195	7895;7896;7897;7898;7899;7900;7901	7901		AEVVSIIIDR	10	0	1113.64	Q8IWZ3;E9PDP5;H3BLS9;H7C2F5	Q8IWZ3	ANKHD1;KIAA1085;MASK;PP2500;VBARP	Ankyrin repeat and KH domain-containing protein 1;HIV-1 Vpr-binding ankyrin repeat protein;Multiple ankyrin repeats single KH domain	yes	no	2	9.1829e-13	208.25	59958000	651930	1189000	2038900	2409200	1872900	3260000	703160	1208500	752840	842340	2322500	1271000	1026300	25944000	783310	843730	681510	913450	1845600	3203400	2028500	527550	582340	235860
512	3539	558	22196	7902	7902		AEVWDIDMIR	10	0	1246.6	Q6P2E9	Q6P2E9	EDC4;HEDLS	Autoantigen Ge-1;Autoantigen RCD-8;Enhancer of mRNA-decapping protein 4;Human enhancer of decapping large subunit	yes	yes	2	0.037284	96.143	658070	0	0	0	0	0	0	0	0	0	0	0	0	0	0	0	0	0	0	658070	0	0	0	0	0
513	1057	559	22197;22198;22199;22200;22201;22202;22203;22204;22205;22206;22207;22208;22209;22210	7903;7904;7905	7904		AEVWVGYADGSIVR	14	0	1520.76	gi|15604933	gi|15604933			yes	yes	2	9.7533e-40	240.6	43578000	0	0	0	6829900	1403400	5543600	0	0	1875000	2392600	3115800	0	7418600	6545800	0	0	4232400	3698700	0	0	0	522650	0	0
514	1027	560	22211;22212;22213;22214;22215;22216;22217;22218;22219;22220;22221;22222;22223;22224;22225;22226;22227;22228;22229;22230;22231;22232;22233;22234;22235;22236;22237;22238;22239;22240;22241;22242;22243;22244;22245;22246;22247;22248;22249;22250;22251;22252;22253;22254;22255;22256	7906;7907;7908;7909;7910	7908		AEWEIIK	7	0	887.475	gi|15604889	gi|15604889			yes	yes	2	0.01938	135.87	250070000	0	0	0	0	0	0	36697000	43191000	22153000	21527000	52161000	58132000	3381500	0	3841100	3563300	1973700	3452200	0	0	0	0	0	0
515	3071	561	22257;22258;22259;22260;22261;22262;22263;22264;22265;22266;22267;22268;22269;22270;22271;22272;22273;22274;22275;22276	7911	7911		AEWQVYK	7	0	922.455	Q00059;H7BYN3	Q00059	TCF6;TCF6L2;TFAM	Mitochondrial transcription factor 1;Transcription factor 6;Transcription factor 6-like 2;Transcription factor A, mitochondrial	yes	no	2	0.026574	131.04	29395000	5060900	0	1238200	1701400	2907000	1152700	939390	722370	1694300	1101500	1610500	688250	0	0	1327800	0	1834700	0	1537800	0	1335200	0	0	499900
516	3071	562	22277;22278;22279;22280;22281;22282;22283;22284;22285;22286;22287;22288;22289;22290;22291;22292;22293;22294;22295;22296;22297;22298;22299;22300;22301;22302;22303;22304;22305;22306;22307;22308;22309;22310;22311;22312;22313;22314;22315;22316;22317;22318;22319;22320;22321;22322;22323;22324;22325;22326;22327;22328;22329;22330;22331;22332	7912;7913;7914;7915;7916;7917;7918;7919;7920;7921	7919		AEWQVYKEEISR	12	1	1536.76	Q00059;H7BYN3	Q00059	TCF6;TCF6L2;TFAM	Mitochondrial transcription factor 1;Transcription factor 6;Transcription factor 6-like 2;Transcription factor A, mitochondrial	yes	no	2,3	3.4344e-06	162.38	132270000	8209200	4346800	7263700	6665800	12100000	24241000	1332800	1786700	6541300	8768900	8454100	12570000	1775100	718140	6228900	3295400	1520400	2324800	1461500	1382900	1685900	1855200	1243400	1891900
517	4291	563	22333;22334;22335;22336;22337;22338;22339;22340;22341;22342;22343;22344;22345;22346;22347;22348;22349;22350;22351;22352;22353;22354;22355;22356;22357;22358;22359;22360;22361;22362;22363;22364;22365	7922	7922		AEWRCEIEATIERIK	15	2	1902.96	Q9NYL2;B4DQ47	Q9NYL2	HCCS4;MLTK;ZAK	Human cervical cancer suppressor gene 4 protein;Leucine zipper- and sterile alpha motif-containing kinase;Mitogen-activated protein kinase kinase kinase MLT;Mixed lineage kinase-related kinase;MLK-like mitogen-activated protein triple kinase;Sterile alpha motif- and leucine zipper-containing kinase AZK;cDNA FLJ58036, highly similar to Homo sapiens sterile alpha motif and leucine zipper containing…	yes	no	2	0.2108	88.101	34261000	995730	0	1446500	67575	1075400	891260	0	312220	648390	539830	358210	404130	3182300	440680	7781000	6230000	2544700	3589000	1004300	1020500	658600	0	646990	424070
518	2908	564	22366;22367;22368;22369;22370;22371;22372;22373;22374;22375;22376;22377;22378;22379;22380;22381;22382;22383;22384;22385;22386;22387;22388;22389;22390;22391;22392;22393;22394	7923	7923		AEYDITTR	8	0	967.461	P60228;E5RHS5;E5RII3;E5RJ25;E5RIP5	P60228	EIF3E;EIF3S6;INT6	eIF-3 p48;Eukaryotic translation initiation factor 3 subunit 6;Eukaryotic translation initiation factor 3 subunit E;Viral integration site protein INT-6 homolog	yes	no	2	0.22964	67.169	80405000	7324000	7489200	7824100	0	2217000	4409100	5055900	4376400	3617900	1325300	2840500	3514600	720100	0	707370	0	0	0	3618500	4030000	4102500	0	4180200	3723700
519	3238;1690	565	22395;22396;22397;22398;22399;22400	7924;7925;7926;7927;7928;7929	7928		AEYEFDSPYWDDISDSAK	18	0	2136.88	Q14012;Q8IU85;H7C071	Q14012	CAMK1;CAMK1D	Calcium/calmodulin-dependent protein kinase type 1;CaM kinase I;CaM kinase I alpha;Calcium/calmodulin-dependent protein kinase type 1D;CaM kinase I delta;CaMKI-like protein kinase	no	no	2	2.088e-78	169.37	12947000	2409000	0	0	0	1476800	0	0	0	0	0	0	1733600	0	0	0	0	0	0	0	0	1822800	2203700	0	3301600
520	2493	566	22401;22402;22403;22404;22405;22406;22407;22408;22409;22410;22411;22412;22413;22414;22415;22416;22417;22418;22419;22420;22421;22422;22423;22424;22425;22426;22427;22428	7930;7931;7932;7933;7934;7935;7936;7937;7938;7939;7940;7941;7942;7943;7944;7945;7946;7947;7948;7949;7950;7951	7951		AEYEGDGIPTVFVAVAGR	18	0	1849.92	P22234;E9PBS1;D6RF62	P22234	ADE2;AIRC;PAICS;PAIS	AIR carboxylase;Multifunctional protein ADE2;Phosphoribosylaminoimidazole carboxylase;Phosphoribosylaminoimidazole-succinocarboxamide synthase;SAICAR synthetase	yes	no	2	2.709e-30	218.28	188180000	10351000	8778900	9830200	10035000	5187700	6587000	4054900	2931300	3380100	3032500	4893300	6693200	0	583870	1549600	0	0	0	13664000	14335000	10387000	9136300	19088000	19201000
521	3081	567	22429;22430;22431;22432;22433;22434;22435;22436;22437;22438;22439;22440;22441;22442;22443;22444;22445;22446;22447;22448;22449;22450;22451;22452;22453;22454;22455;22456;22457;22458;22459;22460;22461;22462;22463;22464;22465;22466;22467;22468;22469;22470;22471;22472;22473;22474;22475;22476;22477;22478;22479;22480;22481;22482;22483;22484;22485;22486;22487;22488;22489;22490;22491;22492;22493;22494;224…	7952;7953;7954;7955;7956;7957;7958;7959;7960;7961;7962;7963;7964;7965;7966;7967;7968;7969;7970;7971;7972;7973;7974;7975;7976;7977;7978;7979;7980;7981;7982;7983;7984;7985;7986;7987;7988;7989;7990;7991;7992;7993;7994;7995;7996;7997;7998;7999;8000;8001;8002;8003;8004;8005;8006;8007;8008;8009;8010;8011;8012;8013;8014;8015;8016;8017;8018;8019;8020;8021;8022;8023;8024;8025;8026;8027;8028;8029;8030;8031…	8066		AEYIASIFGTEK	12	0	1327.67	Q01081;Q8WU68;M0R2N4;M0QYK5;K7EJM7;K7EJH3;K7EPL9	Q01081	U2AF1;U2AF35;U2AFBP;U2AF1L3;U2AF1L4;U2AF1-RS3	Splicing factor U2AF 35 kDa subunit;U2 auxiliary factor 35 kDa subunit;U2 snRNP auxiliary factor small subunit;Splicing factor U2AF 26 kDa subunit;U2 auxiliary factor 26;U2 small nuclear RNA auxiliary factor 1-like protein 4;U2(RNU2) small nuclear RNA auxiliary factor 1-like protein 3	yes	no	2	4.8212e-10	178.67	380560000	11085000	8545700	16046000	9847700	10665000	9777500	13628000	14085000	20934000	14435000	19894000	15694000	3347500	1934000	2277900	998220	916110	1235000	26030000	20120000	26397000	15941000	18667000	18535000
522	3081	568	22618;22619;22620;22621;22622;22623;22624;22625;22626;22627;22628;22629;22630;22631;22632;22633;22634;22635;22636;22637;22638;22639;22640;22641;22642;22643;22644;22645;22646;22647;22648;22649;22650;22651;22652;22653;22654;22655;22656	8089;8090;8091;8092;8093;8094;8095;8096;8097;8098;8099;8100;8101;8102;8103;8104;8105;8106;8107;8108;8109;8110;8111	8102		AEYIASIFGTEKDK	14	1	1570.79	Q01081;Q8WU68;M0R2N4;M0QYK5;K7EJM7;K7EJH3	Q01081	U2AF1;U2AF35;U2AFBP;U2AF1L3;U2AF1L4;U2AF1-RS3	Splicing factor U2AF 35 kDa subunit;U2 auxiliary factor 35 kDa subunit;U2 snRNP auxiliary factor small subunit;Splicing factor U2AF 26 kDa subunit;U2 auxiliary factor 26;U2 small nuclear RNA auxiliary factor 1-like protein 4;U2(RNU2) small nuclear RNA auxiliary factor 1-like protein 3	yes	no	2	6.9839e-19	203.39	114260000	0	0	3348100	2958700	1212800	485290	3583600	3274800	5799300	2607100	1294100	2841100	0	0	0	0	0	383890	11116000	12502000	4895900	3297700	9428600	7919000
523	1554	569	22657;22658;22659;22660;22661;22662;22663;22664;22665;22666;22667;22668;22669;22670;22671;22672;22673;22674;22675;22676;22677;22678;22679;22680;22681;22682;22683;22684;22685;22686;22687;22688;22689;22690;22691;22692;22693;22694;22695;22696;22697;22698;22699;22700;22701;22702;22703;22704;22705;22706;22707;22708;22709;22710;22711;22712;22713;22714;22715;22716;22717;22718;22719;22720;22721;22722;227…	8112;8113;8114;8115;8116;8117;8118;8119;8120;8121;8122;8123;8124;8125;8126;8127;8128;8129;8130	8123		AEYIFQVIR	9	0	1137.62	gi|15605559	gi|15605559			yes	yes	2	5.9753e-06	198.58	602030000	6795800	7545400	8903900	14322000	7626000	11321000	7013600	5814800	7358800	10096000	6701300	9025100	69102000	49991000	24774000	27837000	58856000	60583000	30692000	34585000	25394000	23979000	20667000	22947000
524	71	570	22751;22752;22753;22754;22755;22756;22757;22758;22759;22760;22761;22762;22763;22764;22765;22766;22767;22768;22769;22770;22771;22772;22773;22774;22775;22776;22777	8131;8132;8133;8134;8135;8136;8137;8138;8139;8140;8141;8142;8143;8144	8140		AEYWAVSSITGENVR	15	0	1680.81	J3KQW8;A8MYQ9;Q9BZG1;C9JY26;C9JBG0;J3QLC6	J3KQW8	RAB34;RAB34;RAB39;RAH;RAB34;RAB34	Putative uncharacterized protein RAB34;Ras-related protein Rab-34;Ras-related protein Rab-39;Ras-related protein Rah	yes	no	2	9.1846e-27	215.34	118470000	7864900	7009200	10920000	12250000	5855700	6435200	2758100	0	5796100	5392200	5886600	5867500	3896000	0	3222400	3623900	2133600	0	4024600	3956700	3212900	2334300	3293200	0
525	1964	571	22778;22779;22780;22781;22782;22783;22784;22785;22786;22787;22788;22789;22790;22791;22792;22793;22794;22795;22796;22797;22798;22799;22800;22801;22802;22803;22804;22805;22806;22807;22808;22809;22810;22811;22812	8145;8146;8147;8148	8145		AEAAAITETAK	11	0	1074.56	O15439	O15439	ABCC4;MRP4	ATP-binding cassette sub-family C member 4;MRP/cMOAT-related ABC transporter;Multidrug resistance-associated protein 4;Multi-specific organic anion transporter B	yes	yes	2	0.014493	98.943	13230000	545280	784830	0	541010	543280	931110	512570	436680	785390	437190	382720	0	369230	527450	621690	216280	364490	395390	532990	640470	727500	0	355620	366330
526	2018	572	22813;22814;22815;22816;22817;22818;22819;22820;22821;22822;22823;22824;22825;22826;22827;22828;22829;22830;22831;22832;22833;22834;22835;22836;22837;22838;22839;22840;22841;22842;22843	8149;8150;8151;8152	8150		AEAAGIIGWIK	11	0	1127.63	O60287	O60287	C21orf108;KIAA0539;NPA1;URB1	Nucleolar pre-ribosomal-associated protein 1;URB1 ribosome biogenesis 1 homolog	yes	yes	2	0.00016063	153.12	10253000	0	140130	0	251340	0	220060	390690	134690	666990	472630	93929	316980	0	0	79993	0	0	0	1182000	1157700	487040	754160	689330	544800
527	3926	573	22844;22845;22846;22847;22848;22849;22850;22851;22852;22853;22854;22855;22856;22857;22858;22859;22860;22861;22862;22863;22864;22865;22866;22867;22868;22869;22870;22871;22872;22873;22874;22875;22876	8153;8154;8155;8156;8157;8158;8159;8160;8161;8162;8163;8164;8165;8166;8167;8168;8169;8170	8158		AEAAIIIIPEAAAER	15	0	1536.85	Q96JB2	Q96JB2	COG3;SEC34	Component of oligomeric Golgi complex 3;Conserved oligomeric Golgi complex subunit 3;p94;Vesicle-docking protein SEC34 homolog	yes	yes	2	0.0027254	106.13	15885000	746790	674010	1621300	936150	708610	895560	452570	570450	1543000	1050300	830060	669280	0	0	0	0	0	0	798450	445220	956570	712780	544250	0
528	1303	574	22877;22878;22879;22880;22881;22882;22883;22884	8171;8172	8172		AEAAIQNK	8	0	843.445	gi|15605249	gi|15605249			yes	yes	2	0.010449	123.98	1433800	20906	0	0	0	0	51016	0	0	0	0	0	0	123150	392150	153670	374450	88224	230180	0	0	0	0	0	0
529	2758	575;576	22885;22886;22887;22888;22889;22890;22891;22892;22893;22894;22895;22896;22897;22898;22899;22900;22901;22902;22903;22904;22905;22906;22907;22908;22909;22910;22911;22912;22913;22914;22915;22916;22917;22918;22919;22920;22921;22922;22923	8173;8174;8175;8176;8177;8178;8179	8179	3333	AFADAIEVIPMAISENSGMNPIQTMTEVR	29	0	3134.51	P48643;E9PCA1;B7ZAR1;E7ENZ3;B4DYD8	P48643	CCT5;CCTE;KIAA0098	CCT-epsilon;T-complex protein 1 subunit epsilon;cDNA, FLJ79275, highly similar to T-complex protein 1 subunit epsilon;cDNA FLJ52362, highly similar to T-complex protein 1 subunit epsilon	yes	no	2,3	5.2141e-05	74.748	34770000	1310600	1006200	10292000	7665400	289970	0	154290	0	3464400	2479800	0	0	0	0	0	0	0	0	1351500	1002400	299550	248060	0	0
530	2810	577	22924;22925;22926;22927;22928;22929;22930;22931;22932;22933;22934;22935;22936;22937;22938;22939;22940;22941;22942;22943;22944;22945;22946;22947;22948;22949;22950;22951;22952;22953;22954;22955;22956;22957;22958;22959;22960;22961;22962;22963;22964;22965;22966;22967;22968;22969;22970;22971;22972;22973;22974;22975;22976;22977;22978;22979;22980;22981;22982;22983	8180;8181;8182;8183;8184;8185;8186;8187;8188;8189;8190;8191;8192;8193	8182		AFADAMEVIPSTIAENAGINPISTVTEIR	29	0	3029.54	P50991;B7Z9L0;B7Z2F4	P50991	CCT4;CCTD;SRB	CCT-delta;Stimulator of TAR RNA-binding;T-complex protein 1 subunit delta	yes	no	2,3	5.7829e-32	162.77	194690000	5372100	4286300	31257000	20254000	4735600	3063900	1861500	1233300	9207800	5859600	1473800	2095000	1250200	0	0	0	0	0	42596000	31347000	5445900	536160	923150	0
531	2704	578	22984;22985;22986;22987;22988;22989;22990;22991;22992;22993;22994;22995;22996;22997;22998;22999;23000;23001;23002;23003;23004;23005;23006;23007;23008;23009;23010;23011;23012;23013;23014;23015;23016;23017;23018;23019;23020;23021;23022;23023;23024;23025;23026;23027;23028;23029;23030;23031;23032;23033;23034;23035;23036;23037;23038;23039;23040;23041;23042;23043;23044;23045;23046;23047;23048;23049;230…	8194;8195;8196;8197;8198;8199;8200;8201;8202;8203;8204;8205;8206;8207;8208;8209;8210;8211;8212;8213;8214;8215;8216;8217;8218;8219;8220;8221;8222;8223;8224;8225;8226;8227;8228;8229;8230;8231;8232;8233;8234;8235;8236;8237;8238;8239;8240;8241;8242;8243;8244;8245;8246;8247;8248;8249;8250;8251;8252;8253;8254;8255;8256;8257;8258;8259;8260;8261;8262;8263;8264;8265;8266	8220		AFAETHIK	8	0	915.481	P42704	P42704	LRP130;LRPPRC	130 kDa leucine-rich protein;GP130;Leucine-rich PPR motif-containing protein, mitochondrial	yes	yes	2,3	0.0018403	180.7	284250000	18131000	31601000	7215500	9663000	21020000	46127000	5600800	7684100	9658700	8761300	9830700	12780000	5062800	6339700	13119000	6818200	10152000	13798000	3379400	4934500	6303500	6073300	3669100	3736300
532	3182	579	23140;23141;23142;23143;23144;23145;23146;23147;23148;23149	8267	8267		AFAFVTFADDQIAQSICGEDIIIK	24	0	2671.32	Q13148;G3V162;B1AKP7;B4DJ45	Q13148	TARDBP;TDP43;RP4-635E18.2-003;TARDBP	TAR DNA-binding protein 43;TAR DNA binding protein;cDNA FLJ58188, highly similar to TAR DNA-binding protein 43	yes	no	3	0.013921	63.69	5888100	0	0	1913300	0	0	0	0	0	2505600	651370	176950	0	0	0	0	0	0	0	640970	0	0	0	0	0
533	2492	580	23150;23151;23152;23153;23154;23155;23156;23157;23158;23159;23160;23161;23162;23163;23164;23165;23166;23167;23168;23169;23170;23171;23172;23173;23174;23175;23176;23177;23178;23179;23180;23181;23182;23183;23184;23185;23186;23187;23188;23189;23190;23191;23192;23193;23194;23195;23196;23197;23198;23199;23200;23201;23202;23203;23204;23205;23206;23207;23208;23209;23210;23211;23212;23213;23214;23215;232…	8268;8269;8270;8271;8272;8273;8274;8275;8276;8277;8278;8279;8280;8281;8282;8283;8284;8285;8286;8287;8288;8289;8290;8291;8292;8293;8294	8268		AFAHITGGGIIENIPR	16	0	1664.9	P22102;B4DJ93	P22102	GART;PGFT;PRGS	5-phosphoribosylglycinamide transformylase;AIR synthase;GAR transformylase;Glycinamide ribonucleotide synthetase;Phosphoribosylamine--glycine ligase;Phosphoribosyl-aminoimidazole synthetase;Phosphoribosylformylglycinamidine cyclo-ligase;Phosphoribosylglycinamide formyltransferase;Phosphoribosylglycinamide synthetase;Trifunctional purine biosynthetic protein adenosine-3;cDNA FLJ51866, highly simil…	yes	no	3	6.4689e-05	145	335000000	12563000	12153000	14735000	23867000	5229400	14142000	13327000	13785000	17536000	19159000	17257000	17344000	2047800	1659100	694810	352920	1104000	1000200	15562000	21635000	13469000	14799000	12822000	11853000
534	1235	581	23234;23235;23236;23237;23238;23239;23240;23241;23242;23243;23244;23245	8295	8295		AFAHYK	6	0	735.37	gi|15605165	gi|15605165			yes	yes	2	0.28694	89.775	6217900	0	0	0	980920	0	499150	0	0	0	0	0	0	447090	817500	582080	1430800	151440	732520	0	162830	0	158630	57961	197040
535	524;4140	582	23246;23247;23248;23249;23250;23251;23252;23253;23254;23255;23256;23257;23258;23259;23260;23261;23262;23263;23264;23265;23266;23267;23268;23269;23270;23271;23272;23273;23274;23275;23276;23277;23278;23279;23280;23281;23282;23283;23284;23285;23286;23287;23288;23289;23290;23291;23292;23293;23294	8296;8297;8298;8299;8300;8301;8302;8303;8304;8305;8306;8307;8308;8309;8310;8311;8312;8313;8314;8315	8307		AFAIEVIK	8	0	889.527	E2QRM6;Q9H2U2	Q9H2U2	HSPC124;PPA2	Inorganic pyrophosphatase 2, mitochondrial;Pyrophosphatase SID6-306;Pyrophosphate phospho-hydrolase 2	no	no	2	0.0029689	173.88	265160000	27703000	28827000	5036000	3000900	17431000	30165000	3912000	6005600	4968200	4159900	9839000	11797000	2244600	2756000	5053600	6161400	4708500	5524800	9170900	8334100	3727500	6364500	10873000	12548000
536	3248	583	23295;23296;23297;23298;23299;23300;23301;23302;23303;23304;23305;23306;23307;23308;23309;23310;23311;23312;23313;23314;23315;23316;23317;23318;23319;23320	8316;8317;8318;8319	8318		AFAINDIDDYEK	12	0	1412.65	Q14166	Q14166	KIAA0153;TTLL12	Tubulin--tyrosine ligase-like protein 12	yes	yes	2	3.9414e-06	159.09	72642000	2638100	2651100	3329200	4742400	1641600	2150700	2680500	2271900	3094200	1915400	3630900	3883500	0	921110	866330	0	0	0	4735300	5923000	4328500	3864600	2393400	2399200
537	2598	584	23321;23322;23323;23324;23325;23326;23327;23328;23329;23330;23331;23332;23333;23334;23335;23336;23337;23338;23339;23340;23341;23342;23343;23344;23345;23346;23347;23348;23349;23350;23351;23352;23353;23354;23355;23356;23357;23358;23359;23360;23361;23362;23363;23364;23365;23366;23367;23368;23369;23370;23371;23372;23373;23374;23375;23376;23377;23378;23379;23380;23381;23382;23383;23384;23385;23386;233…	8320;8321;8322;8323;8324;8325;8326;8327;8328;8329;8330;8331;8332;8333;8334;8335;8336;8337;8338;8339;8340;8341;8342;8343;8344;8345;8346;8347;8348;8349;8350;8351;8352;8353;8354;8355;8356;8357;8358;8359;8360;8361;8362;8363;8364;8365;8366;8367;8368;8369;8370;8371;8372;8373;8374;8375;8376;8377;8378;8379;8380;8381;8382;8383;8384;8385;8386;8387;8388;8389;8390;8391;8392;8393;8394;8395;8396;8397;8398;8399…	8370		AFAISGPFNVQFIVK	15	0	1636.9	P31327	P31327	CPS1	Carbamoyl-phosphate synthase [ammonia], mitochondrial;Carbamoyl-phosphate synthetase I	yes	yes	2,3	1.1471e-145	322.81	926200000	89245000	70284000	38169000	34702000	85064000	73600000	28164000	19943000	59917000	49113000	34891000	29491000	14561000	10695000	20970000	11482000	16028000	11846000	38690000	28001000	35183000	33499000	17943000	14842000
538	3324;809;162;3323	585;586	23524;23525;23526;23527;23528;23529;23530;23531;23532;23533;23534;23535;23536;23537;23538;23539;23540;23541;23542;23543;23544;23545;23546;23547;23548;23549;23550;23551;23552;23553;23554;23555;23556;23557;23558;23559;23560;23561;23562;23563;23564;23565;23566;23567;23568;23569;23570;23571;23572;23573;23574;23575;23576	8450;8451;8452;8453;8454;8455;8456;8457;8458;8459;8460;8461;8462;8463;8464;8465;8466	8454	93	AFAMIIDK	8	0	907.484	Q15365;B4DLC0;F8VXH9;F8W0G4;F8W1G6;H3BND9;F8VZX2;B4DXP5;H3BRU6;Q15366	Q15366	PCBP1;PCBP2	Alpha-CP1;Heterogeneous nuclear ribonucleoprotein E1;Nucleic acid-binding protein SUB2.3;Poly(rC)-binding protein 1;cDNA FLJ58476, highly similar to Poly(rC)-binding protein 2;cDNA FLJ58339, highly similar to Poly(rC)-binding protein 2;Alpha-CP2;Heterogeneous nuclear ribonucleoprotein E2;Poly(rC)-binding protein 2	no	no	2	0.00035635	186.87	258310000	32560000	26222000	2005200	3647900	6823300	13331000	2103800	2557800	2032600	1722300	4138200	4565700	778740	359430	1383400	1604400	1547800	1563300	5326600	5553700	5401400	5234700	30992000	27740000
539	3324;809;162	587	23577;23578;23579;23580;23581;23582;23583;23584;23585;23586;23587;23588	8467;8468;8469	8467		AFAMIIDKIEEDISSSMTNSTAASRPPVTIR	31	2	3350.68	B4DLC0;F8VXH9;F8W0G4;F8W1G6;H3BND9;F8VZX2;B4DXP5;H3BRU6;Q15366	Q15366	PCBP2	cDNA FLJ58476, highly similar to Poly(rC)-binding protein 2;cDNA FLJ58339, highly similar to Poly(rC)-binding protein 2;Alpha-CP2;Heterogeneous nuclear ribonucleoprotein E2;Poly(rC)-binding protein 2	no	no	4	9.5836e-05	71.678	40879000	0	0	0	2300200	3296000	1263300	0	0	1285700	0	1378700	0	0	0	0	0	0	0	11131000	10295000	3139700	2348500	2091100	1578600
540	2598	588;589	23589;23590;23591;23592;23593;23594;23595;23596;23597;23598;23599;23600;23601;23602;23603;23604;23605;23606;23607;23608;23609;23610;23611;23612;23613;23614;23615;23616;23617;23618;23619;23620;23621;23622;23623;23624;23625;23626;23627;23628;23629;23630;23631;23632;23633;23634;23635;23636;23637;23638;23639;23640;23641;23642;23643;23644;23645;23646;23647;23648;23649;23650;23651;23652;23653;23654;236…	8470;8471;8472;8473;8474;8475;8476;8477;8478;8479;8480;8481;8482;8483;8484;8485;8486;8487;8488;8489;8490;8491;8492;8493;8494;8495;8496;8497;8498;8499;8500;8501;8502;8503;8504;8505;8506;8507;8508;8509;8510;8511;8512;8513;8514;8515;8516;8517;8518;8519;8520;8521;8522;8523;8524;8525;8526;8527;8528;8529;8530;8531;8532;8533;8534;8535;8536;8537;8538;8539;8540;8541;8542;8543;8544;8545;8546;8547;8548;8549…	8592	3038	AFAMTNQIIVEK	12	0	1363.72	P31327	P31327	CPS1	Carbamoyl-phosphate synthase [ammonia], mitochondrial;Carbamoyl-phosphate synthetase I	yes	yes	2	2.2194e-88	296.14	1466000000	160500000	87210000	25173000	24010000	100160000	175800000	32757000	31704000	90870000	81474000	35431000	81751000	25163000	16926000	36555000	33376000	38954000	42165000	58873000	51221000	65752000	45619000	23533000	29763000
541	1973	590	23815;23816;23817;23818;23819;23820;23821;23822;23823;23824;23825;23826;23827;23828;23829;23830;23831;23832;23833;23834;23835;23836;23837;23838	8593;8594;8595;8596;8597;8598;8599;8600;8601;8602;8603;8604;8605	8605		AFANIR	6	0	690.381	O43175	O43175	PGDH3;PHGDH	D-3-phosphoglycerate dehydrogenase	yes	yes	2	0.048185	136.19	79635000	1637400	4286500	8110100	1035300	2627900	3047300	0	2483800	3613500	3042000	3379600	0	0	1030100	0	0	0	0	5788700	5537100	4368900	3732300	4304100	4157200
542	1910	591	23839;23840;23841;23842;23843;23844;23845;23846;23847;23848;23849;23850;23851;23852;23853;23854;23855;23856;23857;23858;23859;23860;23861;23862;23863;23864;23865;23866;23867;23868;23869;23870;23871;23872;23873;23874;23875;23876;23877;23878;23879;23880;23881;23882;23883;23884;23885;23886;23887;23888;23889;23890;23891;23892	8606;8607;8608;8609;8610;8611;8612;8613;8614;8615;8616;8617;8618;8619;8620;8621;8622;8623;8624;8625;8626;8627;8628;8629;8630;8631;8632;8633;8634;8635;8636;8637;8638;8639	8627		AFANPEDAIR	10	0	1102.54	O14684	O14684	MGST1L1;PGES;PIG12;PTGES	Microsomal glutathione S-transferase 1-like 1;p53-induced gene 12 protein;Prostaglandin E synthase	yes	yes	2	1.0466e-10	190.02	187480000	10724000	10608000	19302000	9791700	6236700	10066000	4937700	5272800	17042000	14075000	3094900	2719900	6616300	8002800	7278900	4369000	2143800	3601200	5465700	5299600	3238600	2208700	2796200	2682000
543	941	592	23893;23894;23895;23896;23897;23898;23899;23900;23901;23902;23903;23904;23905;23906;23907;23908;23909;23910;23911;23912;23913;23914;23915;23916;23917;23918;23919;23920;23921;23922;23923;23924;23925;23926;23927;23928;23929;23930;23931;23932;23933;23934;23935;23936;23937;23938;23939;23940;23941;23942;23943;23944;23945;23946;23947;23948;23949;23950;23951;23952;23953;23954;23955;23956;23957;23958;239…	8640;8641;8642;8643;8644;8645;8646;8647;8648;8649;8650;8651;8652;8653;8654;8655;8656;8657;8658;8659;8660;8661;8662;8663;8664;8665;8666;8667;8668;8669;8670;8671;8672;8673;8674;8675;8676;8677;8678;8679;8680;8681;8682;8683;8684;8685;8686;8687;8688;8689;8690;8691;8692;8693;8694;8695;8696;8697;8698;8699;8700;8701;8702;8703;8704;8705;8706;8707;8708;8709;8710;8711;8712;8713;8714;8715;8716;8717;8718;8719…	8649		AFAQIFIETVVK	12	0	1364.77	gi|15604762	gi|15604762			yes	yes	2	7.6554e-64	272.03	1443500000	6700700	2841200	21323000	13046000	5528800	7230400	8988900	6545500	9891400	6388100	5391500	3304100	270400000	288400000	166130000	146360000	180490000	194720000	34037000	24310000	10894000	8701700	13746000	8119200
544	2533	593	24024;24025;24026;24027;24028;24029;24030;24031;24032;24033;24034;24035;24036;24037;24038;24039;24040;24041;24042;24043;24044;24045;24046;24047;24048;24049;24050;24051;24052;24053;24054;24055;24056	8736;8737;8738;8739	8736		AFASIR	6	0	663.37	P26373;J3KS98;H3BUK8	P26373	BBC1;OK/SW-cl.46;RPL13	60S ribosomal protein L13;Breast basic conserved protein 1	yes	no	2	0.23613	103.41	76039000	248970	411150	0	4883300	0	2592900	343080	3924500	868740	442050	14604000	14584000	294510	629120	0	461620	781330	815210	0	0	7543000	0	0	0
545	268	594	24057;24058;24059;24060;24061;24062;24063;24064;24065;24066;24067;24068;24069;24070	8740;8741;8742;8743;8744;8745;8746;8747;8748	8740		AFASWWYK	8	0	1057.5	B7Z468;E7EN75;D6RBR1;D6RGF7	B7Z468		cDNA FLJ56102, highly similar to Homo sapiens calpastatin (CAST), transcript variant 8, mRNA	yes	no	2	0.0023905	154.31	13032000	62758	0	0	0	133180	70942	0	0	0	0	0	0	0	0	0	0	0	0	1581600	1323000	2064700	763710	1815600	1286800
546	2135	595	24071;24072;24073;24074;24075;24076;24077;24078;24079;24080;24081;24082;24083;24084;24085;24086;24087;24088;24089;24090;24091;24092;24093;24094;24095;24096;24097;24098;24099;24100;24101;24102;24103;24104;24105;24106;24107;24108;24109;24110;24111;24112;24113;24114;24115;24116;24117;24118;24119;24120;24121;24122;24123;24124;24125;24126;24127;24128;24129;24130;24131;24132;24133;24134;24135;24136;241…	8749;8750;8751;8752;8753;8754;8755;8756;8757;8758;8759;8760;8761;8762;8763;8764;8765;8766;8767;8768;8769;8770;8771;8772;8773;8774;8775;8776;8777;8778;8779;8780;8781;8782;8783;8784;8785;8786;8787;8788;8789;8790;8791	8776		AFAVGVQQVIIK	12	0	1271.76	O95373	O95373	IPO7;RANBP7	Importin-7;Ran-binding protein 7	yes	yes	2	2.5058e-54	261.22	492440000	39874000	39884000	41840000	47012000	15102000	25574000	13223000	12355000	13087000	12649000	12327000	14911000	9168200	9060300	4863900	5122400	2652800	3130300	29545000	34697000	17346000	15936000	15033000	20310000
547	3276	596	24188;24189;24190;24191;24192;24193;24194;24195;24196;24197;24198;24199	8792;8793	8792		AFAVQSAVR	9	0	947.519	Q14692	Q14692	BMS1;BMS1L;KIAA0187	Ribosome assembly protein BMS1 homolog;Ribosome biogenesis protein BMS1 homolog	yes	yes	2	0.20706	71.692	18347000	0	0	335930	0	0	0	0	527500	0	0	0	0	0	0	0	0	0	0	2088600	2635000	1898200	1425500	1303200	1311900
548	2077	597	24200;24201;24202;24203;24204;24205;24206;24207;24208;24209;24210;24211;24212;24213;24214;24215	8794;8795;8796;8797;8798	8795		AFAVVASAIGIPSIIPFIK	19	0	1913.14	O75533	O75533	SAP155;SF3B1	Pre-mRNA-splicing factor SF3b 155 kDa subunit;Spliceosome-associated protein 155;Splicing factor 3B subunit 1	yes	yes	2,3	0.00014925	131.24	3765400	81645	0	519420	128970	0	0	0	0	599350	213340	0	0	120930	0	0	0	0	0	1481200	620530	0	0	0	0
549	3528	598	24216;24217;24218;24219;24220;24221	8799	8799		AFCAGGDIR	9	0	965.439	Q6NVY1;B8ZZZ0	Q6NVY1	HIBCH;HIBCH	3-hydroxyisobutyryl-CoA hydrolase, mitochondrial;3-hydroxyisobutyryl-coenzyme A hydrolase;Putative uncharacterized protein HIBCH	yes	no	2	0.0029848	133.12	13335000	0	0	0	363790	2345700	5483100	0	0	0	0	1340200	2378200	0	0	0	0	0	0	0	1424100	0	0	0	0
550	3312	599	24222;24223;24224;24225;24226;24227;24228;24229;24230;24231;24232;24233;24234;24235;24236;24237;24238;24239;24240;24241;24242;24243;24244;24245;24246;24247;24248;24249;24250;24251;24252;24253;24254;24255;24256;24257;24258;24259;24260;24261;24262;24263;24264;24265;24266;24267;24268;24269;24270;24271;24272;24273;24274;24275;24276;24277;24278;24279;24280;24281;24282;24283;24284;24285;24286;24287;242…	8800;8801;8802;8803;8804;8805;8806;8807;8808;8809;8810;8811;8812;8813;8814;8815;8816;8817;8818;8819;8820;8821;8822;8823;8824;8825;8826;8827;8828;8829	8808		AFCGFEDPR	9	0	1097.46	Q15149	Q15149	PLEC1	Hemidesmosomal protein 1;Plectin-1	yes	yes	2	2.7542e-05	188.76	134100000	3630900	2403000	3101100	3533900	2793700	2275500	8787700	5540100	10643000	8018900	4548700	6174000	307600	149670	86007	40377	49535	0	9332500	7787200	9505000	5484700	4586600	4073300
551	1663	600	24309;24310	8830;8831	8830		AFCTGIDSVIQPYR	14	0	1625.79	Q9UGJ1;H3BPU4	Q9UGJ1	76P;GCP4;TUBGCP4	Gamma-ring complex protein 76 kDa;Gamma-tubulin complex component 4	yes	no	2	0.043037	58.098	5454700	0	0	0	0	0	0	0	0	0	0	0	0	0	0	0	0	0	0	0	3052100	0	0	0	2402600
552	93	601	24311;24312;24313;24314;24315;24316;24317;24318;24319;24320;24321;24322;24323;24324;24325;24326;24327;24328;24329;24330;24331;24332;24333	8832;8833	8832		AFDCPETEYPVK	12	0	1454.64	B1AKJ5;O43847;G3V1R5;F5H7V1	B1AKJ5	hCG_40292;NRD1;RP4-657D16.2-002;NRD1	Nardilysin (N-arginine dibasic convertase);Nardilysin (N-arginine dibasic convertase), isoform CRA_d;Nardilysin;N-arginine dibasic convertase	yes	no	2	9.1437e-06	154.24	35765000	443990	492400	360480	0	225280	353050	846410	496470	575520	706120	299340	709060	0	0	0	0	82801	0	3443200	3090800	4491400	2474000	2462700	3140700
553	1394	602	24334;24335;24336;24337;24338;24339;24340;24341;24342;24343;24344;24345;24346;24347;24348;24349;24350;24351;24352;24353;24354;24355;24356;24357;24358;24359;24360;24361;24362;24363;24364;24365;24366;24367;24368;24369;24370;24371;24372;24373;24374;24375;24376;24377;24378;24379;24380;24381;24382;24383;24384;24385;24386;24387;24388;24389;24390;24391;24392;24393;24394;24395;24396;24397;24398;24399;244…	8834;8835;8836;8837;8838;8839;8840;8841;8842;8843;8844;8845;8846;8847;8848;8849;8850;8851;8852;8853;8854;8855;8856;8857;8858;8859;8860;8861;8862;8863;8864	8841		AFDEASAIIASYAIIPAAYAR	21	0	2183.13	gi|15605359	gi|15605359			yes	yes	2,3	2.1745e-43	215.23	190490000	215200	57149	2913600	1485100	2351200	1339500	959110	660400	1276800	736650	2076400	2794100	39347000	28298000	29484000	18544000	24195000	23107000	1644500	1895500	2130300	1738900	1677200	1432700
554	4498	603	24416;24417;24418;24419;24420;24421;24422;24423;24424;24425;24426;24427;24428;24429;24430;24431;24432;24433;24434;24435;24436;24437;24438;24439;24440;24441;24442;24443;24444;24445;24446;24447	8865;8866;8867;8868;8869;8870;8871;8872;8873;8874;8875;8876;8877;8878;8879;8880;8881;8882;8883;8884;8885;8886;8887;8888	8871		AFDIFNPNFK	10	0	1211.6	Q9Y3D9;J3QLR8	Q9Y3D9	CGI-138;HSPC329;MRPS23	28S ribosomal protein S23, mitochondrial	yes	no	2	9.7262e-09	182.39	148080000	8568300	9268700	9452200	11956000	13165000	15215000	1579500	2373800	5378100	4854700	7617100	7446300	3791900	4431000	5457900	5304800	4988500	5582100	2364700	2367700	1930300	1028500	3007500	3274400
555	3682	604	24448;24449;24450;24451;24452;24453;24454;24455;24456;24457;24458;24459;24460;24461;24462;24463;24464;24465;24466;24467;24468;24469;24470;24471;24472;24473;24474;24475;24476;24477;24478;24479;24480;24481;24482;24483;24484;24485;24486;24487;24488;24489;24490;24491;24492;24493;24494;24495;24496;24497;24498;24499;24500;24501;24502;24503;24504;24505;24506;24507;24508;24509;24510;24511	8889;8890;8891;8892;8893	8892		AFDIIER	7	0	862.455	Q8N1F7;H3BVG0;H3BRD9;H3BV15	Q8N1F7	KIAA0095;NUP93	93 kDa nucleoporin;Nuclear pore complex protein Nup93;Nucleoporin Nup93	yes	no	2	0.11051	100.74	133520000	7236500	7150600	6078500	7848800	4147100	6193700	5971000	4000400	4864600	4258100	3100600	6080400	0	0	503870	0	363080	0	6530200	7557200	8130800	3157900	5500600	6783600
556	2165	605	24512;24513;24514;24515;24516;24517;24518;24519;24520;24521;24522;24523;24524;24525;24526;24527;24528;24529;24530;24531;24532;24533;24534;24535;24536;24537;24538;24539;24540;24541;24542;24543;24544;24545;24546;24547;24548;24549;24550;24551;24552;24553;24554;24555;24556;24557;24558;24559;24560;24561;24562;24563;24564;24565;24566;24567;24568;24569;24570;24571;24572;24573;24574;24575;24576;24577;245…	8894;8895;8896;8897;8898;8899;8900;8901;8902;8903;8904;8905;8906;8907;8908;8909;8910;8911;8912;8913;8914;8915;8916;8917;8918;8919;8920;8921;8922;8923;8924;8925;8926;8927;8928;8929;8930;8931;8932;8933;8934;8935;8936;8937;8938;8939;8940;8941;8942;8943;8944;8945;8946;8947;8948;8949;8950;8951	8920		AFDIIVDRPVTIVR	14	1	1612.93	O96000;Q96II6;H3BPJ9;H3BV16	O96000	NDUFB10;hCG_42700;NDUFB10	Complex I-PDSW;NADH dehydrogenase [ubiquinone] 1 beta subcomplex subunit 10;NADH-ubiquinone oxidoreductase PDSW subunit;NADH dehydrogenase (Ubiquinone) 1 beta subcomplex, 10, 22kDa, isoform CRA_a;NDUFB10 protein	yes	no	2,3	7.9479e-05	162.68	1281700000	94810000	97867000	95901000	81114000	114380000	154140000	26924000	35821000	54042000	52595000	46960000	58878000	30752000	35167000	39604000	43671000	29473000	41410000	21129000	24356000	11730000	13886000	15260000	18148000
557	2340	606	24624;24625;24626;24627;24628;24629;24630;24631;24632;24633;24634;24635;24636;24637;24638;24639;24640;24641;24642;24643;24644;24645;24646;24647;24648;24649;24650;24651;24652;24653;24654;24655;24656;24657;24658;24659;24660;24661;24662;24663;24664;24665;24666;24667	8952;8953;8954;8955;8956	8954		AFDITYVR	8	0	983.508	P11047	P11047	LAMB2;LAMC1	Laminin B2 chain;Laminin subunit gamma-1;Laminin-1 subunit gamma;Laminin-10 subunit gamma;Laminin-11 subunit gamma;Laminin-2 subunit gamma;Laminin-3 subunit gamma;Laminin-4 subunit gamma;Laminin-6 subunit gamma;Laminin-7 subunit gamma;Laminin-8 subunit gamma;Laminin-9 subunit gamma;S-laminin subunit gamma	yes	yes	2	0.00029783	190.08	28375000	2136100	3802600	522240	595740	1380700	1646100	767950	600050	2176700	1758100	513270	828070	246720	429770	810810	782320	580370	501320	1010100	1120800	1279700	0	539990	627600
558	1169	607;608	24668;24669;24670;24671;24672;24673;24674	8957;8958;8959	8957	1052;1053;1054	AFDNAIMMIVYTEAGVYMR	19	0	2194.03	gi|15605079	gi|15605079			yes	yes	3	5.1786e-06	142.01	5015900	0	0	0	0	0	0	0	0	0	0	0	0	0	424250	1880700	1005700	845590	859680	0	0	0	0	0	0
559	4309	609	24675;24676;24677;24678;24679;24680	8960;8961;8962	8960		AFDQDGDGHITVDEIR	16	0	1786.81	Q9NZT1	Q9NZT1	CALML5;CLSP	Calmodulin-like protein 5;Calmodulin-like skin protein	yes	yes	3	8.636e-05	134.68	44383000	0	0	0	0	15395000	23276000	0	0	0	0	0	0	0	0	670560	837510	0	0	0	0	0	0	1887500	2316300
560	4354	610	24681;24682;24683;24684;24685;24686;24687;24688;24689;24690;24691;24692;24693;24694;24695;24696;24697;24698;24699;24700;24701;24702;24703;24704;24705;24706;24707;24708;24709;24710;24711;24712;24713;24714;24715;24716;24717;24718;24719;24720;24721;24722;24723;24724;24725;24726;24727;24728;24729;24730;24731;24732;24733;24734;24735;24736;24737;24738;24739;24740;24741;24742;24743;24744;24745;24746;247…	8963;8964;8965;8966;8967;8968;8969;8970;8971;8972;8973;8974;8975;8976;8977;8978;8979;8980;8981;8982;8983;8984;8985;8986;8987;8988;8989;8990;8991;8992;8993;8994;8995;8996;8997;8998;8999;9000;9001;9002;9003;9004;9005;9006;9007;9008;9009;9010;9011;9012;9013;9014;9015;9016;9017;9018;9019;9020;9021;9022;9023;9024;9025;9026;9027;9028;9029;9030;9031;9032;9033	8982		AFDQGADAIYDHINEGK	17	0	1862.84	Q9UDW1	Q9UDW1	HSPC119;UCRC;UQCR10	Complex III subunit 9;Complex III subunit X;Cytochrome b-c1 complex subunit 9;Cytochrome c1 non-heme 7 kDa protein;Ubiquinol-cytochrome c reductase complex 7.2 kDa protein	yes	yes	2,3	5.1223e-91	283.07	359960000	39506000	38793000	17206000	12305000	13884000	22330000	10269000	9684500	30404000	19711000	7183400	11931000	24038000	25069000	18436000	13421000	4900100	7396900	6925200	5778600	4954000	1509400	3197500	2881600
561	2563	611	24770;24771;24772;24773;24774;24775;24776;24777;24778;24779;24780;24781;24782;24783;24784;24785;24786;24787;24788;24789;24790;24791;24792;24793;24794;24795;24796;24797;24798;24799;24800;24801;24802;24803;24804;24805;24806;24807;24808;24809;24810;24811;24812;24813;24814;24815;24816;24817;24818;24819;24820;24821;24822;24823;24824;24825;24826;24827;24828;24829;24830;24831;24832;24833;24834;24835;248…	9034;9035;9036;9037;9038;9039;9040;9041;9042;9043;9044;9045;9046;9047;9048;9049;9050;9051	9047		AFDQIR	6	0	748.387	P29401;B4E022;Q9H0I9	P29401	TKT;TKTL2	Transketolase;cDNA FLJ56274, highly similar to Transketolase (EC 2.2.1.1);Transketolase-like protein 2	yes	no	2	0.10557	130.84	436260000	2673500	3028700	3295700	3842300	1467600	1956700	3096000	3353900	6688300	5887600	3863300	6978900	948250	0	292390	181450	0	135040	45395000	52163000	62993000	44275000	27052000	32841000
562	3379;330	612	24856;24857;24858;24859;24860;24861;24862;24863;24864;24865;24866;24867;24868;24869;24870;24871;24872;24873;24874;24875;24876;24877;24878;24879;24880;24881;24882;24883;24884;24885;24886;24887;24888;24889;24890;24891;24892;24893;24894;24895;24896;24897;24898;24899;24900;24901;24902	9052;9053;9054;9055	9054		AFDSAVAK	8	0	807.413	C9J406;H7C463;Q16891;B9A067	Q16891	IMMT;HMP;IMMT;PIG4;PIG52;IMMT	Putative uncharacterized protein IMMT;Cell proliferation-inducing gene 4/52 protein;Mitochondrial inner membrane protein;Mitofilin;p87/89	no	no	2	0.38969	67.032	84814000	6462300	8054200	4405900	3721100	6767100	1221500	3261500	0	4607400	2808000	3467400	0	6441900	2972500	1140300	9388400	6552500	9029000	64566	0	692020	570260	3097700	0
563	2855	613;614	24903;24904;24905;24906;24907;24908;24909;24910;24911;24912;24913;24914;24915;24916;24917;24918;24919;24920;24921;24922;24923;24924;24925;24926;24927;24928;24929;24930;24931;24932;24933;24934;24935;24936;24937;24938;24939;24940;24941;24942;24943;24944;24945;24946;24947;24948;24949;24950;24951;24952;24953;24954;24955;24956;24957;24958;24959;24960;24961;24962;24963;24964;24965;24966;24967;24968;249…	9056;9057;9058;9059;9060;9061;9062;9063;9064;9065;9066;9067;9068;9069;9070;9071;9072;9073;9074;9075;9076;9077;9078;9079;9080;9081;9082;9083;9084;9085;9086	9075	3495	AFDSGIIPMEFVNK	14	0	1566.78	P53396;B4E3P0	P53396	ACLY	ATP-citrate (pro-S-)-lyase;ATP-citrate synthase;Citrate cleavage enzyme;cDNA FLJ55447, highly similar to ATP-citrate synthase (EC 2.3.3.8)	yes	no	2	1.1371e-05	163.99	311860000	20560000	16274000	22613000	19541000	6358200	9954300	8847500	7659800	10845000	13351000	7908600	8556100	966170	1010100	1724500	1626100	844770	625500	26021000	28090000	18077000	14517000	14718000	14389000
564	2770	615	25027;25028;25029;25030;25031;25032;25033;25034;25035;25036;25037;25038;25039;25040;25041;25042;25043;25044;25045;25046;25047;25048;25049;25050;25051;25052;25053;25054;25055;25056;25057;25058;25059;25060;25061;25062;25063;25064;25065;25066;25067;25068;25069;25070;25071;25072;25073;25074;25075;25076;25077;25078;25079;25080;25081;25082;25083;25084;25085;25086;25087;25088;25089	9087;9088;9089;9090;9091;9092;9093;9094	9094		AFDTAGNGYCR	11	0	1230.51	P49327	P49327	FAS;FASN	[Acyl-carrier-protein] S-acetyltransferase;[Acyl-carrier-protein] S-malonyltransferase;3-hydroxypalmitoyl-[acyl-carrier-protein] dehydratase;3-oxoacyl-[acyl-carrier-protein] reductase;3-oxoacyl-[acyl-carrier-protein] synthase;Enoyl-[acyl-carrier-protein] reductase;Fatty acid synthase;Oleoyl-[acyl-carrier-protein] hydrolase	yes	yes	2	2.3105e-14	151.22	45145000	2003300	5030500	995310	1565300	146570	1119800	497540	724500	686440	489600	138840	836000	167090	457510	152750	79496	55875	0	2046900	1664300	4296200	1039100	2182000	2255700
565	3966	616	25090;25091;25092;25093;25094;25095;25096;25097;25098;25099;25100;25101;25102	9095;9096	9095		AFDVPDAEAR	10	0	1089.51	Q96S66	Q96S66	CLCC1;KIAA0761;MCLC	Chloride channel CLIC-like protein 1;Mid-1-related chloride channel protein 1	yes	yes	2	0.27169	65.347	21248000	2281300	0	4135700	4981400	1553700	1870900	0	0	847050	996370	225190	0	0	0	0	0	0	0	939830	0	0	0	0	0
566	4460	617	25103;25104;25105;25106;25107;25108;25109;25110;25111;25112;25113;25114;25115;25116;25117;25118;25119;25120;25121;25122;25123;25124;25125;25126;25127;25128;25129;25130;25131;25132;25133	9097;9098;9099;9100	9098		AFEAIISNIVKPVASDIQAR	20	1	2141.18	Q9Y2H6;G5E9X3	Q9Y2H6	FNDC3;FNDC3A;HUGO;KIAA0970	Fibronectin type-III domain-containing protein 3A;Human gene expressed in odontoblasts	yes	no	3	4.806e-07	117.2	44589000	4075100	3727200	551820	2048200	2806600	2768900	2384100	2080700	3063300	4395000	5377500	6171600	4042000	0	358480	0	0	0	0	0	387400	350790	0	0
567	1748	618	25134	9101	9101		AFEDDDITHVEGSVDPIR	18	0	2013.93	J3KQ32;Q9NTK5	J3KQ32	GTPBP9;OLA1;PRO2455;PTD004	GTP-binding protein 9;Obg-like ATPase 1	yes	no	2	0.07117	71.354	1191200	1191200	0	0	0	0	0	0	0	0	0	0	0	0	0	0	0	0	0	0	0	0	0	0	0
568	2118	619	25135	9102	9102		AFEDTIQIMER	11	0	1351.64	O95163;F5H2T0;H0YDF3	O95163	ELP1;IKAP;IKBKAP	Elongator complex protein 1;IkappaB kinase complex-associated protein;p150	yes	no	2	0.065168	87.184	0	0	0	0	0	0	0	0	0	0	0	0	0	0	0	0	0	0	0	0	0	0	0	0	0
569	2707	620	25136;25137;25138;25139;25140;25141;25142;25143;25144;25145;25146;25147;25148;25149;25150;25151;25152;25153;25154;25155;25156;25157;25158;25159;25160;25161;25162;25163;25164;25165;25166;25167;25168;25169;25170;25171;25172;25173;25174;25175;25176;25177;25178;25179;25180;25181;25182;25183;25184;25185;25186	9103;9104;9105;9106;9107;9108;9109;9110;9111;9112;9113;9114;9115;9116;9117;9118;9119;9120;9121;9122;9123;9124;9125;9126;9127;9128;9129;9130;9131;9132;9133;9134	9121		AFEESISTIK	10	0	1123.58	P42892;B4DKB2	P42892	ECE1	Endothelin-converting enzyme 1;cDNA FLJ59212, highly similar to Endothelin-converting enzyme 1 (EC 3.4.24.71)	yes	no	2	0.00087156	136.57	192030000	9367600	10972000	9098100	9280200	5972900	9331300	12949000	9063900	11444000	10981000	13897000	19170000	5329200	4562200	1811400	2155200	3045300	4150400	4969600	3896500	5048800	2950700	3920800	4331700
570	991	621	25187;25188;25189;25190;25191;25192;25193;25194;25195;25196;25197;25198	9135;9136;9137	9137		AFEIAK	6	0	677.375	gi|15604832;O75121;P55082;D6RAB5	gi|15604832	HSD39;HSD-39;KIAA0626;MFAP3L;MFAP3	Microfibrillar-associated protein 3-like;Testis development protein NYD-SP9;Microfibril-associated glycoprotein 3	yes	no	2	0.24212	101.72	79124000	0	0	0	8982900	0	0	0	0	0	0	0	0	0	18948000	0	6252300	15760000	17451000	0	10789000	0	941470	0	0
571	2093	622	25199	9138	9138		AFENCSEDIQER	12	0	1496.62	O75828	O75828	CBR3	Carbonyl reductase [NADPH] 3;NADPH-dependent carbonyl reductase 3	yes	yes	2	0.02438	107.85	913010	0	0	0	0	0	0	0	0	0	0	0	0	0	0	0	0	0	0	0	0	0	0	0	913010
572	688;3787	623	25200;25201;25202;25203;25204;25205;25206;25207;25208	9139;9140	9140		AFENIIGQAITK	12	0	1303.71	E9PMS6;Q8WWI1;J3KP06;F8WD26	E9PMS6	FBX20;FBXO20;KIAA0858;LMO7	F-box only protein 20;LIM domain only protein 7;LOMP	no	no	2	7.67e-10	179.19	7111100	0	0	0	0	0	0	0	0	0	0	0	0	0	0	0	0	0	0	1183500	935690	1050000	837500	725470	413260
573	2766	624	25209;25210;25211;25212;25213;25214;25215;25216;25217;25218;25219;25220;25221;25222;25223;25224	9141;9142	9141		AFEPATGR	8	0	847.419	P49189	P49189	ALDH4;ALDH7;ALDH9;ALDH9A1	4-trimethylaminobutyraldehyde dehydrogenase;Aldehyde dehydrogenase E3 isozyme;Aldehyde dehydrogenase family 9 member A1;Gamma-aminobutyraldehyde dehydrogenase;R-aminobutyraldehyde dehydrogenase	yes	yes	2	0.33151	69.998	13000000	1474500	2120000	229600	0	1223200	2252000	0	0	0	0	0	0	223850	238890	559170	369840	0	0	0	0	782730	0	0	1484300
574	1565	625	25225;25226;25227;25228;25229;25230	9143;9144	9144		AFETFSVAIDK	11	0	1226.62	gi|15605577	gi|15605577			yes	yes	2	1.0441e-21	224.02	23586000	0	0	655690	163270	0	0	0	0	0	0	0	0	3304800	0	6709200	6799600	5953200	0	0	0	0	0	0	0
575	1565	626	25231;25232;25233;25234;25235;25236;25237;25238;25239;25240;25241;25242;25243;25244;25245;25246;25247;25248;25249;25250;25251;25252;25253;25254;25255;25256;25257;25258;25259;25260;25261;25262;25263;25264;25265;25266;25267;25268;25269;25270;25271;25272;25273;25274;25275;25276;25277;25278;25279;25280;25281;25282;25283;25284;25285;25286;25287;25288;25289;25290;25291;25292;25293;25294;25295;25296;252…	9145;9146;9147;9148;9149;9150;9151;9152;9153;9154;9155;9156;9157;9158;9159	9153		AFETFSVAIDKDK	13	1	1469.74	gi|15605577	gi|15605577			yes	yes	2,3	5.229e-09	184.03	605010000	3561100	4415300	3888100	4162500	3347800	7773400	1484500	1482100	1327400	0	1562000	2842200	86479000	77024000	83371000	87951000	74820000	111780000	9186500	9335500	7444000	8736200	5914200	7120700
576	2711	627	25302;25303;25304;25305;25306;25307;25308;25309;25310;25311;25312;25313;25314;25315;25316;25317;25318;25319;25320;25321;25322;25323;25324	9160;9161;9162;9163	9161		AFEVAK	6	0	663.359	P43304;F8W6E4	P43304	GPD2	Glycerol-3-phosphate dehydrogenase, mitochondrial;mtGPD	yes	no	2	0.16969	119.23	15152000	897040	679490	586180	0	1971200	0	835320	0	1052800	1044200	0	548780	554110	0	3044400	1965600	48635	77327	0	0	956630	0	0	0
577	2770	628	25325;25326;25327;25328;25329;25330;25331;25332;25333;25334;25335;25336;25337;25338;25339;25340;25341;25342;25343;25344;25345;25346;25347;25348;25349;25350;25351;25352;25353;25354;25355;25356;25357;25358;25359;25360;25361;25362;25363;25364;25365;25366;25367;25368;25369;25370;25371;25372	9164;9165;9166;9167;9168;9169;9170;9171;9172;9173;9174	9164		AFEVSENGNIVVSGK	15	0	1548.78	P49327	P49327	FAS;FASN	[Acyl-carrier-protein] S-acetyltransferase;[Acyl-carrier-protein] S-malonyltransferase;3-hydroxypalmitoyl-[acyl-carrier-protein] dehydratase;3-oxoacyl-[acyl-carrier-protein] reductase;3-oxoacyl-[acyl-carrier-protein] synthase;Enoyl-[acyl-carrier-protein] reductase;Fatty acid synthase;Oleoyl-[acyl-carrier-protein] hydrolase	yes	yes	2	1.0731e-19	212.83	42355000	1477400	2707900	2038900	2594100	0	1043400	207970	333470	1211700	842390	734280	0	502500	251620	176100	0	0	48123	3702200	3226300	2954000	1835900	397540	595620
578	2586	629	25373;25374;25375;25376;25377;25378;25379;25380;25381;25382;25383;25384;25385;25386;25387;25388;25389	9175;9176	9175		AFEYNMQIFNEIDQAGSTIAR	21	0	2417.13	P30519;I3L430;I3L1Y2	P30519	HMOX2;HO2	Heme oxygenase 2	yes	no	2,3	5.788e-64	242.34	15158000	683160	618420	1587000	0	3298500	1217500	0	0	675850	0	602840	766220	641380	1188100	915870	813470	0	418670	0	1209800	210200	0	0	310630
579	3279;678	630	25390;25391;25392;25393;25394;25395;25396;25397;25398;25399;25400;25401;25402;25403;25404;25405;25406;25407;25408;25409;25410;25411;25412;25413;25414;25415;25416;25417;25418;25419;25420;25421;25422;25423;25424;25425;25426;25427;25428;25429;25430;25431;25432;25433;25434;25435;25436;25437;25438;25439;25440;25441;25442;25443;25444;25445;25446;25447;25448;25449;25450;25451;25452;25453;25454;25455;254…	9177;9178;9179;9180;9181;9182;9183;9184;9185;9186;9187;9188;9189;9190;9191;9192;9193;9194;9195	9190		AFFAGSQR	8	0	882.435	Q14697;F5H6X6;E9PKU7	Q14697	G2AN;GANAB;KIAA0088	Alpha-glucosidase 2;Glucosidase II subunit alpha;Neutral alpha-glucosidase AB	no	no	2	0.073071	94.662	528200000	34824000	43096000	5092000	11747000	17724000	43559000	17614000	5907500	23297000	20789000	13969000	34095000	1463900	1287100	10260000	5888500	265410	0	21782000	27096000	25878000	21195000	19123000	21893000
580	1938	631	25487;25488;25489;25490;25491;25492;25493;25494;25495;25496;25497	9196	9196		AFFDFGK	7	0	830.396	O15091	O15091	KIAA0391;MRPP3	Mitochondrial ribonuclease P protein 3	yes	yes	2	0.24891	79.454	10653000	2373200	1846500	1706200	690180	0	2708600	422680	0	576700	0	0	0	328910	0	0	0	0	0	0	0	0	0	0	0
581	2885	632	25498;25499;25500;25501;25502;25503;25504;25505;25506;25507;25508;25509;25510;25511;25512;25513;25514;25515;25516;25517;25518;25519;25520;25521;25522;25523;25524;25525;25526;25527;25528;25529;25530;25531	9197;9198;9199;9200;9201	9200		AFFESHPAPSAER	13	0	1444.67	P55786;E9PLK3;B7Z463;H0YDG0	P55786	NPEPPS;PSA	Puromycin-sensitive aminopeptidase;cDNA FLJ53354, highly similar to Puromycin-sensitive aminopeptidase (EC 3.4.11.-)	yes	no	3	0.10382	72.652	135190000	2225400	2501200	458360	1548100	1167700	3173300	1102600	1762500	985700	1405000	766050	1860200	0	646510	0	0	1093400	948670	14085000	20045000	12555000	8867100	7145800	10506000
582	1027	633	25532;25533;25534;25535;25536;25537;25538;25539;25540;25541;25542;25543;25544;25545;25546;25547;25548;25549;25550;25551;25552;25553;25554;25555;25556;25557;25558;25559;25560;25561;25562;25563;25564;25565;25566;25567;25568;25569;25570;25571;25572;25573;25574;25575;25576;25577;25578;25579;25580;25581;25582;25583	9202;9203;9204;9205;9206;9207;9208;9209;9210;9211;9212;9213;9214;9215;9216;9217;9218;9219;9220;9221;9222;9223;9224	9210		AFFIITR	7	0	866.501	gi|15604889	gi|15604889			yes	yes	2	0.020084	163.41	365090000	0	673030	0	0	1179700	1894900	46863000	54231000	41712000	37563000	79449000	95423000	0	0	0	1593500	0	4512100	0	0	0	0	0	0
583	4151	634	25584;25585;25586;25587;25588;25589;25590;25591;25592;25593;25594;25595;25596;25597;25598;25599;25600;25601;25602;25603;25604	9225;9226;9227;9228	9227		AFFPCFDTPAVK	12	0	1398.66	Q9H4A4;A6NKB8;C9JMZ3	Q9H4A4	APB;RNPEP;RNPEP;RNPEP	Aminopeptidase B;Arginine aminopeptidase;Arginyl aminopeptidase;Putative uncharacterized protein RNPEP	yes	no	2	0.00017632	135.86	94414000	0	0	0	0	0	747840	1238700	1217000	1846200	1869200	1561800	1677100	0	0	0	0	0	0	9236100	12704000	10663000	11007000	6703300	6936300
584	1258	635	25605;25606;25607;25608;25609;25610;25611;25612;25613;25614;25615;25616;25617;25618	9229;9230;9231;9232;9233;9234	9229		AFFPSYFIDR	10	0	1261.61	gi|15605191	gi|15605191			yes	yes	2	0.00039701	149.72	30690000	0	0	0	0	0	0	0	0	0	0	318460	344950	5358100	6338300	4990200	5645300	3144600	4042500	507430	0	0	0	0	0
585	1435	636	25619;25620;25621;25622;25623;25624;25625;25626;25627;25628;25629;25630;25631;25632;25633;25634;25635;25636;25637;25638;25639	9235;9236;9237;9238;9239;9240	9239		AFFQEACIIEQAFIK	15	0	1813.91	gi|15605412	gi|15605412			yes	yes	2,3	8.427e-27	216.34	32719000	0	0	2152200	1521900	0	0	0	0	0	0	0	0	8182900	8652700	1532100	413280	4427400	5836600	0	0	0	0	0	0
586	1435	637	25640;25641;25642;25643	9241;9242	9242		AFFQEACIIEQAFIKDPEVTIQGIIDR	27	1	3150.61	gi|15605412	gi|15605412			yes	yes	4	0.044203	59.539	6607300	0	0	0	0	0	0	0	0	0	0	0	0	4812600	1716200	0	0	78520	0	0	0	0	0	0	0
587	4443	638	25644;25645;25646;25647;25648;25649;25650;25651;25652;25653;25654;25655;25656;25657;25658;25659;25660;25661;25662;25663;25664;25665;25666;25667;25668;25669;25670;25671;25672;25673;25674;25675;25676;25677;25678;25679;25680;25681;25682;25683;25684;25685;25686;25687;25688;25689;25690;25691	9243;9244;9245;9246;9247;9248;9249;9250;9251;9252;9253;9254;9255;9256;9257;9258;9259;9260;9261;9262;9263;9264;9265;9266	9248		AFFSEVER	8	0	983.471	Q9UQ80;F8VR77	Q9UQ80	EBP1;PA2G4	Cell cycle protein p38-2G4 homolog;ErbB3-binding protein 1;Proliferation-associated protein 2G4	yes	no	2	0.0023673	178.08	478450000	980730	16273000	10353000	10715000	6429700	3735300	16780000	0	13066000	12643000	7985500	14980000	7331200	3250200	2253000	1455000	2494900	2537000	38426000	30329000	34707000	34013000	38400000	47856000
588	2827	639	25692;25693;25694;25695;25696;25697;25698;25699;25700;25701;25702;25703;25704;25705;25706;25707;25708;25709;25710;25711;25712;25713;25714;25715;25716;25717;25718;25719;25720;25721;25722;25723;25724;25725;25726;25727;25728;25729;25730;25731;25732;25733;25734;25735;25736;25737;25738	9267	9267		AFFSGR	6	0	683.339	P51659;E7EWE5;E7ET17;G5E9S2;E7EPL9	P51659	EDH17B4;HSD17B4	17-beta-hydroxysteroid dehydrogenase 4;3-alpha,7-alpha,12-alpha-trihydroxy-5-beta-cholest-24-enoyl-CoA hydratase;3-hydroxyacyl-CoA dehydrogenase;D-bifunctional protein;Peroxisomal multifunctional enzyme type 2	yes	no	2	0.39412	74.417	49037000	6206400	6408200	1099200	1190100	1882200	2467500	3317100	2681100	2824900	1951200	795280	2674300	1566500	2358100	773090	849060	1198300	1282200	799250	0	989190	535400	823830	557950
589	3822	640	25739;25740;25741;25742;25743;25744;25745;25746;25747;25748;25749;25750;25751;25752;25753;25754;25755;25756;25757;25758;25759;25760;25761;25762;25763;25764;25765;25766;25767;25768;25769;25770;25771;25772;25773;25774;25775;25776;25777;25778	9268;9269;9270;9271;9272	9268		AFFSPFR	7	0	870.439	Q92626	Q92626	KIAA0230;MG50;PRG2;PXDN;VPO;VPO1	Melanoma-associated antigen MG50;p53-responsive gene 2 protein;Peroxidasin homolog;Vascular peroxidase 1	yes	yes	2	0.17478	88.591	23586000	2131000	2190200	1009100	1005500	913630	1693100	655200	581070	1477900	978670	813590	787110	392990	400600	531790	520050	310980	67134	1230700	1094600	869000	705380	527710	477110
590	3567	641	25779;25780;25781;25782;25783;25784;25785;25786;25787;25788;25789;25790;25791;25792;25793	9273	9273		AFFSSYIK	8	0	961.491	Q6ZRP7;H0Y430	Q6ZRP7	QSCN6L1;QSOX2;SOXN	Neuroblastoma-derived sulfhydryl oxidase;Quiescin Q6-like protein 1;Sulfhydryl oxidase 2	yes	no	2	0.15211	105.95	15566000	1857300	2260800	2139300	1666200	0	1178300	706660	549960	721750	777670	720580	1210900	492170	0	0	0	0	304790	0	493250	0	0	0	0
591	2403	642	25794;25795;25796;25797;25798;25799;25800;25801;25802;25803;25804;25805;25806;25807;25808;25809;25810;25811;25812;25813;25814;25815;25816;25817;25818;25819;25820;25821;25822;25823;25824;25825;25826;25827;25828;25829;25830;25831;25832;25833;25834;25835;25836;25837;25838;25839;25840;25841;25842;25843	9274;9275;9276;9277;9278;9279	9274		AFFSVIR	7	0	838.47	P14902	P14902	IDO;IDO1;INDO	Indoleamine 2,3-dioxygenase 1;Indoleamine-pyrrole 2,3-dioxygenase	yes	yes	2	0.021189	143.37	377190000	1420200	1658100	3582700	3631200	1621700	1681900	10472000	13125000	11603000	13972000	26654000	30549000	0	0	1968500	1083200	0	0	8817100	0	4823800	11340000	42320000	46494000
592	1312	643	25844;25845;25846;25847;25848;25849;25850;25851;25852;25853;25854;25855;25856;25857;25858;25859;25860;25861;25862;25863;25864;25865	9280;9281;9282;9283;9284;9285;9286	9280		AFFTQPNNK	9	0	1065.52	gi|15605258	gi|15605258			yes	yes	2	0.00019239	164.53	39838000	749760	633760	0	841580	0	1760000	873510	1520500	2408700	1615700	2420800	3411600	6129800	8782200	4309900	3527900	0	0	0	0	0	0	0	852710
593	738	644	25866;25867;25868;25869;25870;25871;25872;25873;25874;25875;25876;25877;25878;25879;25880;25881;25882;25883;25884;25885;25886;25887;25888;25889;25890;25891;25892;25893;25894;25895;25896;25897;25898;25899;25900;25901;25902;25903;25904;25905;25906;25907;25908;25909;25910;25911;25912;25913;25914;25915;25916;25917;25918;25919;25920;25921;25922;25923;25924;25925;25926;25927;25928;25929;25930;25931;259…	9287;9288;9289;9290;9291;9292;9293;9294;9295;9296;9297;9298;9299;9300;9301;9302;9303;9304;9305;9306;9307;9308;9309;9310;9311;9312;9313;9314;9315;9316;9317;9318;9319;9320;9321;9322;9323;9324;9325;9326;9327;9328	9297		AFGAPVPSVQWIDEDGTTVIQDER	24	0	2629.27	F5H025;P32004;F5H1H0	F5H025	CAML1;L1CAM;MIC5	Neural cell adhesion molecule L1	yes	no	2,3	2.4005e-50	221.86	171610000	10410000	9886600	16688000	10788000	6942600	3628200	3792500	2443900	9556400	7809400	3143400	1033000	4694600	2581700	3637000	2843800	1876600	489990	12411000	9702200	10874000	6228800	6128400	4394000
594	1382	645	25980;25981;25982;25983;25984;25985;25986	9329	9329		AFGATPFYYCVVTIDK	16	0	1850.89	gi|15605347	gi|15605347			yes	yes	2	0.030513	79.639	34786000	0	0	0	0	0	0	0	0	0	0	0	0	5737000	5597600	6204700	5384200	5508200	6354700	0	0	0	0	0	0
595	3906	646	25987;25988;25989;25990;25991;25992;25993;25994;25995;25996;25997;25998;25999;26000;26001;26002;26003;26004;26005;26006;26007;26008;26009;26010;26011;26012;26013;26014;26015;26016;26017;26018;26019;26020;26021;26022;26023;26024;26025;26026;26027;26028;26029;26030;26031;26032;26033;26034;26035;26036;26037;26038;26039;26040;26041;26042;26043;26044;26045;26046;26047;26048;26049;26050;26051;26052;260…	9330;9331;9332;9333;9334;9335;9336;9337;9338;9339;9340;9341;9342;9343;9344;9345;9346;9347;9348;9349;9350;9351;9352;9353;9354;9355;9356;9357;9358;9359	9331		AFGFSHIEAIIDDSK	15	0	1648.81	J3KR44;Q96FW1;F5H6Q1;F5GYN4;F5GYJ8	J3KR44	HSPC263;OTB1;OTU1;OTUB1	Deubiquitinating enzyme OTUB1;OTU domain-containing ubiquitin aldehyde-binding protein 1;Otubain-1;Ubiquitin thioesterase OTUB1;Ubiquitin-specific-processing protease OTUB1	yes	no	2,3	3.8725e-19	208.82	306870000	30512000	25052000	16036000	13256000	16904000	29171000	7726800	4875200	5389100	6944800	12348000	12955000	3940700	3538500	1389000	1937500	0	534450	17722000	19515000	7482900	8470600	11685000	13185000
596	2595	647	26060;26061;26062;26063;26064;26065;26066;26067;26068;26069;26070;26071;26072;26073;26074;26075;26076;26077;26078;26079;26080;26081;26082;26083;26084;26085	9360;9361;9362;9363;9364;9365;9366	9365		AFGGQSIK	8	0	806.429	P31040;E9PBJ5;D6RFM5	P31040	SDH2;SDHA;SDHF	Flavoprotein subunit of complex II;Succinate dehydrogenase [ubiquinone] flavoprotein subunit, mitochondrial	yes	no	2	0.0048185	139.31	182820000	11037000	12380000	7874100	13898000	12839000	23297000	0	0	13122000	10739000	0	0	3210500	0	16953000	13616000	5540900	0	4812700	0	6512500	5420600	3626900	4607700
597	1746	648	26086	9367	9367		AFGHHAVSIIDGGIR	15	0	1548.82	J3KPV7;P25325;B1AH49	J3KPV7	MPST;TST2;LL22NC01-146D10.4-005;MPST	3-mercaptopyruvate sulfurtransferase;Mercaptopyruvate sulfurtransferase	yes	no	3	0.60739	57.106	3238900	0	0	0	0	3238900	0	0	0	0	0	0	0	0	0	0	0	0	0	0	0	0	0	0	0
598	2278	649	26087;26088;26089;26090;26091;26092;26093;26094;26095;26096;26097;26098;26099;26100;26101;26102;26103;26104;26105;26106;26107;26108;26109;26110;26111;26112;26113;26114;26115;26116;26117	9368;9369;9370;9371;9372;9373;9374;9375;9376;9377;9378;9379;9380;9381;9382;9383;9384;9385;9386;9387;9388	9371		AFGIIK	6	0	647.401	P07954;A6NCI4;H3BUS3;REV__Q8IYM2;Q5STX8;Q9BQI0;P55008;Q5JUP3	P07954	FH;VWA3A;AIF1;DADB-70P7.8-004;DAMC-157M7.6-004;DAQB-195H10.2-004;DASS-82G15.2-004;XXbac-BCX270M2.5-004;XXbac-BPG296P20.11-004;AIF1L;C9orf58;IBA2;UNQ672/PRO1306;AIF1;G1;IBA1;C9orf58;RP11-544A12.2-006	Fumarate hydratase, mitochondrial;von Willebrand factor A domain-containing protein 3A;Allograft inflammatory factor 1;Allograft inflammatory factor 1-like;Ionized calcium-binding adapter molecule 2;Ionized calcium-binding adapter molecule 1;Protein G1;Chromosome 9 open reading frame 58	yes	no	2	0.0795	136.65	272630000	33194000	34763000	6111900	5557800	19025000	30448000	7829700	4950300	375840	9409000	4965700	7788900	5393700	4289700	5672100	5760700	6432200	8277000	8817100	9062500	7868000	5392100	7574300	8188500
599	2248	650	26118;26119;26120;26121;26122;26123;26124;26125;26126;26127;26128;26129;26130;26131;26132;26133;26134;26135;26136;26137;26138;26139;26140;26141;26142;26143;26144;26145;26146;26147;26148;26149;26150;26151;26152;26153;26154;26155;26156;26157;26158;26159;26160;26161;26162;26163;26164;26165;26166;26167;26168;26169;26170;26171	9389;9390;9391;9392;9393;9394;9395;9396;9397;9398;9399;9400;9401;9402;9403;9404;9405;9406;9407;9408	9392		AFGIPIR	7	0	772.46	P06493;E5RIU6	P06493	CDC2	Cell division control protein 2 homolog;Cyclin-dependent kinase 1;p34 protein kinase	yes	no	2	0.041838	121.87	194480000	16973000	11884000	7665300	7591800	7579900	12245000	4640600	5848300	5212200	5975900	5807700	9488400	1905800	1786700	1987600	1668300	716700	2594300	10892000	10930000	4354700	5585000	7233100	10401000
600	3257	651	26172	9409	9409		AFGPGIEGGIVNK	13	0	1257.67	Q14315	Q14315	ABPL;FLN2;FLNC	ABP-280-like protein;ABP-L;Actin-binding-like protein;Filamin-2;Filamin-C;Gamma-filamin	yes	yes	2	0.058088	92.866	756780	0	0	0	0	0	0	0	0	0	0	0	0	0	0	0	0	0	0	0	0	756780	0	0	0
601	2483	652	26173;26174;26175;26176;26177;26178;26179;26180;26181;26182;26183;26184;26185;26186;26187;26188;26189;26190;26191;26192;26193;26194;26195;26196;26197;26198;26199;26200;26201;26202;26203;26204;26205;26206;26207;26208;26209;26210;26211;26212;26213;26214;26215;26216;26217;26218;26219;26220;26221;26222;26223;26224;26225;26226;26227;26228;26229;26230;26231;26232;26233;26234;26235;26236;26237;26238;262…	9410;9411;9412;9413;9414;9415;9416;9417;9418;9419;9420;9421;9422;9423;9424;9425;9426;9427;9428;9429;9430;9431;9432;9433;9434;9435;9436;9437;9438;9439;9440;9441;9442;9443;9444;9445;9446;9447;9448;9449;9450;9451;9452;9453;9454;9455;9456;9457;9458;9459;9460;9461;9462;9463;9464;9465;9466;9467;9468;9469;9470;9471;9472;9473;9474;9475;9476;9477;9478;9479;9480;9481;9482;9483;9484;9485;9486;9487;9488;9489…	9494		AFGPGIQGGSAGSPAR	16	0	1428.71	P21333;Q5HY54	P21333	FLN;FLN1;FLNA;FLNA;XX-FW83128A1.1-010	Actin-binding protein 280;Alpha-filamin;Endothelial actin-binding protein;Filamin-1;Filamin-A;Non-muscle filamin;Filamin A, alpha (Actin binding protein 280)	yes	no	2	6.8769e-37	232.37	1349100000	36069000	41938000	27182000	33311000	19413000	38751000	35939000	34643000	60132000	39195000	25843000	45503000	7315100	7814700	10519000	5546300	5078300	5848800	100270000	114380000	74013000	47334000	56859000	54543000
602	1513	653	26312;26313;26314;26315;26316;26317;26318;26319;26320;26321;26322;26323;26324;26325;26326;26327;26328;26329;26330;26331;26332;26333;26334;26335;26336;26337;26338;26339;26340;26341;26342;26343;26344;26345;26346;26347;26348	9498;9499;9500;9501;9502;9503;9504;9505;9506	9503		AFGQAVNSIQGK	12	0	1218.64	gi|15605506	gi|15605506			yes	yes	2	1.2359e-89	305.7	247380000	0	0	0	1233900	2471200	3408100	2971300	4967600	2286200	1399600	2729000	4633000	36731000	41202000	24310000	15016000	38060000	41832000	5408600	5320800	3170300	1169300	2581100	4287400
603	1800	654	26349;26350;26351;26352	9507;9508;9509;9510	9510		AFGSTIVINPEK	12	0	1274.69	Q13620;K4DI93	Q13620	CUL4B;KIAA0695	Cullin-4B	yes	no	2	0.015782	101.39	11592000	2355600	0	3004400	4137000	0	0	0	0	0	0	0	0	0	0	0	0	0	0	0	0	0	2094700	0	0
604	229	655	26353;26354;26355;26356;26357;26358;26359;26360;26361;26362;26363;26364;26365;26366;26367;26368;26369;26370;26371;26372;26373;26374;26375;26376;26377;26378;26379;26380;26381;26382;26383;26384;26385;26386;26387;26388;26389;26390;26391;26392;26393;26394;26395;26396;26397;26398;26399;26400;26401;26402;26403;26404;26405;26406;26407;26408;26409;26410;26411;26412;26413;26414;26415;26416;26417;26418;264…	9511;9512;9513;9514;9515;9516;9517;9518;9519;9520;9521;9522;9523;9524;9525;9526;9527;9528;9529;9530;9531;9532;9533;9534;9535;9536;9537;9538;9539;9540;9541;9542;9543;9544;9545	9540		AFGYYGPIR	9	0	1042.52	P84103;B4E241	P84103	SFRS3;SRP20;hCG_14802;SFRS3	Pre-mRNA-splicing factor SRP20;Splicing factor, arginine/serine-rich 3;cDNA FLJ52832, highly similar to Splicing factor, arginine/serine-rich 3;Splicing factor, arginine/serine-rich 3, isoform CRA_a	yes	no	2	0.0015961	144.38	741240000	3162900	3326100	6436000	7998600	2011200	4127400	7695200	9661200	20208000	19679000	17627000	22340000	1566600	1534100	1665200	737910	1603900	2635100	63847000	83901000	49264000	47756000	51085000	58063000
605	1573	656	26425;26426;26427;26428;26429;26430;26431;26432;26433;26434;26435;26436;26437;26438;26439;26440;26441;26442;26443;26444;26445;26446;26447;26448;26449;26450;26451;26452;26453;26454;26455;26456;26457;26458;26459;26460;26461;26462;26463;26464;26465;26466;26467;26468;26469;26470;26471;26472;26473;26474;26475;26476;26477;26478;26479;26480;26481;26482;26483;26484;26485;26486	9546;9547;9548;9549;9550;9551;9552;9553;9554;9555	9554		AFHENISIK	9	0	1057.56	gi|15605591	gi|15605591			yes	yes	2,3	0.0017416	149.82	162270000	973600	5539500	0	1368400	2386800	3529900	1207200	1165500	0	0	1430100	3552200	24536000	32661000	10623000	5639200	9490100	25826000	3411100	4434100	3874700	1911200	1164000	9297200
606	3345	657	26487;26488;26489;26490;26491;26492;26493;26494;26495;26496;26497;26498;26499;26500;26501;26502;26503;26504;26505;26506;26507;26508;26509;26510;26511;26512;26513;26514;26515;26516;26517;26518;26519;26520;26521;26522;26523;26524	9556;9557;9558;9559;9560;9561;9562;9563;9564;9565;9566;9567;9568;9569;9570;9571;9572;9573;9574;9575;9576;9577;9578;9579;9580	9559		AFHITNDEPIPFWTFISR	18	0	2190.09	Q15738	Q15738	H105E3;NSDHL	Protein H105e3;Sterol-4-alpha-carboxylate 3-dehydrogenase, decarboxylating	yes	yes	3	6.2282e-06	139.66	144690000	5332900	2729500	10798000	9311000	11138000	590190	1898200	1642000	5749000	0	5708600	7506300	10609000	7774000	9796900	4612200	7068000	5328700	6595300	7678000	3278300	2184600	4435300	4357400
607	2444	658	26525;26526;26527;26528;26529;26530;26531;26532;26533;26534;26535;26536;26537;26538;26539;26540;26541;26542;26543;26544;26545;26546;26547;26548;26549;26550;26551;26552;26553;26554;26555;26556;26557;26558;26559;26560;26561;26562;26563;26564;26565;26566;26567;26568;26569;26570;26571;26572;26573;26574;26575;26576;26577;26578;26579;26580;26581;26582;26583;26584;26585;26586;26587;26588;26589;26590;265…	9581;9582;9583;9584;9585;9586;9587;9588;9589;9590;9591;9592;9593;9594;9595;9596;9597;9598;9599;9600;9601;9602;9603;9604;9605;9606;9607;9608;9609;9610;9611;9612;9613;9614;9615;9616;9617;9618;9619;9620;9621;9622;9623;9624;9625;9626;9627;9628;9629;9630;9631	9583		AFHNEAQVNPER	12	0	1410.66	P17987;E7EQR6;F5H282	P17987	CCT1;CCTA;TCP1	CCT-alpha;T-complex protein 1 subunit alpha	yes	no	2,3	8.0941e-15	196.24	833950000	17048000	23498000	34677000	62873000	10077000	20827000	22978000	33101000	34818000	31315000	36884000	44891000	1031600	3556300	7563200	1158200	1834600	266610	60462000	75549000	35680000	44690000	31263000	31523000
608	3073	659	26757;26758;26759;26760;26761;26762;26763;26764;26765;26766;26767;26768;26769;26770;26771;26772;26773;26774;26775;26776;26777;26778;26779;26780;26781;26782;26783;26784;26785;26786;26787;26788;26789;26790;26791	9632	9632		AFHPFIAGPYNR	12	0	1388.7	Q00341;H0Y394;H7C0A4	Q00341	HBP;HDLBP;VGL	High density lipoprotein-binding protein;Vigilin	yes	no	3	0.36516	57.532	68228000	1958300	574050	2080400	2558200	852040	1655000	2613400	1579700	3409100	2780200	3552300	3181900	299100	178570	0	0	176150	124740	8136600	6392800	10207000	6346400	1734200	3444800
609	2512	660	26792;26793;26794;26795;26796;26797;26798;26799;26800;26801;26802;26803;26804;26805;26806;26807;26808;26809;26810;26811;26812;26813;26814;26815;26816;26817	9633	9633		AFHSSIHESIQKPYNQK	17	1	2013.01	P23634	P23634	ATP2B2;ATP2B4;MXRA1	Matrix-remodeling-associated protein 1;Plasma membrane calcium ATPase isoform 4;Plasma membrane calcium pump isoform 4;Plasma membrane calcium-transporting ATPase 4	yes	yes	4	0.19296	73.386	31233000	595890	3914600	891200	1133800	0	3339400	0	117480	0	0	0	630570	1291300	477870	0	0	497440	873380	1615100	3099600	1717500	1310400	1717500	2024900
610	4008	661	26818;26819;26820;26821;26822;26823;26824;26825;26826;26827;26828;26829;26830;26831;26832	9634	9634		AFHAAIR	7	0	784.434	Q9BPX5	Q9BPX5	ARPC5L	Actin-related protein 2/3 complex subunit 5-like protein;Arp2/3 complex 16 kDa subunit 2	yes	yes	3	0.19424	85.306	7696600	0	897080	0	248390	703690	818040	0	0	857150	360330	0	0	91773	107230	211810	0	0	0	0	823000	586290	563020	554120	0
611	2242	662	26833;26834;26835;26836;26837;26838;26839;26840;26841;26842;26843;26844;26845;26846;26847;26848;26849;26850;26851;26852;26853;26854;26855;26856;26857;26858;26859;26860;26861;26862;26863;26864;26865;26866;26867;26868;26869;26870;26871;26872;26873;26874;26875;26876;26877;26878;26879;26880;26881;26882;26883;26884;26885;26886;26887;26888;26889;26890;26891;26892;26893;26894;26895;26896;26897;26898;268…	9635;9636;9637;9638;9639;9640;9641;9642;9643;9644;9645;9646;9647;9648;9649;9650;9651;9652;9653;9654;9655;9656;9657;9658;9659;9660;9661;9662;9663;9664;9665;9666;9667;9668;9669;9670;9671;9672;9673;9674;9675;9676;9677;9678	9636		AFIADPSAFVAAAPVAAATTAAPAAAAAPAK	31	0	2751.46	P05388;F8VWS0;Q3B7A4;F8W1K8	P05388	RPLP0;RPLP0	60S acidic ribosomal protein P0;60S ribosomal protein L10E;RPLP0 protein	yes	no	2,3,4	6.2605e-81	234.39	1003400000	4867200	5697700	69981000	73941000	30614000	45293000	34146000	28408000	28570000	33773000	44085000	45201000	8703600	11648000	7894300	15427000	3644400	1191900	82106000	91671000	31500000	28273000	74625000	54249000
612	4564;604	663	26925;26926;26927;26928;26929;26930;26931;26932;26933;26934;26935;26936;26937;26938;26939;26940;26941;26942;26943;26944;26945;26946;26947;26948;26949;26950;26951;26952;26953;26954;26955;26956;26957;26958;26959;26960;26961;26962;26963;26964;26965;26966;26967;26968;26969;26970;26971;26972;26973;26974;26975;26976;26977;26978;26979;26980;26981;26982;26983;26984	9679;9680;9681;9682;9683;9684;9685;9686;9687;9688;9689;9690;9691;9692;9693;9694;9695;9696;9697;9698;9699;9700;9701;9702;9703;9704;9705;9706;9707;9708;9709;9710;9711;9712;9713;9714;9715;9716;9717;9718;9719;9720;9721;9722;9723;9724	9690		AFIASGPYITHQQK	14	0	1559.81	E7EWZ0;E9PF49;Q9Y6M9;E9PH64	Q9Y6M9	LYRM3;NDUFB9;UQOR22	Complex I-B22;LYR motif-containing protein 3;NADH dehydrogenase [ubiquinone] 1 beta subcomplex subunit 9;NADH-ubiquinone oxidoreductase B22 subunit	no	no	2	3.2488e-92	290.61	883330000	74361000	70576000	57038000	55920000	83491000	86137000	16835000	19918000	36541000	34893000	36149000	46364000	24890000	26245000	40399000	12199000	23632000	25168000	16444000	18182000	9741300	8045100	11148000	13456000
613	775	664	26985;26986;26987;26988;26989;26990;26991;26992;26993;26994;26995;26996;26997;26998;26999;27000;27001;27002;27003;27004;27005;27006;27007;27008;27009;27010;27011;27012;27013;27014;27015;27016;27017;27018;27019;27020;27021;27022;27023;27024;27025;27026;27027;27028;27029;27030;27031;27032;27033;27034;27035;27036;27037;27038;27039;27040;27041;27042;27043;27044;27045;27046;27047;27048;27049;27050;270…	9725;9726;9727;9728;9729;9730;9731;9732;9733;9734;9735;9736;9737;9738;9739;9740;9741;9742;9743;9744;9745;9746;9747;9748;9749;9750;9751;9752;9753;9754;9755;9756;9757;9758;9759;9760;9761;9762;9763;9764;9765;9766;9767;9768;9769;9770;9771;9772;9773;9774;9775;9776;9777;9778;9779	9749		AFIDAIQNQAEASSK	15	0	1591.78	Q12931;F5H897	Q12931	HSP75;TRAP1	Heat shock protein 75 kDa, mitochondrial;TNFR-associated protein 1;Tumor necrosis factor type 1 receptor-associated protein	yes	no	2	2.2328e-221	382.9	1529400000	132700000	122340000	98301000	107210000	87413000	139290000	46787000	36679000	60768000	87362000	65844000	78367000	8553000	8544700	57340000	64166000	40548000	48542000	30647000	32052000	28895000	22424000	22037000	20854000
614	4163	665	27132;27133;27134;27135;27136;27137;27138;27139;27140;27141;27142;27143;27144;27145;27146;27147;27148;27149;27150;27151;27152;27153;27154;27155;27156;27157;27158;27159;27160;27161;27162;27163;27164;27165;27166;27167;27168;27169;27170;27171;27172;27173;27174;27175;27176;27177;27178;27179;27180;27181;27182;27183;27184;27185;27186;27187;27188;27189;27190;27191;27192;27193;27194;27195;27196	9780;9781;9782;9783;9784;9785;9786;9787;9788;9789;9790;9791;9792;9793;9794;9795;9796;9797	9780		AFIDFHAIPYQVVEVNPVR	19	0	2213.16	Q9H7Z7	Q9H7Z7	C9orf15;PGES2;PTGES2	Microsomal prostaglandin E synthase 2;Prostaglandin E synthase 2;Prostaglandin E synthase 2 truncated form	yes	yes	2,3	3.3302e-12	168.41	256000000	24909000	20460000	13117000	10920000	34643000	32977000	3148100	2502200	5431400	5057200	8816700	9132500	8582800	9627600	3210900	6507800	9843800	10249000	4301800	9354800	2600200	1309300	5846000	4744500
615	1855	666	27197;27198;27199;27200;27201;27202;27203;27204;27205;27206;27207;27208;27209;27210	9798;9799	9798		AFIDFYHSFIEK	12	0	1515.74	M0QZR4;Q92888	M0QZR4	ARHGEF1	115 kDa guanine nucleotide exchange factor;Rho guanine nucleotide exchange factor 1;Sub1.5	yes	no	3	0.0048992	101.38	15747000	643990	712350	517370	0	0	404420	0	196440	0	0	0	0	0	0	0	0	0	0	2043500	2377400	919460	887110	819450	1128100
616	1381	667	27211;27212;27213;27214;27215;27216;27217;27218;27219;27220;27221;27222;27223;27224;27225;27226;27227;27228;27229;27230;27231;27232;27233;27234;27235;27236;27237;27238;27239;27240;27241;27242;27243;27244;27245;27246;27247;27248;27249;27250;27251;27252;27253;27254;27255;27256;27257;27258	9800;9801;9802;9803;9804;9805;9806;9807;9808;9809;9810;9811;9812;9813;9814;9815;9816;9817;9818;9819;9820;9821;9822;9823;9824;9825;9826	9805		AFIDIIEEEK	10	0	1205.62	gi|15605346	gi|15605346			yes	yes	2	6.4824e-16	214.93	417090000	3256300	3556200	6562000	8030700	4351500	6901300	3832600	3605000	4441800	4223000	5130800	6238300	44464000	56584000	55113000	63496000	47380000	67166000	3989700	5152300	3872600	3783600	2994400	2964900
617	97	668	27259;27260;27261;27262;27263;27264;27265;27266;27267;27268;27269;27270;27271;27272;27273;27274;27275;27276;27277;27278;27279;27280;27281;27282;27283;27284;27285;27286;27287;27288;27289;27290;27291;27292	9827	9827		AFIDNPTIIIAHIR	14	0	1592.9	Q9BPZ7;B1AMB2;B1AMB1	Q9BPZ7	MAPKAP1;MIP1;SIN1;MAPKAP1;RP11-269P11.1-012;MAPKAP1;RP11-269P11.1-006	Mitogen-activated protein kinase 2-associated protein 1;Stress-activated map kinase-interacting protein 1;Target of rapamycin complex 2 subunit MAPKAP1;Mitogen-activated protein kinase associated protein 1	yes	no	2	6.3958e-28	223.22	18015000	817350	739630	1726100	1286200	863810	821580	633770	298290	981420	546890	566760	498440	0	0	172740	0	0	0	1136800	1080100	1035100	687290	553520	593170
618	1957	669	27293;27294;27295;27296;27297;27298;27299;27300;27301;27302;27303;27304;27305;27306;27307;27308;27309;27310;27311;27312;27313;27314;27315;27316;27317;27318;27319	9828;9829	9829		AFIDSIPDVK	10	0	1103.59	O15294	O15294	OGT	O-GlcNAc transferase subunit p110;O-linked N-acetylglucosamine transferase 110 kDa subunit;UDP-N-acetylglucosamine--peptide N-acetylglucosaminyltransferase 110 kDa subunit	yes	yes	2	0.00074132	140.14	35694000	1039700	1380000	782040	2213800	778580	1066700	791580	690080	1273200	1111000	491470	1531200	0	0	0	20661	0	0	2709000	0	2557200	2294400	2248800	2022300
619	2501	670	27320;27321;27322;27323;27324;27325;27326;27327;27328;27329;27330;27331;27332;27333;27334;27335;27336;27337;27338;27339;27340;27341;27342;27343;27344;27345;27346;27347	9830;9831;9832;9833;9834;9835;9836;9837;9838;9839;9840;9841;9842;9843;9844;9845;9846;9847;9848;9849;9850;9851	9849		AFIDVTAAAENIR	13	0	1389.73	P23229;H7BZ97	P23229	ITGA6	CD49 antigen-like family member F;Integrin alpha-6;Integrin alpha-6 heavy chain;Integrin alpha-6 light chain;VLA-6	yes	no	2	7.1906e-39	231.92	120500000	5106200	6008000	7552200	7593000	5479000	6805800	3476800	5075700	7767600	7262900	4908500	6580000	4051600	6058200	1945600	2420600	2630700	3584500	3361700	3252400	2502700	2608600	2369100	2797900
620	1619	671	27348;27349;27350;27351;27352;27353;27354;27355;27356;27357;27358;27359;27360;27361	9852;9853;9854;9855;9856	9852		AFIEENNIDYIIR	13	0	1608.81	P53041;H0YDU8;A8MU39	P53041	PPP5;PPP5C;PPP5C	Protein phosphatase T;Serine/threonine-protein phosphatase 5;Serine/threonine-protein phosphatase	yes	no	2	2.2287e-09	181.66	70934000	0	0	0	0	0	0	0	0	0	0	0	1035400	0	0	0	0	0	0	16579000	11321000	8131300	0	1784100	9758700
621	4181	672	27362;27363;27364;27365;27366;27367;27368;27369;27370;27371;27372;27373;27374;27375;27376;27377;27378;27379;27380;27381;27382;27383;27384;27385	9857;9858;9859	9858		AFIFDVVSK	9	0	1024.56	Q9HB90;Q9NQL2	Q9HB90	RRAGC;RRAGD	GTPase-interacting protein 2;Ras-related GTP-binding protein C;TIB929;Ras-related GTP-binding protein D	yes	no	2	0.00048507	157.86	48089000	8888400	7933700	2673500	2531200	1096900	1850200	2685900	2906800	1700100	919380	2136800	0	0	0	0	0	0	0	688400	2287800	530920	1752700	675140	685930
622	1105	673	27386;27387;27388;27389;27390;27391;27392;27393;27394;27395;27396;27397;27398;27399;27400;27401;27402;27403;27404;27405;27406;27407;27408;27409;27410;27411;27412;27413;27414;27415;27416;27417;27418;27419;27420;27421;27422;27423;27424;27425;27426;27427;27428;27429;27430;27431;27432;27433;27434;27435;27436;27437;27438;27439;27440;27441;27442;27443;27444;27445;27446;27447;27448;27449;27450;27451;274…	9860;9861;9862;9863;9864;9865;9866;9867;9868;9869;9870;9871;9872;9873;9874;9875;9876;9877;9878;9879;9880;9881;9882;9883;9884;9885;9886;9887;9888;9889;9890;9891;9892;9893;9894;9895;9896;9897;9898;9899;9900;9901;9902;9903;9904	9884		AFIFFTFPAK	10	0	1187.64	gi|15604999	gi|15604999			yes	yes	2	2.2029e-21	233.58	200790000	0	0	0	840290	724270	1138800	819330	1396700	431500	238740	495670	681200	28973000	35171000	26436000	25629000	28278000	31071000	3598900	4424200	2061000	2371200	3078300	2786300
623	3677	674	27477	9905	9905		AFIFVNK	7	0	837.475	Q8N0X7	Q8N0X7	KIAA0610;SPG20;TAHCCP1	Spartin;Spastic paraplegia 20 protein;Trans-activated by hepatitis C virus core protein 1	yes	yes	2	0.094191	120.96	0	0	0	0	0	0	0	0	0	0	0	0	0	0	0	0	0	0	0	0	0	0	0	0	0
624	3045	675	27478;27479;27480;27481;27482;27483;27484;27485;27486;27487;27488;27489;27490;27491;27492;27493;27494;27495;27496;27497;27498;27499;27500;27501;27502;27503;27504;27505;27506;27507;27508;27509;27510;27511;27512;27513;27514;27515;27516;27517;27518;27519;27520;27521;27522;27523;27524;27525;27526;27527;27528;27529;27530;27531;27532;27533;27534;27535;27536;27537;27538;27539;27540;27541;27542;27543;275…	9906;9907;9908;9909;9910;9911;9912;9913;9914;9915;9916;9917;9918;9919;9920;9921;9922;9923;9924;9925;9926;9927;9928;9929	9915		AFIGEIK	7	0	776.443	P78527;E7EUY0	P78527	HYRC;HYRC1;PRKDC	DNA-dependent protein kinase catalytic subunit;DNPK1;p460	yes	no	2	0.019657	149.06	153260000	2370500	2386600	1809200	2390000	2127600	2844200	5684500	6419100	6969800	4669200	3756100	6458600	552200	0	0	269380	0	255410	11816000	12319000	10337000	7005900	6749700	7828400
625	2418	676	27546;27547;27548;27549	9930;9931	9930		AFIGFEGVK	9	0	966.517	P15924	P15924	DSP	250/210 kDa paraneoplastic pemphigus antigen;Desmoplakin	yes	yes	2	0.00018283	167.24	13660000	0	0	0	0	4761800	7372500	0	0	729570	796460	0	0	0	0	0	0	0	0	0	0	0	0	0	0
626	1389	677	27550;27551;27552;27553;27554;27555;27556;27557;27558;27559;27560;27561;27562;27563;27564;27565;27566;27567;27568;27569;27570;27571;27572;27573;27574;27575;27576;27577;27578;27579;27580;27581;27582;27583;27584;27585;27586;27587;27588;27589;27590;27591;27592;27593;27594;27595;27596;27597;27598;27599;27600;27601;27602;27603;27604;27605;27606;27607;27608;27609;27610;27611;27612;27613;27614;27615;276…	9932;9933;9934;9935;9936;9937;9938;9939;9940;9941;9942;9943;9944;9945;9946;9947;9948;9949	9939		AFIGYR	6	0	725.386	gi|15605354	gi|15605354			yes	yes	2	0.1679	118.11	647730000	16125000	11329000	7919800	13240000	9146100	15222000	8723100	14345000	22930000	3414800	8046900	25590000	71303000	54633000	68336000	32814000	44942000	62248000	5243400	32772000	22881000	2978000	30327000	3124100
627	1347	678	27627;27628;27629;27630;27631;27632;27633;27634;27635;27636;27637;27638;27639;27640;27641;27642;27643;27644;27645;27646;27647;27648;27649	9950;9951;9952;9953;9954;9955;9956	9953		AFIHGIGHGVGR	12	0	1219.66	gi|15605303	gi|15605303			yes	yes	2,4	0.025319	110.53	148740000	506430	825290	0	0	974040	1049500	0	0	0	0	0	0	24810000	25644000	33770000	15471000	9928800	24211000	2797400	2439000	0	671990	2630200	3008400
[truncated: 43,137 more rows]
