# Supplementary material for: Quantitative Protein Profiling of Chlamydia trachomatis Growth Forms Reveals Defense Strategies Against Tryptophan Starvation
Source: Mol Cell Proteomics. 2016 Oct 26;15(12):3540–50. doi: 10.1074/mcp.M116.061986 (PMC5141270; doi:10.1074/mcp.M116.061986)
Supplement: Supplemental Data [file 10.1074_M116.061986_mcp.M116.061986-2.xlsx]

## Sheet: Ark1
Table S1. Identified Chlamydia trachomatis proteins with raw and normalized MS1 intensities and iBAQ values
											MS1 intensities (raw values) of biological (n=3) and technical replicates (n=2)																								iBAQ values (raw values) of biological (n=3) and technical replicates (n=2)
Protein id	gi number	UniProt	Ct number	Protein description	Gene name	Mol. Mass [kDa]	Length (AAs)	Unique peptides	Sequence Coverage [%]	PEP	RB_1_1	RB_1_2	RB_2_1	RB_2_2	RB_3_1	RB_3_2	ARB_1_1	ARB_1_2	ARB_2_1	ARB_2_2	ARB_3_1	ARB_3_2	EB_PRE_1_1	EB_PRE_1_2	EB_PRE_2_1	EB_PRE_2_2	EB_PRE_3_1	EB_PRE_3_2	EB_1_1	EB_1_2	EB_2_1	EB_2_2	EB_3_1	EB_3_2	RB_1_1	RB_1_2	RB_2_1	RB_2_2	RB_3_1	RB_3_2	ARB_1_1	ARB_1_2	ARB_2_1	ARB_2_2	ARB_3_1	ARB_3_2	EB_PRE_1_1	EB_PRE_1_2	EB_PRE_2_1
908	gi|15604718	O84883	Ct875	Uncharacterized protein CT_875	CT_875	66.076	591	31	58.7	0	19472000	14865000	10482000	10458000	12807000	15617000	12198000	10112000	15259000	9630800	8791500	9020200	2113800000	2009100000	3162400000	2722400000	1487800000	1763900000	210050000	207530000	173640000	126800000	92829000	83539000	590050	450450	317620	316920	388110	473260	369640	306440	462390	291840	266410	273340	64054000	60881000	95831000
909	gi|15604720	O84005	Ct002	Glutamyl-tRNA(Gln) amidotransferase subunit C (Glu-ADT subunit C) (EC 6.3.5.-)	gatC CT_002	11.073	100	2	41	9.7645e-74	2223000	2551400	138120	102770	322410	941300	457220	496310	824390	908090	848930	228070	76303000	62869000	83465000	49487000	15850000	11827000	28117000	18218000	1996000	501220	1204200	957760	555740	637860	34530	25692	80603	235320	114310	124080	206100	227020	212230	57018	19076000	15717000	20866000
910	gi|15604721	O84006	Ct003	Glutamyl-tRNA(Gln) amidotransferase subunit A (Glu-ADT subunit A) (EC 6.3.5.7)	gatA CT_003	53.588	491	27	66.8	0	63010000	76565000	91603000	93671000	89444000	140310000	71506000	55552000	71455000	63226000	85732000	79153000	1414700000	1345600000	641320000	489290000	1362300000	1517600000	211990000	222970000	118910000	99420000	142120000	123470000	2172800	2640200	3158700	3230000	3084300	4838100	2465700	1915600	2464000	2180200	2956300	2729400	48782000	46401000	22115000
911	gi|15604722	O84007	Ct004	Aspartyl/glutamyl-tRNA(Asn/Gln) amidotransferase subunit B (Asp/Glu-ADT subunit B) (EC 6.3.5.-)	gatB CT_004	55.017	488	22	54.7	0	45782000	41079000	43582000	49467000	31171000	66949000	33058000	26331000	22292000	15716000	28834000	28281000	931920000	799340000	443750000	313650000	747000000	854860000	110360000	114460000	55139000	45696000	64993000	87121000	1760800	1579900	1676200	1902600	1198900	2575000	1271500	1012700	857400	604470	1109000	1087700	35843000	30744000	17067000
912	gi|15604723	O84008	Ct005	Uncharacterized protein CT_005	CT_005	39.549	363	6	13.8	1.2162e-31	4036000	1395200	8697000	3839600	6265800	4854600	216620	3034200	0	369180	12977000	8707700	91916000	99657000	126640000	86433000	54471000	79486000	12011000	14145000	16528000	8935900	9080800	9495400	448440	155020	966330	426620	696200	539400	24068	337130	0	41019	1441900	967520	10213000	11073000	14071000
913	gi|15604725	O84010	Ct007	Uncharacterized protein CT_007	CT_007	35.637	316	4	15.5	4.9548e-169	0	0	0	0	850210	2961200	0	0	1533100	351300	0	660410	26873000	25121000	20073000	19440000	22461000	23201000	1340400	1534700	769500	1230100	1039300	1330100	0	0	0	0	60729	211510	0	0	109500	25093	0	47172	1919500	1794300	1433800
914	gi|15604726	O84011	Ct008	Ribonuclease HIII (RNase HIII) (EC 3.1.26.4)	rnhC CT_008	33.019	300	6	26	7.4961e-132	706690	633100	5640800	3867700	1179600	3021000	1638400	2245500	570490	758120	1069900	4331300	64149000	66915000	23799000	15457000	46797000	57328000	1514000	2478400	638870	308670	3549300	2447100	37194	33321	296890	203560	62085	159000	86231	118190	30026	39901	56311	227970	3376300	3521800	1252600
915	gi|15604727	O84012	Ct009	HTH Transcriptional Regulator	yfgA CT_009	16.226	143	6	54.5	7.7935e-68	5223100	4127200	512470	376600	6622800	9426900	2585500	1714600	1283300	696650	860840	969160	65387000	62154000	66327000	38645000	20883000	23176000	2105800	2079500	1278000	217620	1323700	1148700	580340	458580	56941	41845	735870	1047400	287280	190510	142590	77406	95649	107680	7265200	6906000	7369700
916	gi|15604728	O84013	Ct010	Acyltransferase	htrB CT_010	52.058	455	5	14.7	6.5039e-13	1231500	1430800	0	1231000	927640	697040	1089300	953670	368390	0	0	0	19601000	17433000	3064600	1587600	17879000	11266000	836370	0	0	0	945400	803220	72443	84167	0	72413	54567	41002	64075	56098	21670	0	0	0	1153000	1025500	180270
917	gi|15604729	O84014	Ct011	Uncharacterized protein	CT_011	48.067	418	20	60.5	0	58115000	70006000	35332000	40441000	54243000	74575000	49453000	34015000	27995000	18871000	35495000	29885000	428390000	410500000	399290000	326340000	312030000	362400000	34883000	39831000	21499000	14955000	21900000	26666000	2641600	3182100	1606000	1838200	2465600	3389800	2247900	1546100	1272500	857790	1613400	1358400	19472000	18659000	18150000
918	gi|15604730	O84015	Ct012	Uncharacterized protein	ybbP CT_012	29.971	264	8	38.6	7.5791e-216	3089900	897850	9541900	4230500	3462100	2585300	932690	1211400	9102000	4225900	11873000	14787000	109970000	103710000	98242000	81001000	85257000	93721000	8852600	8662800	3618600	3072100	6592900	5907000	205990	59856	636120	282030	230810	172350	62180	80758	606800	281730	791560	985810	7331500	6914100	6549500
919	gi|15604731	O84016	Ct013	Cytochrome Oxidase Subunit I	cydA CT_013	50.186	446	7	17.5	2.4367e-33	3097600	5037500	11119000	6361700	6592400	8155800	4394100	3349300	3418900	1967500	5227100	5165600	576550000	518110000	361350000	320640000	405060000	409150000	44208000	43037000	25760000	18741000	23436000	22344000	221260	359820	794210	454410	470890	582550	313860	239240	244200	140540	373370	368970	41182000	37008000	25811000
920	gi|15604732	O84017	Ct014	Cytochrome Oxidase Subunit II	cydB CT_014	39.534	353	5	10.5	3.4674e-67	1449300	0	0	503600	0	3756900	610880	0	0	0	0	569660	85833000	83239000	74108000	47225000	69855000	73890000	3467300	2744000	3540500	1571300	2467300	3002500	181160	0	0	62950	0	469610	76360	0	0	0	0	71207	10729000	10405000	9263500
921	gi|15604733	O84018	Ct015	ATPase	phoH CT_015	48.746	434	14	35.7	3.7515e-83	2727000	2088900	6807100	4468700	3231900	3856700	4096700	8015700	5580000	5419800	6442600	8054600	80552000	72342000	27373000	16713000	57318000	78626000	3592600	7099100	6504900	4283200	6920900	4646100	118560	90820	295960	194290	140520	167680	178120	348510	242610	235640	280110	350200	3502200	3145300	1190100
922	gi|15604734	O84019	Ct016	Uncharacterized protein	CT_016	26.632	242	8	47.1	1.0801e-131	5884100	6855100	367750	1114100	3370000	3513900	4670100	0	0	0	0	457820	146350000	153290000	91526000	82955000	108730000	168200000	6600900	6685400	3642400	4522700	3305900	4246700	534920	623190	33431	101280	306370	319440	424560	0	0	0	0	41620	13305000	13935000	8320600
923	gi|15604735	O84020	Ct017	Uncharacterized protein	CT_017	47.79	433	32	73.7	0	56887000	44039000	54147000	36418000	40866000	68625000	27089000	37034000	28569000	19886000	21169000	27678000	965980000	783080000	360220000	257160000	679680000	807240000	59568000	51551000	37711000	26514000	43363000	36600000	2031700	1572800	1933800	1300600	1459500	2450900	967470	1322700	1020300	710230	756030	988500	34499000	27967000	12865000
924	gi|15604737	O84022	Ct019	Isoleucine--tRNA ligase (EC 6.1.1.5) (Isoleucyl-tRNA synthetase) (IleRS)	ileS CT_019	118.98	1036	51	55.8	0	12568000	15348000	21608000	21107000	18119000	32981000	3657400	7190600	3004700	2576500	2578200	8718600	487020000	424140000	364430000	300910000	409980000	453370000	53328000	37859000	36184000	20622000	28192000	31380000	199490	243620	342980	335040	287600	523500	58054	114140	47693	40898	40924	138390	7730400	6732400	5784600
925	gi|15604738	O84023	Ct020	Signal peptidase I (EC 3.4.21.89)	lepB CT_020	71.503	628	25	47.5	0	14321000	9986500	35903000	27235000	13972000	10521000	11689000	7694300	21977000	14755000	19166000	23081000	303650000	279250000	400140000	384380000	211990000	225130000	23854000	14863000	14901000	8099100	5008300	8081500	376860	262800	944820	716700	367680	276870	307610	202480	578350	388290	504360	607390	7990900	7348600	10530000
927	gi|15604740	O84025	Ct022	50S ribosomal protein L31 type B	rpmE2 rl31 CT_022	12.174	108	6	62	1.4355e-88	27126000	14105000	72790000	40164000	67248000	35952000	12329000	8976900	27391000	19362000	14492000	8660400	179260000	78510000	257750000	155810000	159620000	111870000	20545000	15552000	9546900	3723400	4570800	3029200	4521000	2350900	12132000	6693900	11208000	5991900	2054800	1496100	4565100	3227000	2415300	1443400	29877000	13085000	42958000
928	gi|15604741	O84026	Ct023	Peptide chain release factor 1 (RF-1)	prfA CT_023	40.052	359	15	57.4	7.3104e-194	10430000	5558400	1019600	2001700	8401800	14902000	1199700	1023700	138500	530540	2072900	3483300	163310000	155770000	183510000	136020000	124860000	150620000	8537800	6598900	6903000	2989200	10308000	6667200	417190	222340	40782	80068	336070	596080	47989	40946	5540.1	21222	82914	139330	6532300	6230800	7340600
929	gi|15604743	O84028	Ct025	Signal Recognition Particle GTPase	ffh CT_025	49.748	448	23	60.3	2.0157e-268	12166000	16976000	16336000	18172000	10572000	14054000	12623000	7427500	9589500	9504200	5428500	7426100	255240000	252450000	120450000	94671000	168650000	179140000	10610000	13915000	12230000	13350000	9932300	12015000	368650	514430	495020	550680	320370	425870	382510	225070	290590	288010	164500	225030	7734600	7650100	3649900
930	gi|15604744	O84029	Ct026	30S ribosomal protein S16	rpsP rs16 CT_026	13.409	116	4	48.3	8.8002e-297	76545000	69642000	174970000	75389000	143530000	163940000	50841000	49962000	71394000	62132000	32547000	32968000	815350000	821510000	511160000	578740000	321210000	475410000	55328000	61225000	23643000	22429000	22823000	25199000	10935000	9948900	24996000	10770000	20504000	23420000	7263000	7137400	10199000	8876000	4649600	4709700	116480000	117360000	73023000
931	gi|15604745	O84030	Ct027	tRNA (guanine-N(1)-)-methyltransferase (EC 2.1.1.228) (M1G-methyltransferase) (tRNA [GM37] methyltransferase)	trmD CT_027	39.747	352	4	14.8	1.2353e-22	0	615520	284750	0	0	1163700	0	496830	0	0	0	0	18341000	21178000	24172000	11372000	17525000	19821000	0	457660	0	270610	1175200	0	0	34196	15819	0	0	64651	0	27602	0	0	0	0	1019000	1176600	1342900
932	gi|15604746	O84031	Ct028	50S ribosomal protein L19	rplS rl19 CT_028	13.142	121	10	66.9	6.2615e-189	115870000	111470000	9063000	9133500	117640000	192230000	76570000	101370000	80065000	65515000	52854000	52259000	1065100000	1141500000	961750000	664030000	398880000	465350000	91179000	104890000	60954000	20229000	43716000	70797000	11587000	11147000	906300	913350	11764000	19223000	7657000	10137000	8006500	6551500	5285400	5225900	106510000	114150000	96175000
933	gi|15604748	O84033	Ct030	Guanylate kinase (EC 2.7.4.8) (GMP kinase)	gmk CT_030	23.109	205	4	27.8	1.5111e-22	3479600	3092400	6500800	8464200	3507400	2412000	746780	1587600	1400300	918600	2681700	2764800	96258000	86167000	57361000	56953000	67209000	68261000	6595000	7351100	3406600	3063900	3279200	4731100	347960	309240	650080	846420	350740	241200	74678	158760	140030	91860	268170	276480	9625800	8616700	5736100
934	gi|15604749	O84034	Ct031	Uncharacterized protein CT_031	CT_031	11.68	100	5	54	0	5688100	3687500	2180200	1091000	5073400	5464100	1732400	1655500	3288200	2447700	1040500	896870	130010000	90273000	118690000	61679000	20559000	21872000	7791800	4823000	2468500	833740	1631200	1714900	1137600	737500	436040	218190	1014700	1092800	346480	331100	657630	489540	208100	179370	26002000	18055000	23737000
935	gi|15604750	O84035	Ct032	Methionine--tRNA ligase (EC 6.1.1.10) (Methionyl-tRNA synthetase) (MetRS)	metG CT_032	62.715	550	28	66.2	0	17686000	14104000	30547000	39494000	13951000	16346000	6572800	4816800	4615700	5286800	9245700	8380000	407560000	401160000	397520000	325930000	301440000	331200000	68025000	57504000	23484000	17031000	28194000	28120000	609880	486340	1053300	1361900	481090	563640	226650	166100	159160	182300	318820	288960	14054000	13833000	13708000
936	gi|15604751	O84036	Ct033	ATP-dependent RecD-like DNA helicase (EC 3.6.4.12)	recD_1 recD2 CT_033	83.743	746	2	2.4	0.00010812	0	0	0	0	0	0	0	0	0	0	0	0	1336200	1104400	696400	815370	834420	921800	0	0	0	0	0	0	0	0	0	0	0	0	0	0	0	0	0	0	26201	21655	13655
937	gi|15604757	O84042	Ct039	Deoxycytidine triphosphate deaminase (dCTP deaminase) (EC 3.5.4.13)	dcd CT_039	21.414	190	6	37.4	1.2226e-116	31859000	27658000	37221000	31372000	41177000	44155000	10034000	10291000	22426000	17404000	25391000	25714000	243100000	225710000	159350000	166860000	182180000	198890000	27216000	30536000	12705000	12106000	18808000	17874000	3185900	2765800	3722100	3137200	4117700	4415500	1003400	1029100	2242600	1740400	2539100	2571400	24310000	22571000	15935000
938	gi|15604759	O84044	Ct040	Holliday junction ATP-dependent DNA helicase RuvB (EC 3.6.4.12)	ruvB CT_040	37.289	334	12	40.7	1.1275e-71	7230300	7764000	812090	8457300	7448500	4707500	8015600	5832300	4611300	8561200	10698000	8276600	48802000	45902000	49266000	37138000	40343000	51899000	5229700	4856800	5326900	6652900	7746800	7693000	314360	337570	35308	367710	323850	204670	348500	253580	200490	372230	465140	359850	2121800	1995700	2142000
939	gi|15604760	O84045	Ct041	Uncharacterized protein CT_041	CT_041	29.925	270	16	77.4	0	23614000	26634000	32577000	22729000	31201000	35435000	11234000	10997000	22320000	15638000	29207000	22075000	426970000	399260000	291000000	219020000	257540000	276700000	26249000	21452000	10736000	8218600	16503000	20372000	1311900	1479700	1809900	1262700	1733400	1968600	624120	610920	1240000	868790	1622600	1226400	23721000	22181000	16166000
940	gi|15604761	O84046	Ct042	Glycogen Hydrolase (Debranching)	glgX CT_042	76.075	666	23	47.9	7.9025e-253	1024300	107890	377260	310260	260170	185400	198430	0	483150	619470	1260200	533610	166630000	152720000	184580000	176500000	109810000	126220000	13485000	6054100	11550000	8268600	2221700	2458300	30128	3173.3	11096	9125.3	7652	5452.9	5836.1	0	14210	18220	37065	15694	4900800	4491700	5428700
941	gi|15604762	O84047	Ct043	Uncharacterized protein	CT_043	18.384	167	9	70.1	0	106840000	71629000	154590000	146690000	118390000	138310000	59701000	58798000	67688000	53724000	66660000	73183000	2190100000	2625000000	1748900000	1507800000	1624200000	1961200000	276610000	284230000	128150000	92409000	114030000	113430000	11871000	7958800	17176000	16299000	13155000	15368000	6633500	6533100	7520800	5969400	7406700	8131500	243340000	291670000	194320000
942	gi|15604763	O84048	Ct044	Single-stranded DNA-binding protein (SSB)	ssb CT_044	17.147	157	7	65	2.944e-129	10887000	10629000	18660000	16990000	19579000	15295000	11905000	7740900	17626000	9317100	8942500	14559000	144500000	121210000	116010000	46644000	86019000	78988000	13760000	14261000	5632500	4638900	4665200	6135400	989680	966280	1696300	1544500	1779900	1390400	1082200	703720	1602400	847010	812960	1323600	13137000	11019000	10546000
943	gi|15604764	O84049	Ct045	Probable cytosol aminopeptidase (EC 3.4.11.1) (Leucine aminopeptidase) (LAP) (EC 3.4.11.10) (Leucyl aminopeptidase)	pepA CT_045	54.209	499	34	62.9	0	30123000	39348000	72019000	74111000	77261000	122140000	19468000	21799000	27501000	18468000	20494000	33524000	2539700000	2577400000	1647400000	1456700000	2809700000	3230800000	396650000	409060000	228450000	201730000	266110000	280070000	912830	1192300	2182400	2245800	2341200	3701100	589940	660570	833360	559640	621020	1015900	76962000	78102000	49922000
944	gi|15604766	O84050	Ct047	Uncharacterized protein	CT_047	35.768	314	3	13.1	6.5939e-76	7653700	7361300	3468500	2029000	7985600	12189000	3331900	1491000	3019400	1937100	1278800	6483200	5946200	3469900	4807300	2932000	2770600	3023200	2345800	2089200	1436400	0	4376400	5456300	347890	334610	157660	92228	362980	554070	151450	67771	137240	88051	58126	294690	270280	157720	218510
945	gi|15604767	O84051	Ct048	SAM-dependent methyltransferase	yraL CT_048	26.488	237	4	17.7	7.2665e-21	0	2116400	5032900	6180600	1960000	1922100	522000	1223100	1866000	1915000	3225100	1600100	7233800	10857000	6211300	8342800	8539000	10419000	1062100	0	0	1932700	1186100	1756000	0	176370	419410	515050	163330	160170	43500	101930	155500	159580	268760	133340	602820	904760	517610
947	gi|15604773	O84057	Ct054	Oxoglutarate Dehydrogenase	sucA CT_054	102.91	905	41	56.6	0	1221100	2945500	3122200	3944300	2290600	3313300	1348000	1557200	3731000	820050	670170	1441200	978940000	954780000	200360000	152780000	657450000	753990000	71866000	66385000	44041000	32581000	23144000	30104000	26547	64033	67875	85746	49795	72028	29305	33853	81108	17827	14569	31329	21281000	20756000	4355700
948	gi|15604774	O84058	Ct055	Dihydrolipoamide Succinyltransferase	sucB_1 CT_055	40.344	365	14	46	0	51702000	57559000	14023000	21459000	37900000	70505000	19039000	17187000	31060000	31511000	16228000	23189000	401670000	422910000	438580000	437150000	404150000	489360000	50497000	51467000	39740000	35060000	55944000	62555000	2872300	3197700	779070	1192200	2105600	3916900	1057700	954820	1725600	1750600	901540	1288300	22315000	23495000	24365000
949	gi|15604775	O84059	Ct056	Laccase domain protein	CT_056	27.387	243	6	25.5	6.9922e-13	0	69165	20692	0	2961000	2129000	0	1355000	562860	1500000	2688000	7272000	17741000	21206000	4987700	10918000	3806800	8902800	0	0	7021500	4596300	0	0	0	5320.4	1591.7	0	227770	163770	0	104230	43297	115390	206770	559380	1364700	1631300	383670
951	gi|15604780	O84064	Ct061	Sigma-28/WhiG Family	fliA CT_061	28.949	253	9	37.9	2.3645e-43	0	0	1427100	347760	0	0	710800	868930	775350	0	227290	0	22255000	18577000	14497000	8401600	20103000	15304000	0	16488	0	1251300	273890	747490	0	0	89194	21735	0	0	44425	54308	48460	0	14205	0	1390900	1161100	906080
952	gi|15604781	O84065	Ct062	Tyrosine--tRNA ligase (EC 6.1.1.1) (Tyrosyl-tRNA synthetase) (TyrRS)	tyrS CT_062	45.435	412	18	60.2	0	18402000	13914000	12573000	8577600	36325000	54280000	4596500	6973000	3737600	1476600	8289400	7109900	625120000	586560000	586490000	475250000	444800000	480430000	50400000	38050000	18929000	21009000	31173000	32321000	876280	662550	598730	408460	1729800	2584800	218880	332050	177980	70315	394730	338570	29767000	27931000	27928000
953	gi|15604782	O84066	Ct063	6-phosphogluconate dehydrogenase, decarboxylating (EC 1.1.1.44)	gnd CT_063	52.667	480	23	69.4	0	62713000	59055000	68006000	42677000	40904000	52173000	11161000	9400300	8621900	7392500	8244700	9398800	1174000000	945960000	483140000	428330000	985760000	1004900000	114180000	115710000	86304000	80320000	90203000	99033000	2508500	2362200	2720200	1707100	1636200	2086900	446430	376010	344870	295700	329790	375950	46959000	37838000	19325000
954	gi|15604783	O84067	Ct064	Elongation factor 4 (EF-4) (EC 3.6.5.n1) (Ribosomal back-translocase LepA)	lepA CT_064	67.434	602	22	41.5	3.6029e-170	7882700	7344200	13867000	10407000	7239000	11449000	14789000	16080000	20335000	13565000	14559000	18624000	146290000	160790000	200080000	165250000	105280000	139590000	17535000	14809000	10385000	8604500	10010000	10915000	271820	253250	478180	358880	249620	394780	509950	554470	701210	467760	502020	642210	5044600	5544600	6899200
955	gi|15604784	O84068	Ct065	ADP,ATP carrier protein 1 (ADP/ATP translocase 1)	tlcA CT_065	58.117	528	12	23.7	7.8629e-83	168480000	187800000	106400000	75262000	154940000	273250000	90769000	107870000	80651000	49457000	96201000	170240000	1735700000	1666300000	1939200000	1491700000	1411600000	1712700000	124500000	131310000	139170000	63395000	139900000	174540000	7658300	8536400	4836400	3421000	7042700	12420000	4125800	4903200	3665900	2248100	4372800	7738300	78893000	75743000	88143000
956	gi|15604785	O84069	Ct066	Uncharacterized protein	CT_066	17.948	158	7	50.6	1.5721e-255	73167000	53623000	90109000	88331000	103860000	107690000	26332000	43196000	47290000	25153000	65265000	84729000	326380000	351930000	247250000	212060000	303030000	263170000	23202000	17469000	7076800	2346600	3980400	3457200	8129600	5958100	10012000	9814600	11540000	11966000	2925800	4799600	5254400	2794800	7251700	9414300	36265000	39103000	27473000
957	gi|15604786	Q9S529	Ct067	Uncharacterized metal-binding lipoprotein CT_067	CT_067	37.035	326	19	74.2	0	52817000	60188000	429990000	376980000	132340000	181870000	75152000	74679000	94358000	76836000	123410000	133390000	4015300000	3754800000	1240700000	1052000000	2264100000	2319100000	245030000	246230000	128240000	104110000	174650000	172850000	2515100	2866100	20476000	17952000	6302100	8660300	3578700	3556100	4493200	3658800	5876600	6351700	191210000	178800000	59082000
958	gi|15604787	O84071	Ct068	Probable metal transport system ATP-binding protein CT_068	CT_068	28.975	259	11	42.9	0	32056000	20228000	53427000	61097000	28840000	45599000	20102000	18996000	36093000	29994000	39940000	39093000	1074800000	1099900000	941160000	582530000	738540000	870210000	66247000	74896000	46633000	38364000	63461000	58175000	2671300	1685700	4452200	5091400	2403300	3799900	1675200	1583000	3007800	2499500	3328300	3257700	89569000	91659000	78430000
959	gi|15604788	O84072	Ct069	Probable metal transport system membrane protein CT_069	CT_069	51.231	451	8	14.4	7.6186e-11	825080	828770	2599900	0	2235900	2685800	1535100	1856300	447960	0	1004500	0	81303000	73656000	69733000	53524000	48812000	67427000	1295800	907910	1753800	0	1317400	375000	43425	43620	136840	0	117680	141360	80795	97700	23577	0	52870	0	4279100	3876700	3670200
960	gi|15604790	O84074	Ct071	1-deoxy-D-xylulose 5-phosphate reductoisomerase (DXP reductoisomerase) (EC 1.1.1.267) (1-deoxyxylulose-5-phosphate reductoisomerase) (2-C-methyl-D-erythritol 4-phosphate synthase)	dxr CT_071	41.762	379	14	39.1	3.2167e-157	7891700	6157400	6048700	2590800	12977000	20208000	1991900	1356700	2329300	0	9139300	8049400	304940000	331030000	348450000	286980000	275180000	271920000	46282000	41294000	20963000	16273000	34145000	33360000	394590	307870	302440	129540	648830	1010400	99595	67833	116460	0	456960	402470	15247000	16552000	17423000
961	gi|15604791	O84075	Ct072	Putative zinc metalloprotease CT_072 (EC 3.4.24.-)	CT_072	69.285	619	25	47.8	0	15611000	17053000	67597000	78543000	27697000	36299000	27238000	26803000	42058000	47334000	28536000	34563000	654680000	626180000	817350000	908960000	485710000	579800000	71972000	69824000	39423000	35698000	41466000	30025000	557530	609050	2414200	2805100	989190	1296400	972800	957260	1502100	1690500	1019200	1234400	23381000	22363000	29191000
962	gi|15604792	O84076	Ct073	Predicted OMP l	CT_073	36.423	325	10	42.5	5.4765e-66	0	0	1351900	482710	2833800	4097900	0	0	618320	0	0	911220	98871000	116750000	70892000	68311000	63420000	79595000	3657700	3577200	1042500	3253000	5500000	6635500	0	0	75104	26817	157430	227660	0	0	34351	0	0	50623	5492800	6486300	3938400
964	gi|15604794	O84078	Ct075	DNA polymerase III subunit beta (EC 2.7.7.7)	dnaN CT_075	46.529	416	15	47.1	0	17696000	22497000	11872000	8440600	23864000	31798000	29196000	24850000	19832000	12963000	35700000	44114000	500880000	476920000	562310000	407120000	392080000	449050000	43345000	35308000	38914000	27515000	46089000	33711000	769400	978140	516170	366980	1037600	1382500	1269400	1080400	862270	563620	1552200	1918000	21777000	20736000	24448000
965	gi|15604795	O84079	Ct076	SsrA-binding protein (Small protein B)	smpB CT_076	17.337	151	4	34.4	2.2743e-67	3730000	2932400	3961200	4823900	5083300	3481900	3110900	3717200	5522400	4471900	5148700	5258400	22824000	25056000	20311000	15087000	21205000	27342000	1412600	1170900	453590	234160	983940	409150	466260	366550	495150	602980	635420	435240	388860	464650	690300	558990	643590	657300	2853000	3132000	2538900
966	gi|15604797	O84081	Ct078	Bifunctional protein FolD [Includes: Methylenetetrahydrofolate dehydrogenase (EC 1.5.1.5); Methenyltetrahydrofolate cyclohydrolase (EC 3.5.4.9)]	folD CT_078	30.866	287	12	62	4.7609e-213	0	178610	8110100	10577000	0	2303100	0	0	2122800	0	4799400	4581900	176800000	188570000	85407000	54384000	93508000	96254000	7407200	8321200	2063200	951790	2734600	3502000	0	9922.8	450560	587640	0	127950	0	0	117930	0	266630	254550	9822400	10476000	4744800
967	gi|15604799	Q46404	Ct080	Late transcription unit B protein	ltuB CT_080	11.323	97	5	37.1	3.9618e-64	2839900	0	2014700	0	11564000	12528000	2383000	97960	3060900	1988800	0	4643100	78016000	58030000	134100000	32673000	37450000	41910000	6998500	6715900	7284700	120790	1082900	10788000	567980	0	402930	0	2312700	2505500	476600	19592	612180	397760	0	928620	15603000	11606000	26819000
968	gi|15604801	O84084	Ct082	Uncharacterized protein	CT_082	59.58	560	2	4.5	1.1559e-17	0	0	0	0	0	0	0	0	0	0	0	0	3229400	2914500	4357500	3144500	2455400	2247300	0	0	0	0	0	0	0	0	0	0	0	0	0	0	0	0	0	0	161470	145730	217880
969	gi|15604802	O84085	Ct083	Uncharacterized protein	CT_083	18.303	160	5	47.5	3.8099e-20	1667400	0	3194000	0	1202700	0	845550	0	1666100	0	1456900	2350700	30015000	27961000	24800000	21572000	22739000	32227000	6095900	5961000	2635100	805410	1952000	2596000	208420	0	399260	0	150340	0	105690	0	208270	0	182110	293840	3751900	3495100	3100000
970	gi|15604804	O84087	Ct085	Uncharacterized protein CT_085	CT_085	65.354	579	21	52.8	0	5530900	3095300	35708000	32190000	5054300	5462200	5655500	5252000	10092000	6064300	56948	3542800	158700000	163070000	187260000	192750000	119890000	132750000	8172200	3794400	3464800	1960500	2429800	1659800	212730	119050	1373400	1238100	194400	210080	217520	202000	388150	233240	2190.3	136260	6103900	6271900	7202200
971	gi|15604805	O84088	Ct086	50S ribosomal protein L28	rpmB rl28 CT_086	10.145	89	7	50.6	1.745e-80	38485000	40023000	10376000	11033000	58908000	68535000	32908000	45088000	52360000	32357000	26540000	31378000	443840000	553910000	586180000	308480000	107910000	99579000	40791000	55141000	27363000	12183000	18939000	22254000	6414100	6670500	1729400	1838900	9817900	11422000	5484700	7514700	8726600	5392900	4423300	5229600	73973000	92318000	97696000
972	gi|15604807	O84090	Ct088	Secretion Chaperone	sycE CT_088	16.197	146	5	64.4	7.714e-111	0	0	0	0	0	212270	0	0	0	0	0	0	46983000	45910000	32538000	24686000	14172000	16747000	3149400	3511800	1364200	1056800	0	768120	0	0	0	0	0	30325	0	0	0	0	0	0	6711800	6558500	4648300
973	gi|15604808	O84091	Ct089	Low Calcium Response E	lcrE CT_089	45.104	421	17	60.8	0	1218600	492530	484230	2515400	1246000	741380	6711800	2388600	1292100	379560	3425000	2101700	114820000	97689000	37905000	38102000	125860000	150140000	25427000	855470	48163000	6787200	20456000	1023100	43523	17590	17294	89837	44500	26478	239710	85308	46146	13556	122320	75061	4100700	3488900	1353700
974	gi|15604809	O84092	Ct090	Low Calcium Response D	lcrD CT_090	77.973	708	35	54	0	6267700	4355900	7535100	6851100	5509300	14174000	4700100	1594600	2471100	1250600	5474600	6010900	1321400000	1189600000	1357300000	1105200000	1011600000	1074900000	55924000	47930000	35307000	27461000	27396000	26300000	179080	124450	215290	195750	157410	404980	134290	45560	70604	35731	156420	171740	37754000	33989000	38779000
975	gi|15604810	O84093	Ct091	Yop proteins translocation protein U	yscU CT_091	40.451	360	5	15.3	1.184e-176	0	0	0	0	0	0	0	0	0	0	0	0	19988000	13139000	11474000	9362000	9849000	8542300	0	0	0	0	604760	0	0	0	0	0	0	0	0	0	0	0	0	0	1110500	729930	637420
976	gi|15604811	O84094	Ct092	Ribosome-binding ATPase YchF	ychF CT_092	39.961	366	18	58.5	4.2896e-190	27552000	21274000	7711600	5826200	25726000	26160000	13913000	9689300	6643000	4994400	12875000	17826000	254190000	270670000	311190000	237670000	219020000	251950000	19478000	25406000	13960000	10207000	25910000	20569000	1197900	924950	335290	253310	1118500	1137400	604910	421270	288830	217150	559770	775030	11052000	11768000	13530000
977	gi|15604813	O84096	Ct094	tRNA pseudouridine synthase B (EC 5.4.99.25) (tRNA pseudouridine(55) synthase) (Psi55 synthase) (tRNA pseudouridylate synthase) (tRNA-uridine isomerase)	truB CT_094	26.863	241	5	22.8	1.8781e-26	3412300	4102800	8402600	10845000	4652700	8742300	2805900	3290900	1286300	1942100	4372700	3898700	31428000	33163000	21273000	17067000	34946000	47032000	2545800	1068200	303150	1461500	9067400	11463000	262490	315600	646350	834250	357900	672480	215840	253150	98950	149390	336360	299900	2417600	2551000	1636400
978	gi|15604814	O84097	Ct095	Ribosome-binding factor A	rbfA CT_095	14.061	123	2	30.9	1.0857e-43	2734100	1967000	694640	629880	3115700	3910400	3327400	2504200	2104900	1562800	1538100	1433700	34402000	27711000	27375000	19678000	1450100	1812200	3415300	2068300	1136100	501920	911090	1282000	455680	327840	115770	104980	519280	651740	554570	417370	350810	260460	256340	238940	5733700	4618500	4562500
979	gi|15604815	O84098	Ct096	Translation initiation factor IF-2	infB CT_096	97.009	892	45	64.2	0	65359000	67022000	59839000	44452000	84475000	117730000	23365000	22002000	22194000	15815000	23264000	23756000	1204400000	1049000000	507220000	298520000	846870000	839890000	102490000	77538000	61709000	47705000	48902000	42025000	1210300	1241100	1108100	823180	1564400	2180200	432680	407440	411010	292880	430810	439920	22304000	19425000	9392900
980	gi|15604816	O84099	Ct097	Transcription termination/antitermination protein NusA	nusA CT_097	48.878	434	27	69.1	0	106190000	137070000	90915000	60776000	90589000	96479000	49871000	41683000	38990000	35716000	40153000	46932000	1394100000	1163700000	840110000	671610000	886790000	933530000	124880000	103120000	65927000	44727000	64498000	63124000	3792400	4895400	3247000	2170600	3235300	3445700	1781100	1488700	1392500	1275600	1434000	1676100	49791000	41562000	30004000
981	gi|15604817	O84100	Ct098	30S ribosomal protein S1	rpsA rs1 CT_098	63.573	569	43	64.7	0	223500000	205730000	558300000	541490000	191760000	268470000	148190000	133360000	181110000	169890000	173060000	238440000	2739200000	2326700000	3542000000	3299300000	1909100000	2294800000	261590000	218570000	197130000	155390000	94843000	114460000	6984400	6428900	17447000	16921000	5992600	8389700	4630800	4167300	5659800	5309200	5408200	7451100	85600000	72708000	110690000
982	gi|15604818	O84101	Ct099	Thioredoxin reductase (TRXR) (EC 1.8.1.9)	trxB CT_099	37.823	312	17	49.6	0	46518000	39973000	111820000	115640000	70658000	80730000	11077000	10654000	19835000	15262000	22867000	22513000	1866200000	1882600000	1280400000	1139300000	1199900000	1317200000	151130000	146350000	95959000	74921000	101410000	106220000	2736300	2351300	6577700	6802600	4156300	4748800	651600	626710	1166800	897780	1345100	1324300	109780000	110740000	75317000
983	gi|15604819	O84102	Ct100	Holo-[acyl-carrier-protein] synthase (Holo-ACP synthase) (EC 2.7.8.7) (4'-phosphopantetheinyl transferase AcpS)	acpS CT_100	13.274	119	5	42	5.185e-41	184790	736440	118930	0	1687800	734700	475550	657760	1504000	757450	240150	0	29151000	26527000	28424000	17680000	7809700	8333200	2328600	1180000	1506400	375240	1621100	159980	18479	73644	11893	0	168780	73470	47555	65776	150400	75745	24015	0	2915100	2652700	2842400
984	gi|15604821	O84104	Ct102	Uncharacterized protein	CT_102	17.327	153	5	34.6	3.744e-50	1894500	3919000	934030	2873900	1962800	1293000	3421900	7495600	5939000	2389900	6537100	4221600	70648000	53774000	76261000	70398000	36385000	38766000	3214800	2947700	1457900	1797400	2158800	4062300	315750	653170	155670	478980	327130	215500	570320	1249300	989830	398310	1089500	703600	11775000	8962300	12710000
985	gi|15604822	O84105	Ct103	HAD superfamily hydrolase/phosphatase	CT_103	34.254	298	12	60.7	0	2550000	980390	33140000	36383000	7691700	8832500	2259700	2005300	782500	343950	1578300	4147700	379390000	376200000	159880000	150080000	304600000	367100000	21750000	24925000	4403200	10271000	17743000	18979000	170000	65359	2209300	2425500	512780	588830	150640	133690	52167	22930	105220	276520	25293000	25080000	10659000
986	gi|15604823	O84106	Ct104	Enoyl-Acyl-Carrier Protein Reductase	fabI CT_104	31.96	298	14	56	0	22667000	24262000	26328000	23049000	47145000	60761000	9889200	6828000	5599300	3345000	5852500	12753000	488880000	516470000	321560000	291310000	408860000	492420000	25210000	20167000	10933000	10245000	29863000	27363000	1619100	1733000	1880600	1646300	3367500	4340100	706370	487720	399950	238930	418030	910930	34920000	36891000	22968000
987	gi|15604827	O84110	Ct108	GTP cyclohydrolase 1 type 2 homolog	CT_108	27.474	251	8	50.6	5.1564e-176	771060	297010	950570	996130	0	0	0	0	1019000	770230	0	1095000	72244000	71263000	73397000	49391000	47826000	45290000	1418400	1117800	448550	0	1410600	50856	77106	29701	95057	99613	0	0	0	0	101900	77023	0	109500	7224400	7126300	7339700
988	gi|15604829	P0C0Z7	Ct110	60 kDa chaperonin (57 kDa chlamydial hypersensitivity antigen) (GroEL protein) (Heat shock protein 60) (HSP60) (Protein Cpn60)	groL groEL hypB mopA CT_110	58.146	544	52	83.5	0	1462100000	1532100000	3964800000	3875500000	2531800000	2630700000	760180000	751720000	1164800000	1015500000	727570000	812310000	21364000000	21565000000	21794000000	18054000000	14767000000	17271000000	2264200000	2215700000	1626100000	1420800000	1066900000	1188200000	41774000	43775000	113280000	110730000	72337000	75162000	21719000	21478000	33281000	29013000	20788000	23209000	610410000	616130000	622690000
989	gi|15604830	P0C0Z8	Ct111	10 kDa chaperonin (11.2 kDa stress response protein) (GroES protein) (Heat shock protein 10) (HSP10) (Protein Cpn10)	groS groES hypA mopB CT_111	11.182	102	9	56.9	0	289540000	280890000	75428000	67165000	303020000	455620000	86208000	111250000	134570000	100030000	65611000	77724000	1746600000	1764100000	1788300000	1116700000	757760000	889950000	269680000	277860000	158900000	54565000	161390000	216250000	48256000	46815000	12571000	11194000	50504000	75937000	14368000	18541000	22429000	16672000	10935000	12954000	291090000	294020000	298050000
990	gi|15604831	O84114	Ct112	Oligoendopeptidase	pepF CT_112	69.085	608	29	53.8	0	109690000	118790000	262930000	290600000	165930000	182490000	35919000	35192000	41760000	44733000	43252000	49743000	1811400000	1921200000	2302800000	2126300000	1546800000	1784600000	200430000	195070000	145000000	121490000	105040000	117600000	3656300	3959500	8764300	9686700	5530900	6082900	1197300	1173100	1392000	1491100	1441700	1658100	60381000	64039000	76760000
991	gi|15604832	O84115	Ct113	Chaperone protein ClpB	clpB CT_113	96.629	867	60	74.5	0	21879000	20125000	43191000	41000000	44669000	56849000	28821000	26453000	41993000	21827000	33250000	50649000	3065700000	3167200000	791460000	608370000	2294900000	2829000000	247450000	219600000	195050000	168520000	104420000	120860000	390700	359380	771270	732140	797660	1015200	514650	472380	749870	389760	593750	904440	54745000	56557000	14133000
993	gi|15604835	P0DJI4	Ct116	Inclusion membrane protein E	incE CT_116	13.555	132	3	28	1.069e-68	40806000	33545000	2238300	2521300	33155000	47203000	37011000	38742000	45086000	31447000	25884000	27012000	128680000	138920000	164030000	89735000	37676000	50751000	12704000	12823000	5051300	1361000	2946900	5182900	8161300	6709000	447660	504250	6631100	9440600	7402100	7748500	9017200	6289300	5176800	5402400	25737000	27783000	32806000
994	gi|15604836	P0DJI5	Ct117	Inclusion membrane protein F	incF CT_117	10.437	104	2	17.3	1.8062e-10	7485100	8678700	1618000	1057300	8263100	9649700	3299200	5497900	5099200	2949500	3030500	3480400	17103000	23598000	31267000	18148000	4717900	4105800	2198100	2677300	1368100	442520	855830	1008800	1497000	1735700	323600	211460	1652600	1929900	659850	1099600	1019800	589890	606100	696070	3420700	4719700	6253500
995	gi|15604837	O84120	Ct118	Inclusion membrane protein G	incG CT_118	17.405	167	6	45.5	5.0353e-171	32608000	34278000	30114000	36065000	27199000	33782000	11949000	14169000	17546000	12153000	12904000	27607000	38359000	39473000	41439000	30770000	31366000	35291000	1477400	2724800	1304600	384390	1017300	351650	4076000	4284800	3764200	4508100	3399900	4222700	1493600	1771100	2193300	1519100	1613000	3450800	4794900	4934100	5179900
996	gi|15604838	P0CI27	Ct119	Inclusion membrane protein A	incA CT_119	30.327	273	9	37	1.6996e-152	0	788510	4791800	2905900	720760	1687100	1708500	317740	1459000	2879800	4786600	10961000	45666000	35701000	17979000	16369000	23029000	23697000	0	0	0	607840	0	0	0	41501	252200	152940	37935	88797	89921	16723	76789	151570	251930	576900	2403500	1879000	946280
997	gi|15604840	O84123	Ct121	Ribulose-phosphate 3-epimerase (EC 5.1.3.1) (Pentose-5-phosphate 3-epimerase) (PPE) (R5P3E)	rpe CT_121	25.464	233	5	28.3	3.7494e-47	470590	2019900	3238300	3409400	1189400	3862800	691950	1826400	1917300	2398900	2032400	4189800	24364000	19205000	26839000	15384000	17737000	22004000	3266700	1257900	1231000	1114900	733970	0	47059	201990	323830	340940	118940	386280	69195	182640	191730	239890	203240	418980	2436400	1920500	2683900
998	gi|15604841	O84124	Ct122	Elongation factor P 1 (EF-P 1)	efp1 CT_122	20.516	185	6	39.5	2.9901e-41	954190	859020	8946100	833480	12876000	2197200	898160	0	5267100	1758400	10088000	1748200	165960000	174830000	111400000	119220000	111120000	171950000	4483300	4505100	2784000	2751900	677200	4150800	73399	66079	688160	64113	990460	169020	69089	0	405160	135260	775960	134480	12766000	13448000	8569200
999	gi|15604842	O84125	Ct123	Biotin carboxyl carrier protein of acetyl-CoA carboxylase (BCCP)	accB CT_123	18.198	164	7	43.3	7.6046e-184	12047000	11781000	19271000	17934000	21332000	22833000	12233000	8892100	16536000	11939000	13635000	12786000	228870000	235300000	165500000	162960000	175240000	199850000	18153000	19760000	7480700	9331300	13854000	16216000	1338500	1309000	2141300	1992700	2370300	2537000	1359200	988010	1837400	1326600	1515000	1420600	25430000	26144000	18389000
1000	gi|15604843	O84126	Ct124	Biotin Carboxylase	accC CT_124	50.2	457	19	49.2	0	15501000	19457000	14379000	10530000	11979000	17983000	24784000	22134000	26255000	12051000	16091000	14188000	403760000	352880000	207710000	153460000	245180000	291830000	35894000	42113000	17869000	10639000	21744000	20298000	620060	778280	575160	421180	479180	719310	991380	885360	1050200	482050	643640	567540	16150000	14115000	8308500
1001	gi|15604844	O84127	Ct125	50S ribosomal protein L13	rplM rl13 CT_125	16.85	150	7	54	2.0323e-142	163380000	154590000	183070000	214260000	185000000	222970000	58745000	57627000	81949000	69044000	92876000	118480000	973330000	1050200000	689980000	673290000	708930000	884080000	90657000	90524000	32037000	34509000	45893000	50133000	20423000	19324000	22884000	26782000	23125000	27871000	7343100	7203400	10244000	8630400	11609000	14810000	121670000	131270000	86248000
1002	gi|15604845	O84128	Ct126	30S ribosomal protein S9	rpsI rs9 CT_126	14.56	129	9	65.9	1.314e-281	212590000	177690000	270060000	245680000	352200000	352230000	108880000	114830000	174620000	125300000	90963000	118190000	1073700000	1143500000	1159200000	1020700000	1034900000	1191800000	141260000	148750000	73426000	61565000	60486000	63268000	21259000	17769000	27006000	24568000	35220000	35223000	10888000	11483000	17462000	12530000	9096300	11819000	107370000	114350000	115920000
1003	gi|15604846	O84129	Ct127	Predicted polysaccharide hydrolase-invasin repeat family	ydhO CT_127	31.714	283	3	15.2	4.6055e-18	167930	181310	2044900	1732700	276930	157520	172480	143740	0	66579	706340	210870	14305000	11039000	2977800	2664200	3912700	5960600	0	381580	415110	0	214320	598570	12917	13947	157300	133280	21303	12117	13268	11057	0	5121.5	54334	16221	1100400	849180	229060
1004	gi|15604847	O84130	Ct128	Adenylate kinase (AK) (EC 2.7.4.3) (ATP-AMP transphosphorylase) (ATP:AMP phosphotransferase) (Adenylate monophosphate kinase)	adk CT_128	27.784	245	14	65.7	0	12050000	10281000	31888000	23097000	17775000	24786000	4041100	7510200	11394000	11446000	12328000	15870000	388880000	376460000	284230000	266360000	292530000	336320000	16970000	15146000	14752000	10865000	10226000	11739000	708800	604780	1875800	1358700	1045600	1458000	237710	441780	670230	673320	725180	933540	22876000	22145000	16719000
1005	gi|15604848	O84131	Ct129	ABC Amino Acid Transporter Permease	glnP CT_129	23.602	214	3	23.4	1.6158e-15	602800	0	2733900	1913800	380390	820740	968850	577050	1362300	563980	1105600	843640	12557000	15898000	9425800	3646600	6127700	7472400	721270	645460	206300	178360	185560	212570	60280	0	273390	191380	38039	82074	96885	57705	136230	56398	110560	84364	1255700	1589800	942580
1006	gi|15604849	O84132	Ct130	ABC Amino Acid Transporter ATPase	glnQ CT_130	25.703	233	7	39.5	6.5375e-126	907780	932950	5604900	9046500	0	558760	389370	581060	3674300	1442200	6899300	5516100	29889000	31289000	29536000	25487000	25559000	33884000	560680	706470	0	0	208200	0	69829	71765	431150	695890	0	42981	29951	44697	282640	110940	530710	424320	2299100	2406900	2272000
1007	gi|15604850	O84133	Ct131	Possible Transmembrane Protein	CT_131	126.75	1138	35	36.7	0	7656500	15329000	8380300	2868200	6007100	11030000	11072000	9378800	9783200	6247200	10237000	10817000	200500000	173460000	169330000	133910000	187970000	213850000	21911000	6181100	5576300	6680700	3308700	8085300	121530	243320	133020	45528	95351	175090	175750	148870	155290	99162	162480	171700	3182500	2753300	2687700
1008	gi|15604851	O84134	Ct132	Uncharacterized protein	CT_132	48.012	425	4	10.6	3.2704e-68	0	0	0	0	0	0	0	0	0	0	0	0	31477000	38322000	16163000	6041800	17359000	18838000	390720	632880	0	0	0	124290	0	0	0	0	0	0	0	0	0	0	0	0	1656700	2016900	850680
1009	gi|15604852	O84135	Ct133	Predicted rRNA methylase	CT_133	30.402	267	8	34.1	2.1373e-116	2957900	2273200	12306000	12177000	5265300	5721400	1325400	543180	0	0	1659900	575140	87239000	82845000	49237000	58525000	50985000	66959000	3353800	1126600	1404600	1654700	2089800	4258600	268900	206660	1118700	1107000	478660	520120	120490	49380	0	0	150900	52285	7930800	7531400	4476100
1010	gi|15604855	O84138	Ct136	Predicted Lysophospholipase esterase	CT_136	26.849	239	9	55.6	2.521e-160	1217700	0	8100400	8885500	3894400	3132800	0	2722100	1609300	1256900	5328700	4304100	385690000	310950000	285490000	201950000	235870000	277720000	13382000	14992000	5870200	1592900	15903000	12485000	101480	0	675030	740460	324540	261070	0	226840	134110	104740	444060	358670	32141000	25912000	23791000
1011	gi|15604856	O84139	Ct137	SuA5 Superfamily-related Protein	ywlC CT_137	31.135	281	5	29.5	9.6742e-27	0	0	7943000	7420500	596250	328200	267320	659280	0	0	455740	468220	37101000	28250000	8101700	5571200	25887000	28510000	1786500	2466400	504840	0	2352000	1437700	0	0	611000	570810	45866	25246	20563	50714	0	0	35057	36017	2853900	2173100	623200
1012	gi|15604857	O84140	Ct138	Dipeptidase	CT_138	35.146	315	7	17.1	1.7516e-09	234560	1499400	0	1239300	2278600	1490900	355370	1340300	101690	1110000	1052000	1020600	10486000	16879000	17849000	12033000	11168000	17629000	810040	2505400	2154700	1655800	2305000	3864800	13797	88203	0	72898	134040	87698	20904	78839	5981.6	65294	61885	60037	616850	992890	1049900
1013	gi|15604858	O84141	Ct139	Oligopeptide Binding Protein	oppA_1 CT_139	48.271	426	2	6.6	4.446e-07	0	54995	281310	109410	119790	0	0	0	0	0	56632	0	4949700	4513000	2914500	2888500	1925300	3210300	0	104340	99002	0	0	82819	0	2291.5	11721	4558.5	4991.2	0	0	0	0	0	2359.7	0	206240	188040	121440
1015	gi|15604861	O84144	Ct142	Uncharacterized protein	CT_142	31.461	285	3	8.8	1.4441e-05	551610	2575900	2648400	1868100	379770	2326800	0	464780	0	855490	393560	3768200	13957000	14062000	3139100	2734500	11514000	14141000	0	5130200	380670	3333900	5319100	79526000	26267	122660	126110	88958	18084	110800	0	22132	0	40738	18741	179440	664640	669600	149480
1016	gi|15604862	O84145	Ct143	Uncharacterized protein	CT_143	31.372	280	7	33.2	4.0028e-72	0	0	568320	357240	0	792600	0	0	0	611580	0	0	38104000	40151000	22054000	15243000	27400000	30263000	943480	426700	0	0	274450	249380	0	0	40594	25517	0	56614	0	0	0	43684	0	0	2721700	2868000	1575300
1017	gi|15604863	O84146	Ct144	Uncharacterized protein	CT_144	30.739	285	8	32.3	1.465e-131	0	0	1138600	589610	1063800	0	0	0	0	0	0	0	37710000	41494000	27059000	19502000	36676000	45378000	2376000	840080	1910000	0	2469900	1143000	0	0	75904	39307	70918	0	0	0	0	0	0	0	2514000	2766300	1803900
1018	gi|15604864	O84147	Ct145	Serine/threonine-protein kinase pkn1 (EC 2.7.11.1)	pkn1 CT_145	69.693	614	10	20.4	1.2454e-36	1683200	0	2012500	229070	734240	1309800	1635700	381120	3097700	2366100	1393000	6884300	50778000	52553000	73138000	59593000	28112000	44899000	4818500	764450	1171000	1562100	0	519800	67329	0	80499	9162.9	29370	52390	65427	15245	123910	94646	55721	275370	2031100	2102100	2925500
1019	gi|15604865	O84148	Ct146	DNA ligase (EC 6.5.1.2) (Polydeoxyribonucleotide synthase [NAD(+)])	ligA CT_146	73.504	663	30	52.3	0	10211000	7726200	12210000	8368500	7610400	8538300	6725800	7505700	4758300	3598800	11935000	4572600	157330000	162520000	313360000	226970000	139150000	160940000	14980000	19928000	10052000	11113000	10148000	5557800	226920	171690	271330	185970	169120	189740	149460	166790	105740	79973	265230	101610	3496200	3611700	6963600
1020	gi|15604866	O84149	Ct147	Uncharacterized protein	CT_147	162.1	1449	24	18.2	5.0934e-125	24086000	17447000	18292000	16615000	16569000	17046000	11352000	12996000	23233000	11356000	8087400	12129000	59277000	51788000	40207000	26118000	36629000	34025000	15125000	11955000	11342000	4764200	7013900	4669900	270630	196040	205530	186680	186170	191530	127550	146020	261050	127600	90870	136280	666030	581890	451760
1021	gi|15604867	O84150	Ct148	Monooxygenase	mhpA CT_148	57.864	507	11	29.6	6.2573e-180	490330	1253500	4294200	1860900	1337600	7825100	1659500	0	1464200	2392400	3678000	376210	97661000	100840000	48616000	44115000	102770000	104270000	10921000	9482300	3065200	4340800	6995600	6565900	18859	48210	165160	71574	51445	300970	63828	0	56317	92015	141460	14470	3756200	3878500	1869900
1023	gi|15604870	O84153	Ct151	Uncharacterized protein	CT_151	56.357	503	4	10.9	1.1833e-14	0	0	448560	0	0	0	0	0	0	0	0	0	9004800	7296700	6353100	5085700	8122800	6679200	331560	1012200	0	0	0	0	0	0	21360	0	0	0	0	0	0	0	0	0	428800	347460	302530
1024	gi|15604871	O84154	Ct152	ABC Transporter ATPase	ycfV CT_152	25.028	225	7	44.9	7.1882e-178	0	229060	0	140900	0	0	0	0	0	0	789350	336850	52028000	55248000	65232000	49936000	51092000	60855000	2922900	3859000	1075000	0	2555200	3216900	0	19088	0	11742	0	0	0	0	0	0	65779	28071	4335700	4604000	5436000
1025	gi|15604872	O84155	Ct153	Uncharacterized protein	CT_153	90.859	810	33	56	0	59145000	63454000	33807000	31786000	57375000	120790000	23327000	24450000	27859000	29392000	30235000	51441000	675410000	627550000	72092000	58822000	605860000	698850000	32800000	40346000	32254000	22499000	14150000	11441000	1258400	1350100	719310	676300	1220700	2570000	496330	520210	592740	625370	643300	1094500	14370000	13352000	1533900
1026	gi|15604888	O84171	Ct169	Trp operon repressor homolog	trpR CT_169	10.931	94	2	21.3	9.5735e-12	0	392350	0	0	0	0	0	0	0	0	83054	0	6394400	12734000	19121000	4869500	2249500	7789400	0	3514400	0	0	0	0	0	65391	0	0	0	0	0	0	0	0	13842	0	1065700	2122400	3186800
1027	gi|15604889	O84172	Ct170	Tryptophan synthase beta chain (EC 4.2.1.20)	trpB CT_170	42.617	392	18	60.5	0	4669200	19011000	3941900	2083600	7411500	12286000	574820000	596920000	443820000	373520000	850060000	995760000	47785000	38546000	56899000	41144000	37033000	45307000	3668400	3994500	1231100	1338100	1877500	84970000	259400	1056200	218990	115760	411750	682540	31934000	33162000	24656000	20751000	47226000	55320000	2654700	2141400	3161100
1028	gi|15604890	O84173	Ct171	Tryptophan synthase alpha chain (EC 4.2.1.20)	trpA CT_171	28.056	253	20	85.8	0	837910	821550	3008800	1044900	1651300	2182300	501040000	570610000	1141700000	938210000	851710000	1136400000	47285000	46212000	33016000	18050000	31402000	26153000	1863100	2218700	1004500	648450	3375200	2443100	64454	63196	231440	80373	127030	167870	38541000	43893000	87820000	72170000	65516000	87418000	3637300	3554800	2539700
1029	gi|15604897	O84180	Ct177	Possible Disulfide Bond Chaperone	dsbG CT_177	26.838	238	11	60.5	6.1121e-61	2493200	0	566250	1399800	831890	0	1948200	371040	804020	722480	2960200	4460600	253800000	193100000	188370000	107590000	156190000	161570000	8421600	5756900	7462900	2733900	4572100	6948700	207770	0	47188	116650	69325	0	162350	30920	67002	60206	246680	371720	21150000	16092000	15697000
1030	gi|15604898	O84181	Ct178	Uncharacterized protein	CT_178	45.484	404	2	4.5	0.00019746	0	0	468040	0	0	0	0	0	533930	0	636380	0	24916000	18590000	11649000	11913000	11604000	13640000	450530	387230	658710	1907900	0	763900	0	0	52004	0	0	0	0	0	59325	0	70709	0	2768500	2065600	1294300
1031	gi|15604900	O84183	Ct180	ABC Transport ATPase (Nitrate/Fe)	tauB CT_180	25.594	230	12	68.3	1.1543e-244	16168000	15890000	22601000	23572000	28236000	34448000	18087000	17303000	15117000	12905000	16356000	17831000	125150000	120540000	163210000	122780000	121150000	124590000	13011000	10658000	6104700	1383800	5049300	5155300	1347300	1324200	1883400	1964300	2353000	2870700	1507200	1441900	1259800	1075400	1363000	1485900	10429000	10045000	13601000
1032	gi|15604901	O84184	Ct181	Uncharacterized protein	CT_181	27.023	236	8	57.6	0	0	0	0	0	0	0	0	0	0	0	0	0	111440000	110420000	85330000	69661000	68982000	67443000	9428000	6304000	2680600	2257700	2579000	2894900	0	0	0	0	0	0	0	0	0	0	0	0	11144000	11042000	8533000
1033	gi|15604902	P0CD75	Ct182	3-deoxy-manno-octulosonate cytidylyltransferase (EC 2.7.7.38) (CMP-2-keto-3-deoxyoctulosonic acid synthase) (CKS) (CMP-KDO synthase)	kdsB CT_182	28.011	254	4	16.1	2.8146e-32	0	0	1742000	1647600	0	1417300	476060	747450	605920	1271000	1465200	2041100	14181000	17807000	9230800	8452400	10837000	8086900	716100	0	0	1013800	0	333730	0	0	134000	126740	0	109020	36620	57496	46609	97769	112710	157010	1090800	1369800	710060
1034	gi|15604903	Q59321	Ct183	CTP synthase (EC 6.3.4.2) (CTP synthetase) (UTP--ammonia ligase)	pyrG CT_183	60.203	539	23	43.4	0	6297000	12653000	30699000	39413000	14066000	11535000	7841600	7830100	18585000	19181000	16934000	18245000	324250000	361680000	408650000	407500000	225450000	292090000	30534000	32057000	24127000	23719000	11412000	10549000	233220	468620	1137000	1459700	520980	427210	290430	290000	688340	710390	627190	675750	12009000	13395000	15135000
1035	gi|15604904	Q46370	Ct184	Putative pre-16S rRNA nuclease (EC 3.1.-.-)	CT_184	16.222	148	3	33.1	1.7612e-22	439890	319440	1852500	1423900	1750800	1424500	790510	0	1006600	496920	0	0	16834000	14624000	14768000	11009000	12710000	12249000	2959100	833980	4951400	255250	7654900	9657700	62842	45634	264640	203420	250110	203500	112930	0	143800	70988	0	0	2404900	2089200	2109700
1036	gi|15604906	O84189	Ct186	6-phosphogluconolactonase (6PGL) (EC 3.1.1.31)	pgl devB CT_186	29.014	256	19	75.8	0	12895000	10394000	30997000	30612000	23422000	26681000	5081200	6815700	11836000	8012200	13380000	15020000	541990000	543850000	345100000	321970000	358200000	384320000	32465000	28568000	17476000	13109000	21122000	24426000	678710	547070	1631400	1611200	1232700	1404300	267430	358720	622970	421690	704240	790550	28526000	28624000	18163000
1037	gi|15604907	O84190	Ct187	DNA Pol III Gamma and Tau	dnaX_1 CT_187	33.222	290	2	9.7	8.6546e-12	0	0	711210	662490	311020	177760	136620	146620	0	0	150420	0	4159000	3677200	1055500	533540	2251400	2750400	0	0	0	0	0	0	0	0	35560	33124	15551	8887.9	6830.9	7331.1	0	0	7521	0	207950	183860	52775
1038	gi|15604908	O84191	Ct188	Thymidylate kinase (EC 2.7.4.9) (dTMP kinase)	tmk CT_188	22.473	203	8	47.3	2.1401e-239	4797000	5925800	8138600	4619300	5716700	12643000	4953700	5047200	714720	1836100	1823700	567800	112780000	116480000	85019000	69019000	57481000	78368000	7898400	6770500	7042500	7646300	4576600	2334400	342650	423270	581330	329950	408340	903070	353840	360520	51051	131150	130260	40557	8055400	8319800	6072800
1039	gi|15604909	O84192	Ct189	DNA gyrase subunit A (EC 5.99.1.3)	gyrA CT_189	94.232	836	50	53.5	0	86988000	96725000	44025000	55327000	95161000	136040000	35777000	37113000	38215000	27327000	46262000	57228000	1336200000	1273900000	169920000	118800000	1104500000	1299200000	118920000	109740000	80392000	68775000	36595000	54887000	1610900	1791200	815280	1024600	1762200	2519200	662530	687280	707680	506060	856710	1059800	24745000	23591000	3146700
1040	gi|15604910	O84193	Ct190	DNA gyrase subunit B (EC 5.99.1.3)	gyrB CT_190	89.773	804	50	65.4	0	43586000	41541000	43965000	40675000	77090000	136830000	33093000	34744000	31419000	24076000	39796000	46301000	2016500000	1936300000	161570000	118330000	1381200000	1600700000	152880000	115640000	97548000	77424000	63298000	46320000	838190	798870	845490	782210	1482500	2631400	636410	668160	604210	463010	765300	890410	38779000	37237000	3107100
1041	gi|15604911	O84194	Ct191	Uncharacterized protein	CT_191	13.248	116	2	15.5	5.1371e-06	4844300	6744000	1198600	109550	2707600	3541200	1560900	1645600	1646800	1079300	0	1204200	3997000	3655100	4888000	4904100	2560700	4438200	0	0	0	644640	0	0	605530	843000	149830	13693	338450	442650	195110	205690	205850	134920	0	150530	499630	456890	611000
1042	gi|15604913	O84196	Ct193	Queuine tRNA-ribosyltransferase (EC 2.4.2.29) (Guanine insertion enzyme) (tRNA-guanine transglycosylase)	tgt CT_193	40.905	372	7	26.6	8.7899e-224	1158100	0	7973600	6829000	4187000	7538300	3430900	324600	6710100	5523600	4724500	3148900	43550000	44902000	33131000	28230000	29985000	34415000	5275300	2335700	5863200	4279600	3104800	1312300	68122	0	469040	401710	246300	443430	201820	19094	394710	324920	277910	185230	2561800	2641300	1948900
1043	gi|15604914	O84197	Ct194	Magnesium transporter MgtE	mgtE CT_194	51.443	470	13	28.1	8.0034e-68	3457800	6634600	1608100	3222000	1638700	3166900	6801400	6861800	982420	1648400	2001700	1120700	208580000	216370000	142380000	108690000	140500000	177680000	4468300	3150500	7015100	7700500	6653400	3743400	216110	414670	100510	201380	102420	197930	425090	428860	61401	103020	125110	70042	13036000	13523000	8898900
1044	gi|15604918	O84201	Ct198	Oligopeptide Binding Protein	oppA_3 CT_198	58.858	518	11	28.2	3.1617e-62	15928000	7816200	23240000	20074000	21149000	27694000	1806000	1741100	3692400	3308600	4843400	8281800	131750000	149480000	74101000	64506000	119050000	161850000	10730000	16354000	9664500	4995900	9553200	8948600	589930	289490	860730	743490	783280	1025700	66890	64485	136760	122540	179390	306730	4879600	5536200	2744500
1045	gi|15604921	O84204	Ct201	Oligopeptide Transport ATPase	oppD CT_201	30.684	277	4	15.2	3.111e-08	0	312120	986770	1091800	873310	425470	611520	470780	0	0	4603200	2228100	11427000	9342800	1120300	1426700	4076600	7630700	0	1222100	782380	500230	1682800	1078100	0	19508	61673	68241	54582	26592	38220	29424	0	0	287700	139250	714200	583930	70016
1046	gi|15604922	O84205	Ct202	Oligopeptide Transport ATPase	oppF CT_202	27.447	247	3	11.7	2.1339e-07	0	0	858790	1585400	424060	433160	354240	0	0	408350	1216000	383990	19857000	22258000	13620000	10841000	14327000	16785000	0	408210	410340	0	159200	244350	0	0	53674	99086	26504	27072	22140	0	0	25522	76002	24000	1241000	1391100	851280
1047	gi|15604923	O84206	Ct203	Uncharacterized protein CT_203	CT_203	28.461	251	3	19.9	0	0	0	2175200	1559000	686160	0	0	0	0	1529100	2744000	2154600	18294000	21753000	13792000	13021000	11980000	12087000	581610	0	0	0	0	474030	0	0	241680	173220	76239	0	0	0	0	169900	304890	239400	2032700	2417000	1532500
1048	gi|15604924	O84207	Ct204	Dicarboxylate Translocator	ybhI CT_204	51.35	471	4	11.5	2.5261e-73	0	763010	600330	415620	0	0	0	0	0	0	0	539040	84794000	83413000	46392000	42999000	43088000	71922000	3594900	3394200	561860	1696600	2089000	2455900	0	69365	54576	37784	0	0	0	0	0	0	0	49004	7708500	7583000	4217500
1049	gi|15604925	O84208	Ct205	Fructose-6-P Phosphotransferase	pfkA_1 CT_205	61.912	553	18	40.7	1.9372e-118	1218900	3398500	14114000	2411700	1690800	2691400	289780	735860	4217600	10538000	644400	15921000	189580000	225480000	165620000	139190000	174470000	204590000	64180000	32302000	17862000	11329000	12422000	11124000	40631	113280	470470	80389	56360	89712	9659.3	24529	140590	351250	21480	530720	6319200	7516100	5520500
1050	gi|15604926	O84209	Ct206	Predicted acyltransferase family protein	CT_206	31.622	282	7	38.3	7.4253e-118	0	0	4361600	3976100	0	0	32659	0	0	0	815510	0	118030000	125480000	52363000	47402000	42518000	49112000	2264000	2022800	0	0	502900	450720	0	0	436160	397610	0	0	3265.9	0	0	0	81551	0	11803000	12548000	5236300
1051	gi|15604927	O84210	Ct207	Fructose-6-P Phosphotransferase	pfkA_2 CT_207	61.082	548	23	44	8.0342e-193	22527000	24201000	14546000	13659000	11568000	17326000	12612000	5529900	11892000	5257000	5119200	8184200	257340000	243770000	240990000	230260000	150410000	162590000	41482000	44144000	28454000	6164900	15702000	8145800	726690	780680	469230	440600	373160	558890	406830	178380	383610	169580	165140	264010	8301200	7863600	7773900
1052	gi|15604928	P0CE14	Ct208	3-deoxy-D-manno-octulosonic acid transferase (Kdo transferase) (EC 2.4.99.12) (EC 2.4.99.13) (EC 2.4.99.14) (Kdo(2)-lipid IV(A) 3-deoxy-D-manno-octulosonic acid transferase) (Kdo-lipid IV(A) 3-deoxy-D-manno-octulosonic acid transferase) (Lipid IV(A) 3-deoxy-D-manno-octulosonic acid transferase) (Trifunctional Kdo transferase)	waaA gseA kdtA CT_208	49.496	431	3	10	4.3121e-70	0	0	188590	99838	28742	0	0	0	0	42637	0	100580	7344200	6154600	4006100	4146300	2064500	1687700	197830	56227	0	94471	127140	35966	0	0	6984.7	3697.7	1064.5	0	0	0	0	1579.1	0	3725.3	272010	227950	148380
1053	gi|15604929	O84211	Ct209	Leucine--tRNA ligase (EC 6.1.1.4) (Leucyl-tRNA synthetase) (LeuRS)	leuS CT_209	92.902	819	31	48.5	0	11626000	9704700	7473400	11959000	18448000	45131000	3478300	2095700	1441600	1912900	231730	1650600	319590000	280600000	15142000	13767000	261560000	263740000	2653900	3501100	3859400	3432700	4041100	2823100	252730	210970	162460	259980	401040	981100	75615	45559	31340	41585	5037.6	35883	6947600	6099900	329180
1054	gi|15604930	O84212	Ct210	Glutamate-1-semialdehyde 2,1-aminomutase (GSA) (EC 5.4.3.8) (Glutamate-1-semialdehyde aminotransferase) (GSA-AT)	hemL CT_210	45.941	422	5	12.3	9.4396e-09	3423700	2004600	2763000	2326100	4679000	8004200	2456600	1657200	404480	0	491910	3640600	24420000	25017000	26677000	25478000	20952000	27922000	1298500	3158100	323010	0	807550	721170	171180	100230	138150	116300	233950	400210	122830	82861	20224	0	24595	182030	1221000	1250900	1333900
1055	gi|15604931	O84213	Ct211	UPF0301 protein CT_211	CT_211	20.913	189	6	47.6	4.8403e-148	105850	115730	324080	163440	0	665950	0	0	118880	0	767390	184770	109150000	132480000	68079000	51605000	70010000	76913000	9769700	11788000	2682100	2368900	4497800	3450200	13231	14467	40510	20430	0	83244	0	0	14861	0	95924	23097	13644000	16560000	8509800
1056	gi|15604932	O84214	Ct212	Uncharacterized protein	CT_212	17.051	148	8	66.2	4.9831e-81	5896300	6763800	1688300	1357500	1837500	452380	4522700	638750	3889400	1711900	3567100	5342300	46802000	47444000	44724000	41592000	36937000	54393000	11933000	10849000	9303500	10445000	11326000	10879000	491360	563650	140690	113130	153120	37698	376890	53229	324120	142660	297260	445190	3900100	3953700	3727000
1057	gi|15604933	O84215	Ct213	Ribose-5-phosphate isomerase A (EC 5.3.1.6) (Phosphoriboisomerase A) (PRI)	rpiA CT_213	26.646	242	8	36	7.134e-130	29867000	771910	2430700	12055000	2521500	23582000	6130200	1729100	8211100	3010300	8187400	5913000	49271000	39447000	27007000	27024000	28357000	38354000	5707800	4724500	2450200	4318000	7798400	3528400	1991100	51460	162050	803690	168100	1572100	408680	115270	547410	200690	545830	394200	3284700	2629800	1800500
1058	gi|15604934	O84216	Ct214	Uncharacterized protein	CT_214	59.812	547	17	42.6	7.796e-303	1003200	0	3140200	4006900	897040	3470100	1625400	1781500	602130	234430	863050	544660	412920000	423020000	215950000	155560000	351110000	359090000	47519000	40387000	30607000	26139000	29634000	27888000	45598	0	142740	182130	40774	157730	73881	80979	27369	10656	39229	24757	18769000	19228000	9815900
1059	gi|15604935	O84217	Ct215	Probable fructose-bisphosphate aldolase class 1 (EC 4.1.2.13) (Probable fructose-bisphosphate aldolase class I) (FBP aldolase)	fbaB CT_215	37.988	348	21	74.7	0	42470000	35903000	33528000	25302000	80961000	117880000	26946000	23842000	11835000	8334600	29470000	29991000	2225200000	2228000000	2280700000	1981400000	1911700000	2404800000	305730000	316950000	126700000	127350000	333380000	323400000	2235300	1889600	1764600	1331700	4261100	6204200	1418200	1254900	622910	438660	1551100	1578500	117110000	117260000	120040000
1060	gi|15604936	O84218	Ct216	Amino Acid Transporter	xasA CT_216	51.097	466	4	8.4	1.0105e-28	0	1758900	16081000	3487500	7075300	9281700	902340	2901900	17316000	731250	13115000	16953000	106940000	129680000	66793000	55619000	74055000	67895000	9976700	13064000	3237900	1287300	8912700	4028500	0	219870	2010200	435940	884420	1160200	112790	362740	2164500	91406	1639400	2119200	13368000	16209000	8349100
1061	gi|15604938	O84220	Ct218	5'-nucleotidase SurE (EC 3.1.3.5) (Nucleoside 5'-monophosphate phosphohydrolase)	surE CT_218	31.544	283	19	89.4	0	2075100	2001600	18598000	17115000	2649500	6916100	2477600	3446400	6615700	6480300	14718000	10946000	633060000	648220000	321580000	293430000	384890000	412840000	35379000	31877000	17226000	11085000	26828000	22011000	115280	111200	1033200	950820	147190	384230	137640	191470	367540	360020	817670	608110	35170000	36012000	17865000
1062	gi|15604940	O84222	Ct220	Flavin prenyltransferase UbiX (EC 2.5.1.-)	ubiX CT_220	20.883	192	2	14.6	5.976e-11	0	137070	0	703830	0	561280	0	0	0	0	0	0	8384400	9320800	5100100	4885500	5823900	6376000	430040	0	0	0	0	0	0	15230	0	78204	0	62364	0	0	0	0	0	0	931600	1035600	566680
1063	gi|15604941	O84223	Ct221	Uncharacterized protein	yqfU CT_221	33.053	298	6	27.2	2.5356e-122	3672700	2300700	7732200	8603400	5536100	6991300	7924100	4491700	7321900	4610200	8182500	9406600	213190000	211130000	165690000	126910000	166620000	180750000	11072000	7488300	1290600	2997100	4746900	4109500	333880	209150	702920	782120	503280	635570	720370	408340	665630	419110	743860	855140	19381000	19194000	15063000
1064	gi|15604944	O84226	Ct223	Uncharacterized protein	CT_223	29.489	270	13	43	2.0726e-191	42621000	35188000	96725000	80498000	32426000	49801000	34157000	36861000	44710000	35121000	75272000	97015000	444450000	405970000	278260000	225280000	226210000	216900000	24028000	22745000	15131000	9524900	17588000	14547000	3044300	2513400	6909000	5749900	2316100	3557200	2439800	2632900	3193600	2508600	5376600	6929700	31746000	28998000	19876000
1065	gi|15604949	O84231	Ct228	Uncharacterized protein	CT_228	20.609	196	8	43.9	9.1628e-54	67333000	63974000	75582000	85364000	59378000	58662000	31871000	29731000	35452000	30701000	44260000	54990000	56110000	63440000	52232000	54677000	41374000	51195000	4003300	10748000	10284000	3276000	4096200	1926600	5179400	4921100	5814000	6566500	4567600	4512500	2451600	2287000	2727100	2361600	3404600	4230000	4316100	4880000	4017900
1066	gi|15604950	O84232	Ct229	Uncharacterized protein	CT_229	23.437	215	3	21.9	5.0032e-205	6300800	4689600	8855700	8811100	5330000	5422700	3226100	2894600	3611300	2290100	2453100	2293000	20887000	23217000	15665000	16554000	13937000	13893000	2405300	2703900	0	616370	1018500	476370	630080	468960	885570	881110	533000	542270	322610	289460	361130	229010	245310	229300	2088700	2321700	1566500
1067	gi|15604951	O84233	Ct230	Neutral Amino Acid (Glutamate) Transporter	CT_230	45.086	415	2	3.9	0.0015619	0	0	0	650120	0	0	0	0	0	0	0	0	20456000	27122000	6974900	10090000	8621000	20472000	0	0	475370	0	0	0	0	0	0	59102	0	0	0	0	0	0	0	0	1859600	2465600	634080
1068	gi|15604953	O84235	Ct232	Inclusion Membrane Protein B	incB CT_232	12.254	115	2	38.3	8.6195e-54	4003700	1407900	597800	292100	2834100	1651600	2884000	2756000	4030900	3219000	888290	667620	5936700	5019600	6354300	4376000	495590	0	2876300	0	2737900	0	4503600	0	1334600	469310	199270	97368	944700	550540	961330	918680	1343600	1073000	296100	222540	1978900	1673200	2118100
1069	gi|15604956	O84238	Ct235	cAMP-Dependent Protein Kinase Regulatory Subunit	CT_235	15.455	137	2	13.1	2.1591e-05	0	0	0	0	0	268170	0	0	0	0	0	231190	12152000	10361000	11403000	7103200	4042900	1621300	0	0	0	0	0	0	0	0	0	0	0	29796	0	0	0	0	0	25687	1350200	1151300	1267000
1070	gi|15604957	O84239	Ct236	Acyl carrier protein (ACP)	acpP CT_236	8.7206	77	4	55.8	7.2053e-174	5458600	5055800	11423000	9182400	7313500	9695400	2380700	2756600	3073100	2709500	2499900	2812500	354460000	314580000	121770000	80281000	206100000	254240000	7070100	6409100	6297700	4225800	3478500	3157900	1091700	1011200	2284700	1836500	1462700	1939100	476140	551310	614610	541910	499980	562500	70893000	62915000	24354000
1071	gi|15604958	P38004	Ct237	3-oxoacyl-[acyl-carrier-protein] reductase FabG (EC 1.1.1.100) (3-ketoacyl-acyl carrier protein reductase) (Beta-Ketoacyl-acyl carrier protein reductase) (Beta-ketoacyl-ACP reductase)	fabG CT_237	26.019	248	15	91.5	0	8181700	8042600	22457000	26898000	12196000	21364000	5385300	2062500	5605700	3176700	6373200	6336500	535790000	498520000	666730000	435090000	572980000	605470000	57835000	49787000	34295000	25003000	40322000	29293000	545450	536170	1497100	1793200	813090	1424300	359020	137500	373710	211780	424880	422430	35719000	33234000	44449000
1072	gi|15604959	O84241	Ct238	Malonyl CoA-acyl carrier protein transacylase (EC 2.3.1.39)	fabD CT_238	33.534	308	12	52.3	0	7425300	5028200	41303000	47779000	7189100	11769000	1591700	2169000	1205200	94420	133030	1482300	405410000	404460000	128880000	59826000	228090000	264880000	38794000	40031000	24682000	17297000	21624000	21707000	618780	419010	3441900	3981600	599090	980760	132640	180750	100430	7868.3	11086	123520	33784000	33705000	10740000
1073	gi|15604960	O84242	Ct239	3-oxoacyl-[acyl-carrier-protein] synthase 3 (EC 2.3.1.180) (3-oxoacyl-[acyl-carrier-protein] synthase III) (Beta-ketoacyl-ACP synthase III) (KAS III)	fabH CT_239	35.326	327	15	59.9	4.0698e-250	18425000	313040	9019200	2210400	16637000	13613000	7236900	2342300	7834000	1028700	2896100	6892500	237980000	242260000	237860000	183720000	184290000	238660000	29399000	26495000	16412000	10350000	18975000	20593000	877370	14907	429480	105260	792230	648250	344610	111540	373050	48986	137910	328220	11333000	11536000	11327000
1074	gi|15604961	O84243	Ct240	Recombination protein RecR	recR CT_240	22.122	200	4	22.5	3.8004e-31	0	0	375120	289420	706390	0	323640	0	1071400	0	891110	686770	8708700	4471900	5989200	3452000	6082400	3892500	0	471670	0	0	0	0	0	0	31260	24118	58866	0	26970	0	89282	0	74259	57230	725730	372650	499100
1075	gi|15604962	O84244	Ct241	Omp85 Analog	yaeT CT_241	88.75	792	31	45.7	0	16275000	21937000	43927000	53936000	32727000	39594000	34357000	28747000	34738000	32567000	41360000	59900000	720260000	696490000	318640000	251020000	555740000	667430000	66657000	58864000	45265000	50307000	32384000	34756000	325490	438740	878550	1078700	654540	791880	687140	574940	694750	651330	827210	1198000	14405000	13930000	6372700
1076	gi|15604963	Q9ZN58	Ct242	Skp-like protein	CT_242	19.445	173	10	44.5	0	15678000	13783000	19197000	21501000	31397000	20921000	3208100	3789500	5362200	4117900	7943700	8034900	259100000	243180000	306780000	275730000	294870000	321320000	30297000	27014000	13326000	7991200	5369400	8034300	1306500	1148600	1599800	1791800	2616500	1743500	267350	315790	446850	343160	661980	669580	21591000	20265000	25565000
1077	gi|15604964	P0CD76	Ct243	UDP-3-O-acylglucosamine N-acyltransferase (EC 2.3.1.-)	lpxD CT_243	38.404	354	11	44.4	1.7356e-253	7770300	9342000	7633800	6091700	22045000	28424000	19798000	21279000	13120000	8565200	26639000	30807000	373050000	364640000	447330000	266850000	325730000	349550000	29990000	35418000	7967600	11516000	34970000	23878000	647530	778500	636150	507640	1837100	2368600	1649800	1773200	1093400	713770	2219900	2567200	31087000	30387000	37277000
1078	gi|15604966	O84247	Ct245	Pyruvate dehydrogenase E1 component subunit alpha (EC 1.2.4.1)	pdhA CT_245	37.219	340	8	35.6	9.33e-66	652490	2335100	3962300	1941800	2162500	3554100	1952600	927180	0	2033900	1507800	0	93379000	88049000	98509000	60529000	68639000	69190000	7083600	5775100	2700500	863280	8563700	10566000	43499	155670	264150	129450	144170	236940	130170	61812	0	135600	100520	0	6225200	5869900	6567300
1079	gi|15604967	O84248	Ct246	Pyruvate Dehydrogenase Beta	pdhB CT_246	36.198	328	9	29.9	3.2256e-80	1869600	2497500	4465800	1093500	8096100	15513000	2371500	3418800	2620500	573860	4857900	7540600	152670000	152640000	147400000	126610000	131470000	149380000	21015000	19227000	12223000	7281700	16627000	19879000	109970	146910	262690	64324	476240	912550	139500	201100	154150	33757	285760	443560	8980600	8978900	8670600
1080	gi|15604968	O84249	Ct247	Acetyltransferase component of pyruvate dehydrogenase complex (EC 2.3.1.12)	pdhC CT_247	46.321	429	17	56.9	0	19949000	21377000	17037000	14376000	16758000	27586000	8405300	4505100	5906700	3502000	5339000	2754300	660150000	529950000	229530000	163760000	514580000	510560000	55848000	54833000	42348000	29372000	44942000	35215000	906780	971700	774400	653470	761730	1253900	382060	204780	268490	159180	242680	125190	30007000	24089000	10433000
1081	gi|15604969	O84250	Ct248	Glycogen phosphorylase (EC 2.4.1.1)	glgP CT_248	92.724	814	45	65.7	0	10896000	9747500	8237700	3178300	6227900	6389000	6530600	4094500	6021000	6322900	7743700	8012400	952380000	906950000	69549000	57973000	857220000	994950000	55819000	57777000	40686000	42792000	31853000	28907000	201770	180510	152550	58857	115330	118320	120940	75823	111500	117090	143400	148380	17637000	16795000	1287900
1082	gi|15604970	O84251	Ct249	Uncharacterized protein	CT_249	12.226	116	2	32.8	4.431e-19	1856300	1466600	463310	500740	957110	1413200	252090	447900	411740	113170	125050	143080	4454400	4823000	3697400	2959200	367530	317330	118140	218680	131140	0	55630	64689	371250	293320	92661	100150	191420	282640	50417	89580	82347	22634	25010	28616	890870	964610	739490
1083	gi|15604971	O84252	Ct250	Chromosomal replication initiator protein DnaA 1	dnaA1 CT_250	51.995	456	19	58.3	2.4225e-210	13676000	14164000	8714300	5441100	5984900	5847400	9443900	8863700	2833300	3594300	3678700	4841600	238020000	187600000	65963000	51550000	193830000	190030000	11198000	15362000	10515000	11674000	12226000	15519000	414420	429220	264070	164880	181360	177190	286180	268600	85857	108920	111480	146720	7212900	5684800	1998900
1084	gi|15604972	O84253	Ct251	Membrane protein insertase YidC (Foldase YidC) (Membrane integrase YidC) (Membrane protein YidC)	yidC CT_251	88.023	787	28	41.8	0	30423000	28567000	43134000	32813000	46343000	56462000	29192000	19385000	24998000	25565000	42653000	53270000	736170000	713390000	687900000	671940000	537290000	615150000	61077000	44639000	57238000	51730000	38345000	46356000	742030	696770	1052000	800320	1130300	1377100	712000	472800	609720	623530	1040300	1299300	17955000	17400000	16778000
1085	gi|15604974	O84255	Ct253	Uncharacterized protein	CT_253	24.04	215	7	43.7	0	34526000	26742000	45054000	38897000	48969000	53924000	18863000	16467000	45338000	32711000	36966000	41426000	313220000	340390000	209750000	166050000	217310000	259060000	31947000	28089000	11093000	10742000	15118000	18710000	4932200	3820300	6436200	5556700	6995600	7703500	2694700	2352400	6476800	4672900	5280900	5918100	44746000	48627000	29964000
1086	gi|15604975	O84256	Ct254	Uncharacterized protein	CT_254	28.378	256	3	12.5	3.3955e-06	0	0	0	0	0	0	0	0	0	0	0	0	9611900	8545800	9333400	3703900	4402400	5501000	0	181010	0	0	0	0	0	0	0	0	0	0	0	0	0	0	0	0	961190	854580	933340
1087	gi|15604976	O84257	Ct255	Uncharacterized protein	CT_255	14.389	127	5	38.6	6.2564e-37	1821200	1403700	153470	251910	2090200	2535600	507610	1255700	794950	399840	334660	730050	54124000	46561000	34268000	26974000	22511000	22519000	3356600	2742500	1101300	396790	1088200	1060700	455310	350920	38368	62978	522540	633910	126900	313930	198740	99959	83664	182510	13531000	11640000	8567100
1088	gi|15604977	O84258	Ct256	Uncharacterized protein	CT_256	45.838	414	7	20.3	2.6595e-237	0	0	1033200	0	0	0	30914	0	224400	0	0	0	42021000	43937000	48540000	27912000	36459000	43198000	2897500	2064000	544950	0	0	0	0	0	68880	0	0	0	2060.9	0	14960	0	0	0	2801400	2929100	3236000
1089	gi|15604978	O84259	Ct257	Uncharacterized protein	CT_257	45.722	404	4	11.4	7.0477e-20	0	0	0	450530	0	720090	0	0	0	0	0	0	25904000	23587000	34768000	18234000	18151000	22206000	0	470150	0	0	737670	847110	0	0	0	28158	0	45006	0	0	0	0	0	0	1619000	1474200	2173000
1090	gi|15604979	O84260	Ct258	NifS family of pyridoxal phosphate-dependent enzymes	yhfO CT_258	40.302	374	5	16.8	2.2905e-26	3324600	1746500	9454300	6905800	0	1268700	2559800	2379500	2700800	3872200	3511500	7303900	24547000	33481000	35014000	27846000	28987000	35572000	2372300	4280000	2311400	4389300	9056500	8118500	195560	102730	556130	406230	0	74629	150570	139970	158870	227780	206560	429640	1443900	1969400	2059600
1091	gi|15604981	O84262	Ct260	Uncharacterized protein	CT_260	18.875	163	9	83.4	1.3368e-223	25628000	20398000	46694000	40787000	39622000	38210000	31095000	15550000	23978000	32803000	31354000	20278000	292770000	217930000	223900000	153440000	191660000	248860000	42970000	41887000	18936000	13652000	9137000	8036000	2329800	1854300	4244900	3707900	3602000	3473700	2826800	1413600	2179800	2982100	2850400	1843400	26616000	19812000	20354000
1092	gi|15604982	O84263	Ct261	DNA Pol III Epsilon Chain	dnaQ_1 CT_261	26.559	232	11	57.3	3.3208e-114	0	0	302580	8415900	1128300	2597100	0	1125900	0	2006300	3535200	1721900	75066000	73984000	94815000	59496000	98210000	133640000	3676300	6073600	1441000	178350	1470200	977510	0	0	23275	647380	86790	199780	0	86608	0	154330	271940	132460	5774300	5691100	7293500
1093	gi|15604983	O84264	Ct262	1,4-dihydroxy-6-naphtoate synthase (EC 4.1.-.-) (Menaquinone biosynthetic enzyme MqnD)	mqnD CT_262	28.809	256	12	70.7	3.7802e-177	0	0	611130	2045900	802030	508890	439860	0	617040	0	1134800	1191500	91588000	112320000	87305000	50387000	43724000	35918000	3012200	3583500	2138100	836230	3193300	4229300	0	0	35949	120350	47178	29935	25874	0	36296	0	66754	70087	5387500	6607100	5135600
1094	gi|15604984	O84265	Ct263	Uncharacterized protein	CT_263	21.928	196	2	12.8	2.2835e-06	0	0	0	0	0	0	0	0	0	0	0	0	4576500	4641600	927110	0	2333200	3511400	119630	0	0	0	0	0	0	0	0	0	0	0	0	0	0	0	0	0	416040	421960	84283
1096	gi|15604986	O84267	Ct265	Acetyl-coenzyme A carboxylase carboxyl transferase subunit alpha (ACCase subunit alpha) (Acetyl-CoA carboxylase carboxyltransferase subunit alpha) (EC 6.4.1.2)	accA CT_265	36.388	324	12	40.1	1.4101e-149	6922900	5769100	9149900	7945300	12412000	16384000	3469200	3043200	2202900	502790	6702400	6879900	158340000	151070000	105280000	93234000	100870000	120300000	5406000	4762600	3673100	3328500	10451000	10229000	384600	320500	508330	441410	689530	910220	192730	169060	122380	27933	372360	382220	8796900	8393000	5848800
1097	gi|15604988	P64386	Ct267	Probable DNA-binding protein HU	hup CT_267	11.41	100	10	63	6.5601e-104	41622000	46751000	7850900	8869000	58289000	88143000	101530000	140410000	138810000	117850000	77512000	94742000	2026100000	2413700000	1756200000	1329000000	949680000	1173800000	144490000	155120000	50760000	25576000	64484000	81139000	5202800	5843900	981360	1108600	7286100	11018000	12691000	17552000	17351000	14731000	9689000	11843000	253260000	301720000	219520000
1098	gi|15604989	O84270	Ct268	N-Acetylmuramoyl Alanine Amidase	amiA CT_268	28.69	259	6	24.7	2.9691e-23	698100	0	1163500	0	868940	499690	0	1197700	0	0	5834600	1406100	36340000	35146000	38036000	22610000	37852000	40800000	0	1430300	0	0	0	321910	49864	0	83109	0	62067	35692	0	85552	0	0	416760	100430	2595700	2510500	2716800
1099	gi|15604990	O84271	Ct269	UDP-N-acetylmuramoyl-L-alanyl-D-glutamate--2,6-diaminopimelate ligase (EC 6.3.2.13) (Meso-A2pm-adding enzyme) (Meso-diaminopimelate-adding enzyme) (UDP-MurNAc-L-Ala-D-Glu:meso-diaminopimelate ligase) (UDP-MurNAc-tripeptide synthetase) (UDP-N-acetylmuramyl-tripeptide synthetase)	murE CT_269	53.333	483	20	44.9	4.6543e-257	26120000	26057000	18717000	12206000	21101000	33529000	35155000	32691000	28276000	19530000	17647000	29248000	240440000	246420000	130480000	77295000	148680000	157090000	20433000	20675000	13672000	6896500	11949000	12102000	967400	965090	693240	452060	781540	1241800	1302000	1210800	1047300	723340	653580	1083300	8905300	9126600	4832500
1100	gi|15604993	O84274	Ct272	Ribosomal RNA small subunit methyltransferase H (EC 2.1.1.199) (16S rRNA m(4)C1402 methyltransferase) (rRNA (cytosine-N(4)-)-methyltransferase RsmH)	rsmH mraW CT_272	34.075	300	12	44	2.6114e-86	5970500	7715000	7931100	7279700	4992800	8278300	2078200	3307800	2030100	1471500	7632300	3828300	100460000	131770000	63512000	45341000	74043000	101810000	5888200	7610400	595170	1339500	7116600	6797000	373160	482190	495690	454980	312050	517390	129880	206740	126880	91971	477020	239270	6278700	8235400	3969500
1101	gi|15604994	O84275	Ct273	Uncharacterized protein CT_273	CT_273	21.586	188	6	33.5	2.8224e-85	2201400	474760	3716200	1242400	3537700	747350	3004800	3354700	3270100	0	386980	0	32725000	38173000	40083000	34077000	32674000	47947000	249750	1093900	10222000	6526200	13219000	2789400	137590	29673	232260	77652	221110	46709	187800	209670	204380	0	24186	0	2045300	2385800	2505200
1102	gi|15604995	O84276	Ct274	Uncharacterized protein	CT_274	15.607	139	6	41.7	4.3619e-52	222280	0	135640	0	641170	817740	258950	304390	441630	0	0	0	73000000	63928000	63744000	47302000	24408000	24767000	5715700	4214800	2984500	1178500	3149900	3236400	27785	0	16955	0	80146	102220	32368	38048	55203	0	0	0	9125000	7991000	7968000
1103	gi|15604996	O84277	Ct275	Chromosomal replication initiator protein DnaA 2	dnaA2 CT_275	51.33	455	17	55.4	4.1252e-218	20587000	21938000	28080000	16607000	14776000	20681000	13250000	11033000	9558800	6838300	9832400	14902000	160110000	123230000	56800000	45585000	109490000	120940000	6827300	4415800	6081200	2934000	8460100	12130000	686250	731260	936000	553570	492530	689380	441670	367750	318630	227940	327750	496740	5337000	4107600	1893300
1104	gi|15604997	O84278	Ct276	Uncharacterized protein	CT_276	21.365	194	9	77.3	0	13929000	4419900	10902000	15462000	3764800	10704000	3005700	5585100	5798100	4243800	8555600	10282000	296620000	317600000	279910000	199740000	295830000	319610000	10528000	17598000	9023500	6356900	9162700	14746000	1547700	491100	1211400	1718000	418310	1189300	333960	620560	644230	471540	950630	1142500	32958000	35289000	31101000
1105	gi|15604999	O84280	Ct278	Na(+)-translocating NADH-quinone reductase subunit B (Na(+)-NQR subunit B) (Na(+)-translocating NQR subunit B) (EC 1.6.5.8) (NQR complex subunit B) (NQR-1 subunit B)	nqrB nqr2 CT_278	54.933	503	9	21.9	3.834e-136	0	0	0	1948400	1756900	1138800	1522000	2256400	1171900	743660	1900800	1717600	143490000	136300000	133880000	122370000	124720000	137670000	8560700	9032500	7280700	8027000	4667000	9947500	0	0	0	114610	103350	66988	89528	132730	68936	43745	111810	101040	8440500	8017800	7875400
1106	gi|15605000	O84281	Ct279	Na(+)-translocating NADH-quinone reductase subunit C (Na(+)-NQR subunit C) (Na(+)-translocating NQR subunit C) (EC 1.6.5.8) (NQR complex subunit C) (NQR-1 subunit C)	nqrC nqr3 CT_279	34.412	316	9	28.8	2.9959e-120	5040600	2063100	28262000	24337000	5686400	4057100	7557600	9839400	6621100	6362400	11276000	12060000	293610000	290150000	111920000	86690000	170130000	209160000	28278000	30413000	25332000	6892400	27569000	32590000	387730	158700	2174000	1872000	437420	312080	581360	756870	509320	489420	867400	927670	22586000	22319000	8608900
1108	gi|15605002	O84283	Ct281	Na(+)-translocating NADH-quinone reductase subunit E (Na(+)-NQR subunit E) (Na(+)-translocating NQR subunit E) (EC 1.6.5.8) (NQR complex subunit E) (NQR-1 subunit E)	nqrE nqr5 CT_281	26.438	244	2	14.3	1.0931e-74	1313000	1261700	1131900	1630400	2872800	1466900	732260	834470	963910	701750	880840	2524400	64760000	70290000	44648000	31896000	42469000	53798000	4863500	4673300	2456700	2094900	1957800	2448700	262600	252340	226390	326080	574560	293370	146450	166890	192780	140350	176170	504890	12952000	14058000	8929600
1109	gi|15605003	O84284	Ct282	Glycine cleavage system H protein	gcvH gcsH CT_282	13.144	117	3	35.9	1.5307e-30	1512400	1992600	1943900	717290	1278100	2880300	0	160000	0	202650	0	665590	65292000	60356000	28917000	24983000	13311000	15547000	1226900	1047600	189420	363620	0	55714	302480	398520	388770	143460	255620	576060	0	31999	0	40530	0	133120	13058000	12071000	5783300
1110	gi|15605004	O84285	Ct283	Uncharacterized protein	CT_283	80.855	698	22	37.2	1.6152e-160	5838100	5586800	7229400	10999000	4999600	12498000	2722000	3008600	2363300	21621000	6182500	10279000	84351000	91591000	117150000	95264000	76673000	81184000	6826000	4552300	3362100	1483300	3088400	5191900	126920	121450	157160	239110	108690	271690	59173	65404	51376	470020	134400	223460	1833700	1991100	2546700
1111	gi|15605006	O84287	Ct285	Lipoate Protein Ligase	lplA_1 CT_285	26.784	239	4	20.9	4.1924e-17	1238300	467960	4848500	3859000	0	1388200	1672700	1475300	1570300	3078000	3480400	5371900	19017000	14194000	14171000	11710000	14354000	19137000	1397700	2096900	886590	769440	1037600	0	95255	35997	372960	296850	0	106790	128670	113490	120790	236770	267730	413220	1462900	1091900	1090100
1112	gi|15605007	O84288	Ct286	Probable ATP-dependent Clp protease ATP-binding subunit	clpC CT_286	95.145	854	46	61.1	0	19694000	21045000	15678000	15071000	29993000	53014000	49702000	44996000	29076000	24461000	64381000	84304000	1979200000	2008300000	364170000	294030000	1595800000	1882700000	145980000	163180000	104620000	96027000	57018000	64615000	410280	438450	326630	313980	624850	1104400	1035500	937420	605740	509610	1341300	1756300	41232000	41839000	7586800
1113	gi|15605008	O84289	Ct287	tRNA-specific 2-thiouridylase MnmA (EC 2.8.1.-)	mnmA trmU CT_287	40.217	358	6	21.5	1.1419e-46	4038900	1845700	2604200	1558100	1430800	4194500	482570	1280700	2104400	1522700	2064900	2217700	17303000	19673000	25737000	10269000	13346000	14725000	2462000	2383700	1483400	2298800	2289800	4708000	168290	76906	108510	64921	59617	174770	20107	53362	87683	63446	86038	92406	720980	819720	1072400
1114	gi|15605009	O84290	Ct288	Uncharacterized protein CT_288	CT_288	63.098	563	19	42.3	0	23041000	3386800	36573000	3822500	8575600	1851200	16194000	0	41002000	1942500	4571700	4708800	315730000	259780000	213920000	170110000	304740000	292890000	45162000	35759000	25589000	12908000	22553000	14305000	794510	116790	1261100	131810	295710	63834	558430	0	1413800	66983	157650	162370	10887000	8958100	7376700
1115	gi|15605010	O84291	Ct289	Uncharacterized protein	CT_289	41.394	379	16	39.8	5.9395e-232	1998900	932040	3475200	1876800	4879700	4221800	2668700	4941600	2016400	915860	4264000	5707300	229240000	228950000	314510000	225580000	174910000	182220000	19217000	13780000	12807000	12173000	8676400	11245000	111050	51780	193060	104270	271100	234540	148260	274530	112020	50881	236890	317070	12735000	12719000	17473000
1116	gi|15605011	O84292	Ct290	PTS IIA Protein + HTH DNA-Binding Domain	ptsN_1 CT_290	25.773	225	9	51.1	3.3834e-93	13453000	14042000	15669000	12011000	24831000	26352000	8503500	8273700	20872000	13362000	21276000	19952000	118880000	112400000	100730000	64936000	85654000	84658000	11179000	6431600	4301700	2361000	4614000	4158200	1034900	1080100	1205300	923900	1910100	2027100	654110	636440	1605500	1027900	1636600	1534800	9144700	8646300	7748300
1117	gi|15605012	O84293	Ct291	PTS IIA Protein	ptsN_2 CT_291	17.133	158	3	23.4	7.0156e-05	0	0	1871700	0	0	1595500	0	855760	0	0	542530	0	0	0	0	0	0	0	0	0	0	0	0	0	0	0	207970	0	0	177280	0	95084	0	0	60281	0	0	0	0
1118	gi|15605013	O84294	Ct292	Deoxyuridine 5'-triphosphate nucleotidohydrolase (dUTPase) (EC 3.6.1.23) (dUTP pyrophosphatase)	dut CT_292	15.337	145	9	90.3	0	67286000	53038000	105160000	96685000	94817000	104910000	39804000	42564000	61541000	42586000	38569000	32615000	259470000	260490000	214870000	200800000	162860000	234470000	36864000	37957000	20599000	13848000	17067000	21456000	7476200	5893100	11685000	10743000	10535000	11656000	4422700	4729300	6837900	4731700	4285400	3623900	28830000	28943000	23875000
1119	gi|15605014	O84295	Ct293	Acetyl-coenzyme A carboxylase carboxyl transferase subunit beta (ACCase subunit beta) (Acetyl-CoA carboxylase carboxyltransferase subunit beta) (EC 6.4.1.2)	accD CT_293	33.691	308	10	39.6	2.0738e-249	7042200	5944100	11464000	5524100	12876000	19646000	4003100	3213900	1819900	3178200	5876900	7006600	120550000	111770000	71820000	61735000	98685000	103830000	10008000	7888000	3522800	2990700	6875200	6779800	440140	371510	716510	345250	804720	1227800	250190	200870	113750	198640	367310	437910	7534100	6985700	4488800
1120	gi|15605015	O84296	Ct294	Superoxide dismutase [Mn] (EC 1.15.1.1)	sodA sodM CT_294	23.475	206	7	47.6	1.1378e-205	19643000	18897000	50713000	46369000	32867000	46247000	13901000	19314000	28111000	22440000	43074000	49300000	460930000	487070000	516610000	438970000	462280000	527670000	32095000	36534000	17961000	12290000	26611000	26188000	2182500	2099600	5634800	5152100	3651900	5138500	1544500	2146000	3123400	2493300	4786000	5477800	51214000	54119000	57401000
1121	gi|15605016	O84297	Ct295	Phosphomannomutase	mrsA_1 CT_295	67.302	593	29	51.1	0	1784400	2062900	17064000	22619000	3247100	4393600	3787500	2915000	2597700	5075300	6305100	7482800	506930000	526950000	812050000	767750000	459560000	490360000	58757000	44233000	35690000	32463000	15818000	18119000	49566	57303	474000	628310	90197	122040	105210	80972	72159	140980	175140	207860	14081000	14638000	22557000
1122	gi|15605017	O84298	Ct296	Uncharacterized protein	CT_296	17.985	155	2	8.4	1.8897e-06	1791600	2325600	1393000	2764800	0	447590	722220	1342400	2321700	1801600	772130	2177900	6098300	8235800	4566900	4306500	1799500	7836100	600840	0	0	0	0	320410	179160	232560	139300	276480	0	44759	72222	134240	232170	180160	77213	217790	609830	823580	456690
1123	gi|15605018	O84299	Ct297	Ribonuclease 3 (EC 3.1.26.3) (Ribonuclease III) (RNase III)	rnc CT_297	25.561	231	6	29	1.3237e-53	381500	0	2072600	1231200	1002500	2037000	558800	0	0	1992600	3346500	4450300	39325000	54157000	70706000	47464000	75084000	107080000	2438200	1979100	611480	848310	1448000	3305700	29346	0	159430	94708	77116	156690	42985	0	0	153280	257420	342330	3025000	4165900	5439000
1124	gi|15605019	O84300	Ct298	DNA repair protein RadA homolog (DNA repair protein Sms homolog)	radA CT_298	49.783	454	11	35.2	4.0921e-273	7554600	5308000	7360600	5674800	6631000	10208000	4638000	3598400	9244300	5192600	2972200	4346800	54091000	51380000	20258000	10292000	38150000	42609000	2411200	1287800	1190600	342620	769650	728320	314780	221170	306690	236450	276290	425340	193250	149930	385180	216360	123840	181120	2253800	2140800	844090
1125	gi|15605020	O84301	Ct299	Probable porphobilinogen deaminase (PBG) (EC 2.5.1.61) (Hydroxymethylbilane synthase) (HMBS) (Pre-uroporphyrinogen synthase)	hemC CT_299	26.996	241	5	16.6	1.8236e-25	2343500	1794600	5333100	5654600	2986800	2905300	0	287720	657730	931580	3238500	3704900	27435000	26780000	15653000	11069000	12419000	14827000	1225300	1544000	0	0	881230	958470	167400	128180	380940	403900	213340	207520	0	20551	46981	66541	231320	264630	1959700	1912900	1118100
1127	gi|15605023	O84304	Ct302	Valine--tRNA ligase (EC 6.1.1.9) (Valyl-tRNA synthetase) (ValRS)	valS CT_302	107.03	939	42	51.7	0	7579400	11848000	17604000	8644100	25488000	36206000	3884300	4159800	6952600	4651600	5380900	5489300	449990000	423050000	147590000	119220000	360180000	403280000	39866000	32853000	29312000	21874000	22042000	19111000	130680	204280	303510	149040	439450	624240	66971	71720	119870	80200	92774	94643	7758500	7294000	2544600
1129	gi|15605025	O84306	Ct304	ATP Synthase Subunit K	atpK CT_304	14.343	141	2	33.3	1.4199e-14	691150	0	30771	0	399420	898380	416230	0	502010	0	171150	0	48702000	23625000	42324000	21566000	19569000	22896000	4487300	3956800	549610	0	4834500	4192800	115190	0	5128.6	0	66570	149730	69372	0	83668	0	28524	0	8117000	3937500	7053900
1130	gi|15605026	O84307	Ct305	V-type ATP synthase subunit I (V-ATPase subunit I)	atpI CT_305	73.213	649	7	11.1	5.5714e-24	0	1164600	0	0	804170	2197000	530320	0	0	0	0	0	29555000	27601000	25051000	17342000	10943000	23201000	2409700	3727200	1116900	827210	1020700	0	0	44791	0	0	30930	84500	20397	0	0	0	0	0	1136700	1061600	963490
1131	gi|15605027	O84308	Ct306	V-type ATP synthase subunit D (V-ATPase subunit D)	atpD CT_306	23.21	203	9	47.8	3.5422e-77	3865900	6026200	5756700	8074600	5133000	5386100	2884300	1015000	3593000	1886500	3979200	5903800	49794000	63622000	65956000	55335000	84487000	98426000	5937400	6238700	8917700	6352700	10122000	2431200	276140	430440	411200	576760	366650	384720	206020	72501	256650	134750	284230	421700	3556700	4544400	4711100
1132	gi|15605028	O84309	Ct307	V-type ATP synthase beta chain (V-ATPase subunit B)	atpB CT_307	48.684	438	25	58.2	0	91509000	93306000	79670000	73422000	54720000	81157000	64523000	63829000	39377000	27233000	29050000	39687000	1015700000	917640000	275900000	170400000	628330000	738270000	94449000	116640000	56572000	46981000	70272000	62779000	3268200	3332400	2845300	2622200	1954300	2898500	2304400	2279600	1406300	972590	1037500	1417400	36275000	32773000	9853500
1133	gi|15605029	O84310	Ct308	V-type ATP synthase alpha chain (EC 3.6.3.14) (V-ATPase subunit A)	atpA CT_308	65.496	591	30	56	0	13724000	9830000	50385000	51488000	16576000	26703000	10309000	12713000	21244000	14323000	12988000	17774000	385890000	359580000	644150000	629460000	347880000	427660000	37219000	35164000	26406000	26160000	12010000	17316000	351890	252050	1291900	1320200	425020	684690	264340	325990	544720	367250	333010	455740	9894700	9220000	16517000
1134	gi|15605030	O84311	Ct309	Uncharacterized protein CT_309	CT_309	32.016	266	14	54.1	5.6928e-61	3978100	0	10770000	8441000	2311200	5834100	694990	585610	2525500	1348900	3498300	4623200	137920000	145280000	79524000	61925000	100120000	122680000	3068300	3344300	1664200	781500	935770	1143300	234010	0	633530	496530	135950	343180	40882	34447	148560	79350	205780	271950	8112900	8546200	4677900
1135	gi|15605031	O84312	Ct310	V-type ATP synthase subunit E (V-ATPase subunit E)	atpE CT_310	22.932	208	9	48.6	9.0603e-149	28295000	19680000	18587000	21804000	41504000	45792000	7035300	10831000	8440700	3891100	17274000	9979800	181080000	174300000	191100000	143210000	144050000	167310000	19034000	20521000	6056100	7111500	9587800	10821000	2021100	1405700	1327700	1557400	2964500	3270800	502520	773630	602910	277940	1233800	712840	12934000	12450000	13650000
1136	gi|15605032	O84313	Ct311	Uncharacterized protein	CT_311	26.311	236	4	21.6	1.8092e-55	0	0	0	124690	0	100200	0	0	0	0	0	0	42767000	43688000	30444000	27182000	38386000	50706000	1864100	566500	0	0	0	1246800	0	0	0	9591.5	0	7707.8	0	0	0	0	0	0	3289800	3360600	2341900
1137	gi|15605033	O84314	Ct312	Predicted ferredoxin	CT_312	13.8	123	3	22	4.913e-42	1029300	570190	137530	176480	463360	810070	382290	626030	467480	837690	0	0	19132000	20367000	14206000	13595000	6160700	5643400	1780700	2265300	796040	272120	1538900	642990	205860	114040	27505	35297	92672	162010	76459	125210	93497	167540	0	0	3826400	4073400	2841200
1138	gi|15605034	O84315	Ct313	Transaldolase (EC 2.2.1.2)	tal CT_313	36.14	327	22	63.9	0	53445000	38160000	78602000	36647000	101340000	125160000	14409000	19774000	14219000	18582000	30325000	19852000	2681400000	2675500000	2186500000	1941400000	2290300000	2534300000	287390000	301960000	164800000	132150000	312250000	269700000	2545000	1817200	3743000	1745100	4825900	5960000	686160	941600	677090	884850	1444000	945340	127680000	127400000	104120000
1139	gi|15605035	O84316	Ct314	DNA-directed RNA polymerase subunit beta' (RNAP subunit beta') (EC 2.7.7.6) (RNA polymerase subunit beta') (Transcriptase subunit beta')	rpoC CT_314	154.9	1396	118	76.4	0	404260000	387280000	411920000	450870000	460470000	673540000	359750000	320550000	323190000	263260000	269270000	384520000	8529600000	7291900000	5937500000	4689500000	6004900000	6600600000	1029200000	972380000	818110000	613720000	460210000	479250000	4083500	3912000	4160800	4554200	4651200	6803500	3633900	3237800	3264500	2659200	2719900	3884000	86158000	73655000	59975000
1140	gi|15605036	P0CE09	Ct315	DNA-directed RNA polymerase subunit beta (RNAP subunit beta) (EC 2.7.7.6) (RNA polymerase subunit beta) (Transcriptase subunit beta)	rpoB CT_315	140.11	1252	96	72.4	0	371940000	350330000	376200000	376890000	413440000	634900000	257210000	205380000	260700000	177820000	222660000	280320000	7180600000	6327400000	4939200000	3864700000	5064400000	5549700000	704970000	670910000	643560000	467250000	355170000	366000000	4535900	4272300	4587800	4596200	5041900	7742700	3136700	2504600	3179300	2168500	2715300	3418500	87568000	77164000	60234000
1141	gi|15605037	O84318	Ct316	50S ribosomal protein L7/L12	rplL rl7 CT_316	13.571	130	4	63.8	1.1897e-61	21587000	19579000	26992000	30468000	60315000	61160000	13703000	15821000	24791000	14152000	8895600	12440000	101340000	108020000	20928000	79966000	74919000	77855000	8350600	4293300	4531400	3290900	3408700	3538100	4317500	3915700	5398500	6093700	12063000	12232000	2740700	3164300	4958200	2830500	1779100	2488000	20268000	21605000	4185500
1142	gi|15605038	O84319	Ct317	50S ribosomal protein L10	rplJ rl10 CT_317	18.742	172	8	55.8	1.0409e-276	147540000	105250000	188260000	157020000	174080000	116790000	71055000	59634000	105270000	70318000	122770000	120560000	1006700000	945470000	639720000	528580000	799530000	791900000	107730000	119470000	47713000	40399000	49511000	48479000	21078000	15036000	26894000	22432000	24868000	16685000	10151000	8519100	15039000	10045000	17539000	17223000	143820000	135070000	91388000
1143	gi|15605039	O84320	Ct318	50S ribosomal protein L1	rplA rl1 CT_318	24.727	232	14	61.6	3.3668e-239	105950000	110430000	279030000	314580000	164290000	224760000	96710000	119560000	153300000	128440000	194210000	227440000	1883100000	1962100000	1794800000	1312300000	1693200000	1989000000	137190000	171350000	91273000	84038000	130480000	159550000	6232500	6495900	16413000	18505000	9664100	13221000	5688800	7032900	9017600	7555500	11424000	13379000	110770000	115420000	105580000
1144	gi|15605040	O84321	Ct319	50S ribosomal protein L11	rplK rl11 CT_319	15.082	141	11	73.8	1.5532e-208	96978000	86930000	152150000	152320000	156670000	185600000	108490000	111520000	174400000	120720000	97737000	109460000	743030000	881780000	724000000	641370000	381770000	395420000	72307000	96236000	45496000	53797000	48224000	39842000	8816200	7902700	13832000	13847000	14242000	16873000	9862700	10138000	15854000	10975000	8885200	9951200	67548000	80162000	65818000
1145	gi|15605041	O84322	Ct320	Transcription termination/antitermination protein NusG	nusG CT_320	20.746	182	14	82.4	0	45722000	41467000	71670000	65863000	61635000	62832000	20178000	15985000	22684000	17448000	21641000	29692000	668080000	737140000	480570000	469120000	434960000	515320000	31054000	31366000	16004000	16686000	19022000	21256000	3810100	3455600	5972500	5488600	5136200	5236000	1681500	1332100	1890400	1454000	1803500	2474300	55673000	61428000	40048000
1146	gi|15605042	O84323	Ct321	Preprotein translocase subunit	secE CT_321	9.6304	82	5	34.1	3.0701e-35	918010	617550	78995	0	1242200	731020	850000	770210	827840	612480	179980	250790	32423000	13095000	36252000	15521000	7126800	8534800	2613900	1210200	1340500	239840	599940	790190	153000	102920	13166	0	207040	121840	141670	128370	137970	102080	29996	41798	5403900	2182500	6041900
1147	gi|15605043	P0CD71	Ct322	Elongation factor Tu (EF-Tu)	tuf tufA tufB CT_322	43.292	394	30	70.6	0	2308200000	2484200000	1902100000	2117000000	1902800000	2787800000	1630100000	1491200000	877850000	659470000	1089100000	1366900000	18712000000	18789000000	15264000000	11375000000	15541000000	18292000000	1907100000	2029000000	1654800000	1110300000	1698700000	1839100000	92328000	99368000	76085000	84681000	76114000	111510000	65205000	59647000	35114000	26379000	43563000	54675000	748470000	751570000	610550000
1148	gi|15605044	P65106	Ct323	Translation initiation factor IF-1	infA CT_323	8.4129	73	6	69.9	7.0171e-67	7054800	7349000	964470	668780	6815200	7868700	4768100	4757900	10432000	5764400	5998300	6458300	201600000	216650000	168410000	102760000	60176000	78085000	8498300	10074000	6700600	1724100	6689900	8994100	1411000	1469800	192890	133760	1363000	1573700	953620	951590	2086300	1152900	1199700	1291700	40321000	43330000	33682000
1150	gi|15605051	O84332	Ct328	Triosephosphate isomerase (TIM) (EC 5.3.1.1) (Triose-phosphate isomerase)	tpiA tpi CT_328	29.764	274	11	42.7	1.6922e-207	6649600	7825400	53805000	41854000	6593100	15238000	2357500	1384400	1238500	1037600	2960800	1479100	569570000	527290000	225810000	150000000	305450000	343370000	56130000	35524000	34329000	29674000	15818000	16588000	738840	869480	5978300	4650400	732570	1693100	261950	153820	137610	115290	328980	164350	63286000	58588000	25090000
1151	gi|15605052	O84333	Ct329	Exodeoxyribonuclease 7 large subunit (EC 3.1.11.6) (Exodeoxyribonuclease VII large subunit) (Exonuclease VII large subunit)	xseA CT_329	58.621	516	6	15.9	3.5714e-103	493760	514420	599790	620530	0	553340	0	58978	0	0	0	0	13499000	10895000	5699400	6385700	15453000	14252000	1165800	1068600	503650	373080	488390	538170	15928	16594	19348	20017	0	17850	0	1902.5	0	0	0	0	435440	351460	183850
1153	gi|15605055	P0CE21	Ct332	Pyruvate kinase (PK) (EC 2.7.1.40)	pyk pykF CT_332	53.684	485	26	68.2	0	12337000	17323000	15434000	17807000	11709000	13638000	6943600	6963300	6743700	8046600	5071700	7089700	510220000	450760000	241520000	193990000	470270000	521780000	77398000	80816000	25754000	36908000	31263000	52144000	397970	558790	497880	574430	377700	439930	223990	224620	217540	259570	163600	228700	16459000	14541000	7791000
1154	gi|15605056	O84337	Ct333	UvrABC system protein A (UvrA protein) (Excinuclease ABC subunit A)	uvrA CT_333	196.95	1786	39	26.2	0	21809000	29828000	37442000	29556000	44454000	60443000	61465000	71510000	31893000	24391000	30177000	43051000	109410000	89944000	119520000	88934000	70405000	69158000	24019000	32718000	56323000	32651000	62723000	71509000	245040	335140	420690	332090	499480	679140	690620	803480	358340	274050	339070	483720	1229300	1010600	1342900
1155	gi|15605057	O84338	Ct334	DNA Pol III Gamma and Tau	dnaX_2 CT_334	51.696	466	4	11.8	4.4139e-08	0	0	1214800	0	991060	1054000	1349700	2547500	2842000	2352800	7137300	3525700	10428000	9953100	9482300	9693300	8628000	7933800	0	0	0	0	0	0	0	0	40494	0	33035	35133	44989	84916	94732	78427	237910	117520	347590	331770	316080
1156	gi|15605058	O84339	Ct335	Nucleoid-associated protein CT_335	CT_335	10.537	96	2	32.3	1.971e-11	0	0	0	0	352640	0	0	0	0	0	0	0	10395000	6533200	8455400	4623700	5825000	4705000	720050	484640	253380	214050	273310	0	0	0	0	0	58773	0	0	0	0	0	0	0	1732600	1088900	1409200
1158	gi|15605063	O84344	Ct340	(Pyruvate) Oxoisovalerate Dehydrogenase Alpha/Beta Fusion	B pdhA CT_340	74.428	678	9	15.9	4.6061e-38	0	331770	2042400	2369400	4724900	181090	953970	325710	1088000	1002700	1055800	582560	19482000	24287000	28677000	26327000	15072000	23850000	984970	1459000	283740	948020	705900	2839300	0	9215.7	56733	65817	131250	5030.4	26499	9047.6	30223	27852	29328	16182	541160	674650	796590
1159	gi|15605064	O84345	Ct341	Chaperone protein DnaJ	dnaJ CT_341	41.916	392	17	51.3	0	42861000	37873000	16968000	20819000	38803000	79412000	52368000	53679000	24310000	22058000	53970000	60997000	427580000	484990000	620780000	467380000	374610000	437300000	25118000	26078000	18467000	14118000	40906000	35655000	1948200	1721500	771280	946310	1763800	3609600	2380400	2440000	1105000	1002600	2453200	2772600	19435000	22045000	28217000
1161	gi|15605067	O84348	Ct344	Lon protease (EC 3.4.21.53) (ATP-dependent protease La)	lon CT_344	91.964	819	55	68.4	0	33254000	51320000	17518000	24477000	53299000	83542000	41026000	45886000	21002000	30231000	83330000	65196000	1978700000	1903400000	145310000	121510000	1464700000	1718600000	102100000	116570000	71265000	47672000	37202000	46816000	593820	916440	312830	437090	951770	1491800	732610	819390	375040	539840	1488000	1164200	35334000	33990000	2594700
1162	gi|15605069	O84350	Ct346	Ribonuclease Z (RNase Z) (EC 3.1.26.11) (tRNA 3 endonuclease) (tRNase Z)	rnz CT_346	34.66	304	8	32.6	1.2679e-53	1642900	3463900	7467000	1412300	2797800	2049200	1491900	828420	2374200	4945500	11616000	1219000	42248000	46287000	38905000	24284000	45952000	33739000	2640000	4444400	5798900	3152700	3551800	2216500	91270	192440	414830	78461	155440	113850	82885	46023	131900	274750	645350	67721	2347100	2571500	2161400
1163	gi|15605071	O84352	Ct348	ABC Transporter Protein ATPase	yjjK CT_348	58.687	528	19	41.7	8.0936e-211	9772900	12724000	47992000	48240000	7522600	15732000	14714000	8960500	8908000	19711000	8970400	10448000	277190000	271580000	264390000	239720000	168060000	214090000	41176000	25818000	17186000	8141900	3450200	48250000	349030	454440	1714000	1722900	268670	561860	525510	320020	318140	703970	320370	373140	9899800	9699300	9442500
1164	gi|15605072	O84353	Ct349	Maf-like protein CT_349	CT_349	21.978	196	3	17.9	6.0001e-10	2257400	3191400	5238000	4235700	4086200	5402300	1013700	2215300	3876400	2229600	4704000	5465700	26462000	30582000	24887000	25129000	23661000	24200000	4265400	4272800	1865800	1893300	736660	1409100	161240	227960	374140	302550	291870	385880	72409	158240	276890	159260	336000	390410	1890100	2184400	1777700
1165	gi|15605074	O84355	Ct351	Uncharacterized protein	CT_351	79.927	697	11	21.7	2.7614e-104	0	436780	241640	0	884670	0	0	0	659520	618800	352670	0	15500000	15384000	32737000	23475000	10221000	9885400	130920	156050	0	0	0	830420	0	9706.3	5369.8	0	19659	0	0	0	14656	13751	7837.2	0	344440	341870	727480
1166	gi|15605076	O84357	Ct353	Peptide deformylase (PDF) (EC 3.5.1.88) (Polypeptide deformylase)	def CT_353	20.523	181	10	75.7	0	26785000	20892000	55596000	50092000	71006000	65136000	26986000	23422000	56212000	31081000	25362000	30920000	661840000	695600000	418330000	421650000	453360000	553720000	42338000	37660000	20123000	22445000	25269000	32240000	2678500	2089200	5559600	5009200	7100600	6513600	2698600	2342200	5621200	3108100	2536200	3092000	66184000	69560000	41833000
1167	gi|15605077	O84358	Ct354	Ribosomal RNA small subunit methyltransferase A (EC 2.1.1.182) (16S rRNA (adenine(1518)-N(6)/adenine(1519)-N(6))-dimethyltransferase) (16S rRNA dimethyladenosine transferase) (16S rRNA dimethylase) (S-adenosylmethionine-6-N', N'-adenosyl(rRNA) dimethyltransferase)	rsmA kgsA ksgA CT_354	31.461	277	10	41.5	8.8665e-92	5145900	3473900	14573000	14076000	7082800	9899200	5048000	3341900	965800	953860	5785100	6018600	102490000	93226000	39280000	37568000	78330000	91192000	4122600	5278300	1563300	0	7988400	8411700	321620	217120	910840	879760	442680	618700	315500	208870	60363	59616	361570	376160	6405600	5826600	2455000
1168	gi|15605078	O84359	Ct355	Uncharacterized protein CT_355	CT_355	39.969	353	11	36.3	8.2778e-95	8406900	1955500	4136800	3962800	15668000	18821000	640680	441100	645990	202830	1596200	897770	74500000	47946000	63753000	47961000	66319000	56849000	1861300	1725700	1363500	484750	972780	1295100	382130	88888	188040	180130	712170	855510	29122	20050	29363	9219.5	72557	40808	3386400	2179400	2897900
1169	gi|15605079	O84360	Ct356	Multidomain protein family	yyaL CT_356	80.327	704	45	67.8	0	4551400	7485400	2933700	14575000	4454300	4551100	1925800	6163600	2495600	3710900	3913200	7975400	366810000	343550000	662140000	559610000	258560000	322410000	21881000	28244000	20476000	18889000	12186000	13563000	96838	159260	62419	310120	94772	96832	40975	131140	53097	78956	83259	169690	7804500	7309700	14088000
1170	gi|15605085	O84366	Ct361	4-hydroxy-tetrahydrodipicolinate synthase (HTPA synthase) (EC 4.3.3.7)	dapA CT_361	31.291	286	15	61.2	0	22456000	30406000	69705000	65156000	40022000	56919000	1663500	2913900	5709000	9568600	10244000	15503000	193200000	149230000	103260000	75057000	111110000	137650000	12063000	12981000	4603800	1890800	8226000	8406900	1181900	1600300	3668700	3429300	2106400	2995700	87551	153360	300470	503610	539160	815930	10168000	7854200	5434700
1171	gi|15605086	O84367	Ct362	Aspartokinase (EC 2.7.2.4) (Aspartate kinase)	lysC CT_362	47.648	431	4	12.8	4.3395e-20	740120	6742000	816170	1707400	396390	5787700	3263800	2862700	123800	0	1169400	1461600	17652000	18430000	18078000	12237000	15852000	13710000	1171600	2329500	1454800	1740100	2173200	6301500	33642	306450	37099	77607	18018	263080	148360	130120	5627.3	0	53155	66434	802350	837720	821750
1172	gi|15605088	O84369	Ct364	4-hydroxy-tetrahydrodipicolinate reductase (HTPA reductase) (EC 1.17.1.8)	dapB CT_364	27.777	246	9	46.6	2.6173e-165	3219400	1548800	10566000	10188000	2391300	6477900	7353100	7666000	10400000	10733000	19608000	21444000	106860000	106230000	62872000	50797000	73171000	78862000	2527000	1876400	1125800	650230	2310500	1770500	201210	96798	660360	636740	149460	404870	459570	479130	649990	670790	1225500	1340300	6678600	6639100	3929500
1173	gi|15605089	O84370	Ct365	Uncharacterized protein	CT_365	60.811	575	14	27.8	1.0405e-167	7272300	0	7711800	4522000	3377200	1812800	5569800	3265500	3566200	5165900	4660700	5450900	154730000	148430000	69884000	53904000	94102000	98949000	20990000	18057000	13636000	8362600	9909100	8303400	382750	0	405880	238000	177750	95413	293150	171870	187700	271890	245300	286890	8143400	7812300	3678100
1174	gi|15605092	O84373	Ct368	Chorismate synthase (CS) (EC 4.2.3.5) (5-enolpyruvylshikimate-3-phosphate phospholyase)	aroC CT_368	38.021	357	3	7.3	0.0001282	0	0	0	0	0	18953	0	0	0	0	170740	0	1257200	1640200	2298500	1557400	1172600	1183200	0	0	0	0	0	0	0	0	0	0	0	1114.9	0	0	0	0	10043	0	73955	96482	135210
1175	gi|15605093	O84374	Ct369	3-dehydroquinate synthase (EC 4.2.3.4)	aroB CT_369	41.153	373	5	19	8.1948e-38	831300	1051500	4936300	5201400	536410	570500	10199000	3178200	5196200	11240000	5680000	3931900	13751000	13492000	11773000	6544200	10215000	8815100	11394000	6559500	6163900	5575800	2130400	1974500	36143	45718	214620	226150	23322	24804	443440	138180	225920	488690	246950	170950	597870	586590	511850
1176	gi|15605094	O84375	Ct370	Shikimate biosynthesis protein AroDE [Includes: 3-dehydroquinate dehydratase (3-dehydroquinase) (EC 4.2.1.10) (Type I DHQase) (Type I dehydroquinase) (DHQ1); Shikimate dehydrogenase (NADP(+)) (SDH) (EC 1.1.1.25)]	aroE aroD CT_370	53.097	478	8	18.8	2.6793e-48	121240	1093700	1171100	57738000	1288200	17269000	261540	1336700	1156800	2024800	182550	701740	14982000	12985000	5928900	4223700	21600000	13434000	1538800	2174900	262170	1828200	758590	1129200	3674	33141	35487	1749600	39037	523310	7925.4	40505	35055	61358	5531.9	21265	453990	393490	179660
1177	gi|15605095	O84376	Ct371	Putative outer membrane protein CT_371	CT_371	29.879	261	2	7.3	1.1446e-05	0	0	0	0	0	553900	0	0	0	1574400	0	0	7812300	7083300	3306100	2248000	5911900	4382900	11017000	10882000	548220	0	0	0	0	0	0	0	0	30772	0	0	0	87466	0	0	434020	393520	183670
1178	gi|15605096	O84377	Ct372	Porin AaxA (Outer membrane protein AaxA)	aaxA CT_372	49.399	461	16	52	0	0	0	757010	1718200	1732000	3169500	189920	996300	1148600	882360	409370	2759700	655250000	505780000	235420000	215180000	456530000	456300000	36838000	30043000	50905000	38279000	43288000	46200000	0	0	39843	90433	91158	166820	9995.7	52437	60453	46440	21546	145250	34487000	26620000	12391000
1179	gi|15605097	O84378	Ct373	Pyruvoyl-dependent arginine decarboxylase AaxB (PvlArgDC) (EC 4.1.1.19) (Biodegradative arginine decarboxylase) [Cleaved into: Pyruvoyl-dependent arginine decarboxylase subunit beta; Pyruvoyl-dependent arginine decarboxylase subunit alpha]	aaxB CT_373	21.864	195	4	26.7	3.8721e-25	0	0	0	0	282050	0	0	0	0	0	0	0	24115000	33107000	22947000	20434000	26303000	22898000	590820	2238700	681750	773800	1365200	0	0	0	0	0	28205	0	0	0	0	0	0	0	2411500	3310700	2294700
1180	gi|15605099	O84380	Ct375	Predicted D-Amino Acid Dehydrogenase	CT_375	38.036	352	12	47.4	1.5002e-234	0	565790	0	444510	919880	99526	0	0	0	1419300	556940	0	241170000	236330000	224030000	187970000	180040000	200510000	20185000	14327000	6649500	6192200	16151000	18400000	0	33282	0	26148	54110	5854.5	0	0	0	83485	32761	0	14186000	13902000	13178000
1181	gi|15605100	O84381	Ct376	Malate dehydrogenase (EC 1.1.1.37)	mdh mdhC CT_376	35.707	326	17	67.2	0	6769200	11993000	8869700	9302800	21518000	34939000	2801900	3878400	3762800	2140400	7013900	3762800	791570000	752390000	619680000	559450000	583850000	647560000	54389000	54575000	27997000	26381000	55575000	54929000	307690	545110	403170	422850	978070	1588100	127360	176290	171040	97290	318810	171040	35980000	34200000	28167000
1182	gi|15605102	P0CD72	Ct378	Glucose-6-phosphate isomerase (GPI) (EC 5.3.1.9) (Phosphoglucose isomerase) (PGI) (Phosphohexose isomerase) (PHI)	pgi CT_378	57.77	525	25	65.7	0	7369000	5603200	8559500	12595000	16864000	13348000	6318300	1469200	7872800	3813600	5252100	7109200	963310000	878920000	428060000	352150000	925050000	954580000	175970000	193310000	92940000	71435000	88704000	84234000	283420	215510	329210	484420	648610	513400	243010	56508	302800	146680	202010	273430	37050000	33805000	16464000
1183	gi|15605103	O84383	Ct379	GTPase HflX (GTP-binding protein HflX)	hflX CT_379	50.912	447	19	56.8	0	27737000	32220000	29586000	26291000	17963000	25815000	11964000	10814000	12903000	8855400	27621000	21989000	305590000	274100000	68414000	49818000	235240000	224080000	26775000	30875000	15488000	12240000	16296000	18856000	1066800	1239200	1137900	1011200	690880	992870	460140	415920	496290	340590	1062300	845740	11754000	10542000	2631300
1184	gi|15605104	O84384	Ct380	Predicted metal dependent hydrolase (Histidinic triad)	phnP CT_380	30.116	266	5	21.8	2.1703e-14	0	1220800	1223300	1046200	614820	0	477280	0	297060	0	445710	0	36141000	35987000	22559000	17961000	21114000	22042000	2167000	2425400	2985800	1827100	1509100	0	0	87203	87376	74732	43916	0	34091	0	21219	0	31836	0	2581500	2570500	1611400
1185	gi|15605105	O84385	Ct381	Probable ABC transporter arginine-binding protein ArtJ	artJ CT_381	28.629	257	19	78.2	4.5964e-281	49477000	51007000	109070000	120690000	83553000	116610000	46227000	60181000	74600000	68123000	91339000	105800000	832750000	886070000	947630000	786350000	733710000	936890000	55686000	52204000	33883000	31328000	32030000	37709000	3092300	3188000	6816700	7543400	5222100	7288000	2889200	3761300	4662500	4257700	5708700	6612500	52047000	55379000	59227000
1186	gi|15605110	O84390	Ct385	Uncharacterized HIT-like protein CT_385	CT_385	12.319	111	8	62.2	2.2725e-219	8910300	7731500	1815200	1794200	10679000	14283000	4485000	4841000	6533300	6824300	1604900	1310900	237440000	274050000	211710000	179070000	123220000	147760000	24394000	27894000	14847000	5736300	10696000	15876000	1113800	966440	226900	224280	1334900	1785400	560620	605120	816660	853030	200610	163870	29680000	34256000	26464000
1187	gi|15605111	O84391	Ct386	UPF0160 protein CT_386	CT_386	33.123	289	8	38.4	3.2873e-198	3525700	3809700	50096000	46423000	7668500	11697000	1793300	4486000	1468100	1215200	4607700	6695800	346190000	301380000	123650000	98217000	254340000	271500000	33351000	37171000	19102000	16734000	25818000	19683000	320520	346330	4554200	4220300	697130	1063300	163020	407820	133460	110470	418880	608710	31472000	27398000	11241000
1188	gi|15605112	O84392	Ct387	Uncharacterized protein	CT_387	77.132	691	26	44.4	0	3294000	1877600	2515700	3674400	3430500	2296600	7602800	5142100	5822600	4144400	7279900	8165700	337480000	337990000	477250000	371080000	246390000	283750000	29404000	45719000	21867000	16800000	9661000	10430000	102940	58674	78616	114830	107200	71769	237590	160690	181960	129510	227500	255180	10546000	10562000	14914000
1189	gi|15605114	O84394	Ct389	Uncharacterized protein	CT_389	47.046	408	11	28.9	2.7968e-213	314040	0	2388200	2205700	1619000	1564000	1564400	0	0	0	907880	8756400	209610000	159420000	229420000	161050000	183160000	189300000	17336000	20887000	12118000	11164000	25922000	19161000	15702	0	119410	110280	80952	78202	78218	0	0	0	45394	437820	10480000	7971000	11471000
1190	gi|15605115	O84395	Ct390	LL-diaminopimelate aminotransferase (DAP-AT) (DAP-aminotransferase) (LL-DAP-aminotransferase) (EC 2.6.1.83)	dapL aspC CT_390	43.84	394	7	21.8	8.5935e-22	4929200	4210400	9341000	4354900	12605000	11794000	769610	2052400	284540	2390100	5364900	6518400	47184000	42755000	53347000	30840000	44265000	43446000	3924000	3285400	2984100	2695800	7630300	3806700	224050	191380	424590	197950	572940	536090	34982	93290	12934	108640	243860	296290	2144700	1943400	2424800
1192	gi|15605117	P36427	Ct392	Uncharacterized protein CT_392 (ORFB)	CT_392	41.449	377	6	25.7	9.3682e-106	441210	0	0	0	45870	0	0	0	0	0	0	0	35134000	31605000	20135000	17481000	15767000	22409000	498530	526010	602060	1065100	1053300	868140	25953	0	0	0	2698.2	0	0	0	0	0	0	0	2066700	1859100	1184400
1193	gi|15605118	P36431	Ct393	Proline--tRNA ligase (EC 6.1.1.15) (Prolyl-tRNA synthetase) (ProRS)	proS CT_393	65.653	581	15	24.1	8.2299e-200	7221800	13847000	10255000	12654000	3120900	1018400	647870	18346000	1481300	4860200	504650	831210	88289000	99028000	153930000	159310000	74657000	94913000	8692100	16903000	8049700	2897700	1687900	13110000	267470	512870	379820	468650	115590	37720	23995	679470	54862	180010	18691	30786	3270000	3667700	5701200
1194	gi|15605119	P36426	Ct394	Heat-inducible transcription repressor HrcA	hrcA CT_394	44.947	392	17	59.7	6.464e-281	5568900	1866800	8109300	6848800	11600000	15385000	6864400	2051400	1833500	2547700	6038900	5484400	258960000	271230000	297520000	237990000	252630000	290140000	25139000	18698000	17072000	15079000	34093000	31529000	232040	77785	337890	285370	483310	641040	286020	85477	76395	106160	251620	228520	10790000	11301000	12397000
1195	gi|15605120	P36424	Ct395	Protein GrpE (HSP-70 cofactor)	grpE CT_395	21.668	190	6	55.3	0	3282400	835710	7659400	9043100	8547300	8431700	1492700	1453900	920320	659510	688710	903810	103670000	87822000	71998000	49410000	84412000	89980000	2628800	0	3633300	2785400	3070700	3125100	410300	104460	957430	1130400	1068400	1054000	186580	181740	115040	82439	86088	112980	12959000	10978000	8999800
1196	gi|15605121	P17821	Ct396	Chaperone protein DnaK (75 kDa membrane protein) (HSP70) (Heat shock 70 kDa protein) (Heat shock protein 70)	dnaK CT_396	70.823	660	61	82.1	0	180230000	198390000	345780000	371920000	339970000	446800000	124030000	115330000	98121000	88273000	157250000	207340000	5662200000	5682900000	7887000000	5312700000	5519900000	6286000000	505470000	470230000	456240000	337270000	216380000	259030000	4621400	5086900	8866100	9536300	8717300	11456000	3180400	2957100	2515900	2263400	4032000	5316400	145190000	145720000	202230000
1197	gi|15605122	O84402	Ct397	Ribonuclease R (RNase R) (EC 3.1.13.1) (VacB protein homolog)	rnr vacB CT_397	78.064	694	21	37.9	8.3892e-165	6950500	5269800	2372300	3320700	2709300	5094500	5128400	3395200	1929900	2482500	7321400	7242100	113970000	101010000	135250000	110800000	83152000	118260000	7037100	7088200	4431300	2865000	4772600	2972600	193070	146380	65898	92242	75258	141510	142460	94311	53608	68960	203370	201170	3166000	2806000	3757000
1198	gi|15605123	O84403	Ct398	Uncharacterized protein	CT_398	29.581	254	18	70.5	0	48729000	52426000	178380000	172600000	75551000	104930000	25896000	28731000	55787000	39765000	53877000	56197000	1311100000	1328800000	738130000	565580000	1004400000	1132500000	51466000	49980000	36419000	28524000	58012000	60450000	3045600	3276600	11148000	10788000	4721900	6557900	1618500	1795700	3486700	2485300	3367300	3512300	81943000	83052000	46133000
1199	gi|15605124	O84404	Ct399	Uncharacterized protein CT_399	CT_399	36.02	328	2	11.6	1.3205e-07	210930	0	0	0	0	639350	0	0	248230	0	409920	0	11817000	6411700	5304400	5447900	12327000	12723000	1108200	432930	0	0	779810	0	19175	0	0	0	0	58123	0	0	22567	0	37266	0	1074200	582880	482220
1200	gi|15605125	O84405	Ct400	Dihydrolipoamide Succinyltransferase	sucB_2 CT_400	42.46	388	17	46.1	5.8513e-200	10861000	7146000	7467100	6638800	5389200	7639500	7489300	7816600	2836800	2612700	5213200	6355700	203170000	216740000	216920000	159630000	175320000	190840000	22152000	22907000	14348000	9240500	14523000	11486000	387880	255210	266680	237100	192470	272840	267470	279160	101310	93312	186190	226990	7256100	7740900	7747000
1201	gi|15605126	O84406	Ct401	Glutamate Symport	gltT CT_401	43.084	412	3	11.9	2.8014e-07	217550	479640	3192700	2618500	422940	1327100	930370	1583600	1047700	0	1866200	2382200	27638000	25036000	9977300	4910500	4348600	9109900	843890	1045100	447120	380710	1099300	1293100	31078	68520	456110	374070	60419	189580	132910	226220	149670	0	266600	340320	3948300	3576500	1425300
1202	gi|15605127	O84407	Ct402	Tetraacyldisaccharide 4'-kinase (EC 2.7.1.130) (Lipid A 4'-kinase)	lpxK CT_402	46.766	369	14	37.7	5.1173e-226	1689100	2976000	1466800	919330	9703300	14971000	3049000	3243700	1586600	582100	5755600	8424600	98578000	96620000	105640000	81715000	96928000	115510000	6987800	6884700	2002700	1697500	10919000	11930000	62559	110220	54326	34049	359380	554490	112930	120140	58764	21559	213170	312020	3651000	3578500	3912500
1203	gi|15605128	O84408	Ct403	rRNA Methylase (SpoU family)	yjfH CT_403	30.195	269	9	46.8	2.8529e-149	0	409590	5444900	3342000	1546100	594150	0	847840	0	0	1750800	3856000	89138000	81197000	53710000	48664000	50493000	62019000	2002000	832460	1897900	4611000	961140	5954700	0	27306	363000	222800	103070	39610	0	56523	0	0	116720	257070	5942500	5413100	3580700
1204	gi|15605129	O84409	Ct404	SAM dependent methyltransferase	CT_404	31.35	275	10	42.2	2.2829e-74	284980	1343600	5449400	4235200	2462700	3489800	196350	0	1780400	0	2189100	2074600	53217000	50811000	34484000	29252000	34240000	28047000	3979900	2455800	0	0	1456200	1556800	17811	83972	340590	264700	153920	218110	12272	0	111280	0	136820	129660	3326000	3175700	2155200
1206	gi|15605131	O84411	Ct406	Transcriptional repressor NrdR	nrdR CT_406	17.66	154	5	28.6	8.3866e-166	5752400	4643200	10066000	8227400	7014200	8055100	10498000	667180	18471000	13733000	15859000	17362000	30099000	31865000	37040000	30646000	33788000	43003000	4027400	0	1512400	1946500	1642000	0	479370	386930	838820	685620	584520	671260	874860	55599	1539300	1144400	1321600	1446800	2508300	2655500	3086700
1207	gi|15605132	O84412	Ct407	DnaK Suppressor	dksA CT_407	13.938	124	6	70.2	5.7269e-247	14138000	12846000	20813000	16398000	25292000	31845000	7271100	12439000	17887000	11874000	10526000	11169000	431340000	453280000	330570000	271270000	279800000	323420000	25117000	27586000	16156000	9993700	8177800	10855000	2019700	1835200	2973300	2342600	3613200	4549200	1038700	1777000	2555200	1696200	1503700	1595600	61620000	64755000	47225000
1208	gi|15605133	O84413	Ct408	Lipoprotein signal peptidase (EC 3.4.23.36) (Prolipoprotein signal peptidase) (Signal peptidase II) (SPase II)	lspA CT_408	18.939	167	2	12	1.4158e-15	362670	0	0	0	0	430640	548390	481590	0	0	0	0	15005000	13317000	10002000	6912700	8217100	9163200	1502100	1386300	1106200	443610	496080	954970	51811	0	0	0	0	61520	78341	68799	0	0	0	0	2143600	1902400	1428900
1210	gi|15605135	O84415	Ct410	Poly(A) polymerase I (PAP I) (EC 2.7.7.19)	pcnB_1 pcnB CT_410	49.377	425	17	46.8	0	7283400	9107400	1934000	1892600	13139000	18021000	9294300	6309300	4682600	4073200	15286000	9832500	184700000	157800000	180370000	131270000	129160000	164430000	15949000	18001000	9648800	4312500	23747000	19438000	280130	350280	74385	72793	505350	693130	357470	242660	180100	156660	587940	378170	7103700	6069100	6937100
1212	gi|15605138	O84418	Ct413	Probable outer membrane protein PmpB (Polymorphic membrane protein B)	pmpB CT_413	183.01	1754	62	50.2	0	7520900	11709000	7884200	14936000	12518000	9253100	11094000	7034500	4536000	5386000	7589700	9914700	2355500000	2067100000	1445100000	1103100000	1872500000	1881800000	191190000	182610000	146130000	100530000	150520000	138260000	104460	162620	109500	207440	173860	128520	154090	97702	62999	74806	105410	137700	32715000	28709000	20070000
1213	gi|15605139	O84419	Ct414	Probable outer membrane protein PmpC (Polymorphic membrane protein C)	pmpC CT_414	186.96	1770	34	22.9	0	2580700	3794700	1244000	3675900	1808800	4449100	838130	1205000	4978300	2296700	9956200	13194000	790330000	655200000	526930000	351010000	596520000	664970000	61184000	57575000	31931000	20329000	42204000	45499000	40323	59292	19438	57435	28262	69517	13096	18829	77787	35886	155570	206160	12349000	10237000	8233300
1214	gi|15605141	O84421	Ct416	Probable metal transport system ATP-binding protein CT_416	CT_416	26.193	236	6	30.5	1.1246e-74	800780	552160	3589700	2898800	0	1035800	655300	0	0	821000	3336400	1709900	31857000	34794000	28992000	28829000	26995000	29998000	0	0	0	457930	1164000	893370	57199	39440	256410	207060	0	73983	46807	0	0	58643	238310	122140	2275500	2485300	2070800
1215	gi|15605143	O84423	Ct418	GTPase Obg (EC 3.6.5.-) (GTP-binding protein Obg)	obg CT_418	36.837	335	13	40	8.6193e-88	15124000	18858000	5852000	3832400	18973000	32354000	7872800	5006000	5077300	5843100	12514000	14089000	114510000	121950000	111620000	103960000	105720000	105440000	7843300	5348100	3699800	10585000	9469900	9874800	756190	942890	292600	191620	948650	1617700	393640	250300	253860	292150	625680	704440	5725600	6097700	5581200
1216	gi|15605144	P66123	Ct419	50S ribosomal protein L27	rpmA rl27 CT_419	8.9442	83	5	43.4	1.8945e-98	43470000	49346000	5584000	5228300	54095000	74483000	23576000	31081000	31364000	22366000	21068000	18491000	509180000	549370000	477500000	299170000	106830000	100790000	28681000	27153000	19590000	5491000	4336300	23254000	7245100	8224300	930660	871390	9015900	12414000	3929300	5180100	5227300	3727700	3511400	3081800	84864000	91562000	79583000
1217	gi|15605145	O84425	Ct420	50S ribosomal protein L21	rplU rl21 CT_420	12.163	107	6	62.6	0	74956000	65494000	31742000	38786000	79547000	123540000	62139000	76553000	93031000	50201000	45081000	44894000	845690000	768140000	623300000	473990000	431530000	458340000	58587000	63101000	31295000	13717000	33080000	35635000	12493000	10916000	5290400	6464300	13258000	20590000	10356000	12759000	15505000	8366800	7513500	7482300	140950000	128020000	103880000
1218	gi|15605146	O84426	Ct421	Uncharacterized protein	CT_421	25.836	233	7	48.1	5.3554e-248	730810	767610	1530600	413290	1829700	2458100	9120900	4513800	8682400	7254300	12991000	10159000	150650000	106840000	91444000	80406000	91301000	92059000	11141000	8896300	4338200	1253500	1696800	1574000	60900	63967	127550	34441	152480	204840	760070	376150	723540	604520	1082600	846570	12554000	8903500	7620400
1219	gi|15605147	O84427	Ct421.1	Uncharacterized protein	CT_421.1	5.9419	53	2	28.3	3.3269e-25	6406300	10209000	95466	130230	7644500	12113000	2165300	4414100	2911200	2576700	1035700	1256700	95451000	127160000	99636000	39070000	36807000	42661000	10838000	18644000	3684100	1266100	4569500	5819700	2135400	3402800	31822	43411	2548200	4037700	721760	1471400	970390	858900	345240	418880	31817000	42387000	33212000
1221	gi|15605150	O84430	Ct423	CBS Domain protein	CT_423	41.596	369	10	35.2	2.902e-127	0	0	0	564460	567640	0	0	0	1280200	0	844060	1967600	78434000	70502000	75083000	63699000	63449000	69992000	6910400	4748800	3215300	4273000	5751500	4992400	0	0	0	33203	33391	0	0	0	75303	0	49650	115740	4613800	4147200	4416600
1222	gi|15605151	O84431	Ct424	Anti-sigma factor antagonist	rsbV_1 CT_424	12.53	116	6	67.2	0	1235600	1073400	746360	1048200	2982100	3329900	2288300	1699500	2698600	3066100	1608000	1371600	214990000	224250000	228380000	143410000	79965000	87393000	30672000	36194000	20717000	10992000	15119000	24380000	154460	134170	93295	131030	372770	416230	286030	212440	337320	383270	201000	171460	26873000	28031000	28547000
1223	gi|15605152	O84432	Ct425	Uncharacterized protein CT_425	CT_425	70.125	621	34	72.8	0	15658000	26910000	33972000	35530000	19294000	36700000	3813800	7145600	8067300	7814700	11213000	24043000	787740000	733050000	1085400000	1003900000	649520000	735350000	78615000	80585000	54037000	54227000	23696000	28162000	474470	815450	1029500	1076700	584670	1112100	115570	216530	244460	236810	339790	728580	23871000	22214000	32892000
1224	gi|15605153	O84433	Ct426	Fe-S oxidoreductase	CT_426	41.289	369	9	27.9	3.8716e-82	4167600	4773600	3918500	866170	6753200	6404900	2563300	1609400	909510	703580	3358000	5095300	32367000	37660000	33672000	26388000	29909000	42394000	6043700	2237800	912130	237080	1436500	2111300	219350	251240	206240	45588	355430	337100	134910	84704	47869	37030	176740	268170	1703500	1982100	1772200
1226	gi|15605155	O84435	Ct428	Demethylmenaquinone methyltransferase (EC 2.1.1.163)	menG CT_428	25.843	229	4	18.8	5.2092e-12	0	0	0	0	0	0	0	0	340630	0	238880	0	8007200	9665800	6292200	5532500	3261200	14322000	354730	0	85427	0	0	0	0	0	0	0	0	0	0	0	24331	0	17063	0	571940	690420	449450
1227	gi|15605156	O84436	Ct429	UPF0158 protein CT_429	CT_429	39.263	329	20	66.6	0	57105000	50907000	21164000	17414000	57827000	89637000	23465000	20557000	15296000	16732000	33111000	41296000	793670000	751330000	991900000	567680000	513460000	588970000	49349000	47822000	18106000	17164000	42037000	63222000	2196300	1958000	813990	669760	2224100	3447600	902510	790670	588310	643520	1273500	1588300	30526000	28897000	38150000
1228	gi|15605157	O84437	Ct430	Diaminopimelate epimerase (DAP epimerase) (EC 5.1.1.7)	dapF CT_430	30.576	275	7	29.1	1.6756e-84	1539400	1376000	9278500	9514500	9053800	6440900	0	331290	2709400	0	2063300	1814200	73427000	70605000	48519000	46188000	47953000	63928000	1856700	3318500	2297200	2300300	2365200	3988400	139950	125090	843500	864950	823070	585540	0	30117	246310	0	187570	164930	6675200	6418700	4410800
1229	gi|15605158	P38002	Ct431	ATP-dependent Clp protease proteolytic subunit 1 (EC 3.4.21.92) (Endopeptidase Clp 1)	clpP1 CT_431	21.162	192	8	48.4	1.3393e-125	40505000	35419000	52668000	53212000	50697000	52439000	33111000	30045000	38285000	28181000	32976000	38073000	917390000	954850000	516200000	558250000	596290000	779950000	109580000	91911000	43208000	35091000	48838000	60515000	4500600	3935500	5852000	5912400	5633000	5826500	3679000	3338300	4253800	3131200	3664000	4230400	101930000	106090000	57356000
1230	gi|15605159	O84439	Ct432	Serine hydroxymethyltransferase (SHMT) (Serine methylase) (EC 2.1.2.1)	glyA CT_432	54.271	497	22	64.2	0	16468000	25878000	14635000	17901000	16889000	17732000	6272000	8314400	12168000	5973400	15223000	8641000	598740000	500490000	353460000	248970000	508800000	557200000	81176000	77783000	51939000	36255000	41509000	34567000	609920	958430	542050	663010	625510	656740	232300	307940	450680	221240	563800	320040	22176000	18537000	13091000
1231	gi|15605161	O84441	Ct434	2-C-methyl-D-erythritol 2,4-cyclodiphosphate synthase (MECDP-synthase) (MECPP-synthase) (MECPS) (EC 4.6.1.12)	ispF CT_434	19.446	178	6	44.4	1.6487e-77	1153000	1126200	3773400	1494900	1758400	1363700	0	732080	755700	842940	1502600	1804300	92333000	123790000	83622000	59904000	64322000	78374000	12866000	14903000	4913700	2888300	4161900	3249600	164710	160880	539060	213550	251200	194820	0	104580	107960	120420	214650	257760	13190000	17684000	11946000
1232	gi|15605162	O84442	Ct435	Sulfite Reductase	cysJ CT_435	39.881	350	15	54.3	1.401e-169	6852000	14693000	6627500	4467200	16556000	24736000	2920900	1927000	792330	9199500	7350300	6261900	178330000	202260000	215940000	171480000	189280000	235990000	19784000	24021000	12144000	14119000	30694000	25745000	236270	506640	228540	154040	570900	852950	100720	66450	27322	317220	253460	215930	6149500	6974600	7446300
1233	gi|15605163	P0CE02	Ct436	30S ribosomal protein S10	rpsJ rs10 CT_436	11.869	105	9	65.7	0	60069000	53975000	5983100	5266500	70777000	121960000	26465000	18834000	28560000	18766000	20194000	18279000	680780000	518170000	657920000	388390000	335950000	400760000	68761000	61863000	27274000	11099000	40325000	42406000	7508600	6746900	747890	658310	8847200	15245000	3308100	2354300	3570000	2345700	2524200	2284900	85097000	64771000	82239000
1234	gi|15605164	O84444	Ct437	Elongation factor G (EF-G)	fusA CT_437	76.537	694	45	81.6	0	204500000	208940000	368660000	387750000	299120000	417380000	90830000	74408000	93788000	86691000	134390000	141350000	4798300000	5025500000	2085000000	1796200000	3528500000	4112700000	630600000	666760000	403850000	346470000	231260000	273890000	4351100	4445500	7843900	8250000	6364300	8880300	1932600	1583100	1995500	1844500	2859300	3007500	102090000	106930000	44363000
1235	gi|15605165	P0CE06	Ct438	30S ribosomal protein S7	rpsG rs7 CT_438	17.785	157	15	63.7	0	158330000	136280000	273170000	275420000	270980000	244290000	118650000	107680000	167870000	130490000	146770000	157690000	1967600000	1726800000	1275100000	1118300000	1453500000	1590600000	214930000	180760000	73759000	61438000	56442000	67086000	14394000	12389000	24834000	25038000	24634000	22208000	10787000	9788700	15261000	11863000	13343000	14335000	178870000	156980000	115910000
1236	gi|15605167	O84448	Ct441	Tail-Specific Protease	tsp CT_441	73.305	644	6	11	6.7372e-33	0	0	0	0	0	0	0	0	0	0	1083700	726450	9671900	3011500	13372000	7502400	5676500	4888100	1050700	0	4115600	0	3943500	6067300	0	0	0	0	0	0	0	0	0	0	25203	16894	224930	70035	310980
1237	gi|15605168	O84449	Ct442	Sulfur-rich protein, serovar D (15 kDa cysteine-rich outer membrane protein) (Cysteine-rich protein A)	srp crpA CT_442	15.985	150	2	26	1.0168e-25	0	0	1475100	1195600	3478700	1061500	2136800	3332800	5155800	4925800	3932100	4324600	32593000	32019000	34560000	37790000	29248000	35085000	1014900	3594400	1459400	1099600	1377800	681340	0	0	245850	199270	579780	176920	356130	555470	859300	820970	655360	720760	5432200	5336500	5759900
1238	gi|15605169	P0CC04	Ct443	Large cysteine-rich periplasmic protein OmcB (Large-CRP) (60 kDa cysteine-rich OMP) (60 kDa outer membrane protein) (Cysteine-rich outer membrane protein) (CRP)	omcB omp2 omp2B CT_443	59.363	547	35	74.5	0	59838000	68126000	145920000	152970000	48367000	87109000	99741000	87323000	40757000	34148000	54601000	65124000	22680000000	23343000000	12124000000	10143000000	20628000000	24163000000	3330700000	3581100000	2373100000	1745000000	1974300000	2108800000	1759900	2003700	4291800	4499300	1422600	2562000	2933600	2568300	1198700	1004300	1605900	1915400	667060000	686560000	356600000
1239	gi|15605170	P0CC05	Ct444	Small cysteine-rich outer membrane protein OmcA (Small-CRP) (9 kDa cysteine-rich lipoprotein) (9kDa-CRP)	omcA omp2A omp3 CT_444	9.2056	88	5	58	8.1372e-173	1938600	628740	509970	438630	0	571020	2353200	1416200	2466400	445370	215750	0	916750000	697530000	1511700000	852790000	555830000	456370000	67662000	52479000	17367000	6278100	27362000	23868000	323100	104790	84996	73105	0	95169	392190	236030	411070	74229	35959	0	152790000	116260000	251940000
1240	gi|15605172	O84451	Ct445	Glutamate--tRNA ligase (EC 6.1.1.17) (Glutamyl-tRNA synthetase) (GluRS)	gltX CT_445	58.51	506	31	64.4	0	22862000	31196000	49656000	41382000	50614000	68570000	7715500	6803700	27215000	16331000	16739000	21672000	874980000	755070000	349510000	311630000	799650000	842810000	126120000	127100000	56132000	47824000	51532000	66663000	672420	917540	1460500	1217100	1488600	2016800	226930	200110	800450	480330	492330	637420	25735000	22208000	10280000
1241	gi|15605173	O84452	Ct446	Uncharacterized protein CT_446 (EUO)	CT_446	20.929	183	4	23	1.6538e-31	5314500	5013200	15835000	14861000	8846900	12033000	1281500	0	1640200	1119100	1284700	1562400	24439000	17252000	19774000	12891000	21008000	25782000	118440	0	0	0	180620	183020	531450	501320	1583500	1486100	884690	1203300	128150	0	164020	111910	128470	156240	2443900	1725200	1977400
1242	gi|15605174	O84453	Ct447	SsDNA Exonuclease	recJ CT_447	64.611	584	26	52.2	0	3358600	2432300	14848000	16633000	14913000	5946800	2814500	5544600	4655900	11164000	6644900	6369700	267060000	276980000	370930000	351760000	259080000	343540000	19832000	32860000	22013000	13685000	9698100	11630000	88384	64008	390730	437720	392440	156500	74066	145910	122520	293780	174870	167620	7028000	7288900	9761300
1243	gi|15605175	O84454	Ct448	SecD/SecF fusion protein	secD secF CT_448	156.51	1400	49	38.1	0	28192000	27323000	26523000	33059000	37854000	58659000	24181000	14544000	24089000	12934000	18212000	27203000	547580000	458570000	433510000	290300000	418610000	427570000	55679000	39284000	36989000	33968000	19534000	20439000	352410	341540	331540	413240	473180	733240	302260	181800	301110	161680	227650	340030	6844700	5732100	5418800
1244	gi|15605177	O84456	Ct450	Isoprenyl transferase (EC 2.5.1.-)	uppS CT_450	28.824	253	3	22.9	5.3578e-121	0	0	4322100	946050	1377200	1306300	0	0	0	0	1250800	66236	13779000	9894600	6477000	7859100	5979300	10016000	319430	0	0	0	105820	0	0	0	360180	78837	114770	108860	0	0	0	0	104240	5519.7	1148200	824550	539750
1245	gi|15605178	O84457	Ct451	Phosphatidate cytidylyltransferase (EC 2.7.7.41) (CDP-DAG synthase) (CDP-DG synthase) (CDP-diacylglycerol synthase) (CDS) (CDP-diglyceride pyrophosphorylase) (CDP-diglyceride synthase) (CTP:phosphatidate cytidylyltransferase)	cdsA CT_451	33.805	305	5	21	3.755e-32	304340	0	732360	475270	0	0	366660	0	0	0	367730	705950	52801000	57078000	60323000	50470000	52723000	59772000	1427600	3299700	627120	888810	1701000	1802200	33816	0	81373	52807	0	0	40740	0	0	0	40859	78439	5866800	6342000	6702500
1246	gi|15605179	O84458	Ct452	Cytidylate kinase (CK) (EC 2.7.4.25) (Cytidine monophosphate kinase) (CMP kinase)	cmk CT_452	24.021	216	13	73.6	0	6012600	4646000	8049700	6615300	3709000	6111500	3961200	1654100	5212300	1976400	6493000	2014800	136790000	149940000	199800000	154330000	160450000	186500000	12826000	7097200	4448200	5325500	4909100	4151000	400840	309740	536650	441020	247270	407430	264080	110270	347490	131760	432860	134320	9119600	9995800	13320000
1247	gi|15605180	O84459	Ct453	Glycerol-3-P Acyltransferase	plsC CT_453	23.825	216	12	57.9	8.8048e-144	10327000	8584500	13322000	10457000	12508000	15862000	5767400	5842100	6558100	6754000	10221000	10869000	217800000	257450000	179850000	173880000	150370000	198600000	22631000	23489000	11674000	9876100	12005000	9406800	645430	536530	832620	653580	781780	991370	360460	365130	409880	422130	638800	679320	13613000	16091000	11241000
1248	gi|15605181	O84460	Ct454	Arginine--tRNA ligase (EC 6.1.1.19) (Arginyl-tRNA synthetase) (ArgRS)	argS CT_454	62.979	563	23	54.4	0	12776000	9372800	33627000	28149000	11270000	8102600	4192200	2833300	5996300	4722100	5797800	8487200	385940000	400970000	383970000	369900000	244090000	284760000	38139000	47632000	13796000	12705000	8037300	11038000	399250	292900	1050800	879670	352180	253210	131010	88540	187390	147570	181180	265230	12061000	12530000	11999000
1249	gi|15605182	O84461	Ct455	UDP-N-acetylglucosamine 1-carboxyvinyltransferase (EC 2.5.1.7) (Enoylpyruvate transferase) (UDP-N-acetylglucosamine enolpyruvyl transferase) (EPT)	murA CT_455	48.407	444	4	9.2	1.2054e-27	2502800	6683900	6217900	5030400	2419100	7685900	2774400	6726800	8803600	3458600	4555600	5265600	17112000	13469000	13032000	9149700	17009000	17299000	10547000	3500800	2602900	1041200	1801300	1420200	119180	318280	296090	239540	115200	366000	132110	320320	419220	164690	216930	250740	814850	641370	620570
1250	gi|15605183	O84462	Ct456	Translocated actin-recruiting phosphoprotein (Tarp protein)	tarP CT_456	102.13	1005	30	48	0	15720000	20245000	10141000	2265400	77429000	61999000	8556000	9840400	12208000	711200	17695000	3655000	1630700000	1360500000	1084300000	927360000	1038300000	1168000000	84015000	78375000	69346000	45503000	54831000	60589000	424870	547170	274090	61226	2092700	1675600	231240	265960	329940	19222	478230	98784	44074000	36771000	29306000
1251	gi|15605184	O84463	Ct457	Probable transcriptional regulatory protein CT_457	CT_457	26.563	238	9	32.8	1.1532e-146	2949200	3497300	11081000	10986000	7614400	12689000	309700	545550	823750	802550	3257600	3212300	192340000	185060000	125510000	102430000	134600000	153780000	10530000	12830000	8760400	3208900	11034000	11275000	210660	249810	791490	784710	543890	906390	22122	38968	58839	57325	232680	229450	13738000	13218000	8964700
1252	gi|15605185	O84464	Ct458	Amino Group Acetyl Transferase	YhhY CT_458	19.28	167	9	61.1	5.9893e-62	3141000	4847700	5054300	7268900	4706400	5718600	1713100	1394500	3227700	1089400	4441300	7306600	151880000	157510000	87465000	90435000	103830000	136370000	9086500	12329000	3862100	3580100	3432500	4750200	285550	440700	459480	660800	427850	519880	155740	126770	293430	99037	403750	664240	13807000	14319000	7951400
1253	gi|15605186	O84465	Ct459	Peptide chain release factor 2 (RF-2)	prfB CT_459	42.608	369	13	32.8	4.3853e-201	718730	2135400	4474700	5143000	1961900	11081000	4021300	6776500	11246000	6786100	2657600	2394500	60547000	51403000	70602000	53535000	54582000	60915000	3862100	0	3993400	3964500	1785200	4240300	26620	79087	165730	190480	72662	410420	148940	250980	416530	251340	98428	88684	2242500	1903800	2614900
1254	gi|15605187	O84466	Ct460	SWIB (YM74) complex protein	CT_460	9.7053	86	8	86	1.3659e-138	5698700	5386500	1902000	1449800	6022200	9573900	2214200	2802000	6162300	4323200	741130	723680	319560000	290700000	160600000	109260000	53028000	55188000	71758000	65921000	14646000	4926700	3715100	4573200	814100	769500	271710	207120	860320	1367700	316310	400280	880330	617600	105880	103380	45652000	41529000	22942000
1255	gi|15605188	O84467	Ct461	Uncharacterized metallophosphoesterase CT_461 (EC 3.1.-.-)	CT_461	36.954	329	12	49.8	6.8983e-144	3125500	1166900	1867200	465160	4726800	16021000	2403200	1176400	1549800	487190	771040	2481400	199610000	207080000	159470000	177560000	155780000	188830000	15678000	12199000	6611300	2634200	14102000	15717000	195340	72930	116700	29072	295420	1001300	150200	73523	96863	30449	48190	155090	12476000	12943000	9966700
1256	gi|15605189	O84468	Ct462	2-C-methyl-D-erythritol 4-phosphate cytidylyltransferase (EC 2.7.7.60) (4-diphosphocytidyl-2C-methyl-D-erythritol synthase) (MEP cytidylyltransferase) (MCT)	ispD CT_462	24.168	219	2	11	1.1565e-20	415130	0	918900	172860	0	858720	0	0	286620	0	560110	1238100	6176000	6861900	10409000	5858400	4249300	7545700	278910	1650200	0	0	3068400	3953300	29652	0	65636	12347	0	61337	0	0	20473	0	40008	88433	441140	490140	743520
1257	gi|15605190	O84469	Ct463	tRNA pseudouridine synthase A (EC 5.4.99.12) (tRNA pseudouridine(38-40) synthase) (tRNA pseudouridylate synthase I) (tRNA-uridine isomerase I)	truA CT_463	30.427	267	2	6.7	1.8146e-11	0	0	225770	0	0	0	0	0	0	0	0	0	9388500	12071000	5172600	4893500	4367500	6272200	0	0	0	0	284180	229830	0	0	14111	0	0	0	0	0	0	0	0	0	586780	754440	323290
1258	gi|15605191	O84470	Ct464	Phosphoglycolate Phosphatase	CT_464	26.184	224	3	15.6	1.9411e-08	0	0	0	0	0	0	0	0	0	0	446260	344950	10619000	11360000	8307700	25413000	7194300	9377500	1886600	613480	334430	0	181050	802390	0	0	0	0	0	0	0	0	0	0	40569	31359	965390	1032800	755250
1259	gi|15605193	O84472	Ct466	Uncharacterized protein	CT_466	12.881	109	2	24.8	4.5304e-112	0	0	0	0	0	0	0	235370	0	156250	0	0	10104000	9088000	9616900	5543100	5578600	6141300	1075600	230800	0	0	360370	0	0	0	0	0	0	0	0	39228	0	26042	0	0	1684000	1514700	1602800
1260	gi|15605194	O84473	Ct467	2-component regulatory system-sensor histidine kinase	atoS CT_467	39.927	352	14	46.9	2.1153e-152	443820	2777400	2441000	429640	2398700	3580600	2340400	2006300	1252100	1306800	4616200	6933000	113250000	122240000	119240000	92554000	96669000	115430000	13268000	6967500	4247400	10108000	14489000	10567000	18493	115730	101710	17902	99944	149190	97516	83594	52170	54449	192340	288870	4718600	5093200	4968400
1261	gi|15605195	O84474	Ct468	2-component regulatory system-ATPase	atoC CT_468	43.169	386	10	36.8	1.5931e-52	6104600	283500	1328700	187610	938290	2337900	1983600	0	1990400	518950	1358000	1618600	49331000	49475000	49176000	37691000	34835000	29271000	2663900	132900	1964800	0	947810	2258000	277480	12886	60395	8527.8	42650	106270	90164	0	90471	23588	61728	73572	2242300	2248900	2235300
1262	gi|15605198	O84477	Ct471	Uncharacterized protein	CT_471	22.804	200	5	34.5	5.8934e-12	729380	0	1295300	1813500	751060	2276200	621790	440300	505640	551930	928990	468880	33712000	47085000	18347000	16956000	25758000	42884000	3242500	9144000	829730	1307300	862040	4553700	60782	0	107940	151130	62588	189680	51816	36692	42137	45994	77416	39073	2809300	3923700	1528900
1263	gi|15605199	O84478	Ct472	Uncharacterized protein	CT_472	30.177	264	9	37.1	1.9327e-192	7934300	6953900	21565000	16635000	17611000	20447000	12454000	15864000	14635000	10842000	19408000	21540000	180770000	202060000	95633000	92011000	98776000	117710000	7435600	57067000	3260800	55502000	9879200	64641000	610330	534920	1658900	1279600	1354700	1572800	957990	1220300	1125700	834000	1492900	1656900	13905000	15543000	7356400
1265	gi|15605202	O84481	Ct475	Phenylalanine--tRNA ligase beta subunit (EC 6.1.1.20) (Phenylalanyl-tRNA synthetase beta subunit) (PheRS)	pheT CT_475	87.094	790	29	46.3	0	16410000	20406000	13561000	15874000	23867000	40770000	5858400	3712700	5344600	3591100	8920100	9821000	408240000	417670000	37333000	36587000	396510000	481390000	25180000	30517000	13177000	15061000	4963200	13012000	443500	551520	366510	429030	645060	1101900	158340	100340	144450	97058	241080	265430	11034000	11288000	1009000
1266	gi|15605203	O84482	Ct476	Uncharacterized protein	CT_476	36.344	321	11	49.8	2.8793e-121	1580300	1148000	2632300	4841300	18957000	24695000	2689300	2862000	2468000	3329500	11887000	16842000	253150000	268080000	200270000	275030000	219390000	285060000	20306000	24192000	13874000	12537000	23825000	28281000	71831	52180	119650	220060	861700	1122500	122240	130090	112180	151340	540310	765550	11507000	12186000	9103000
1267	gi|15605205	O84484	Ct478	Oligopeptide Permease	oppC_2 CT_478	66.598	578	3	4.5	0.00014102	286960	0	563230	684230	475980	0	415140	0	457400	4472500	0	0	8359500	11647000	9780200	10083000	7838000	9445500	2275600	49033	2058400	0	0	21854	9256.9	0	18169	22072	15354	0	13391	0	14755	144270	0	0	269660	375700	315490
1268	gi|15605206	O84485	Ct479	Oligopeptide Permease	oppB_2 CT_479	55.591	492	9	20.5	2.8518e-33	5089300	4317000	4459000	4421500	3141600	14589000	3495700	2543300	793140	0	485520	1399200	86135000	83100000	72001000	61042000	67120000	64640000	6701700	6267500	2661800	0	2413000	4733400	231330	196230	202680	200980	142800	663130	158890	115610	36052	0	22069	63599	3915200	3777300	3272800
1269	gi|15605207	O84486	Ct480	Oligopeptide Binding Lipoprotein	oppA_4 CT_480	79.89	696	27	53.9	0	4341600	3333700	16681000	23118000	11121000	15482000	11626000	7779900	7304700	11605000	20255000	28059000	234290000	225480000	275150000	248270000	189450000	243890000	14314000	12877000	8588600	6791100	3550600	5882300	94382	72471	362630	502570	241770	336570	252730	169130	158800	252280	440320	609980	5093200	4901800	5981500
1270	gi|15605209	O84488	Ct481	Uncharacterized protein	CT_481	27.92	243	8	44.4	1.2881e-54	0	0	0	0	0	449390	103350	0	0	0	818960	1255300	33908000	34971000	28220000	22046000	27515000	28022000	717880	0	0	0	564030	1119200	0	0	0	0	0	32099	7382.4	0	0	0	58497	89663	2422000	2497900	2015700
1271	gi|15605210	O84489	Ct482	Uncharacterized protein	CT_482	24.817	217	6	25.8	7.3891e-15	3575600	2039000	3052800	3945900	4306400	47493000	1487000	957280	1359800	951540	2545500	2143300	40005000	41653000	18198000	21844000	38998000	33051000	2113900	2180400	1093100	1277600	1245400	1803100	223480	127440	190800	246620	269150	2968300	92937	59830	84990	59471	159090	133950	2500300	2603300	1137400
1272	gi|15605213	O84492	Ct485	Ferrochelatase (EC 4.99.1.1) (Heme synthase) (Protoheme ferro-lyase)	hemH CT_485	35.542	314	8	32.8	3.0729e-141	0	0	5058400	4855100	0	0	0	0	0	0	0	0	47233000	34529000	7836800	6564600	24194000	23237000	563800	0	0	248820	418750	820590	0	0	281020	269730	0	0	0	0	0	0	0	0	2624000	1918300	435380
1273	gi|15605214	O84493	Ct486	Glutamine Binding Protein	fliY CT_486	28.988	261	10	62.1	7.9977e-291	4517800	4120300	11478000	16128000	5570500	12758000	9418900	14192000	13608000	22663000	13347000	21171000	374640000	366290000	462260000	323990000	380530000	436760000	26069000	26082000	14207000	12045000	28309000	22619000	451780	412030	1147800	1612800	557050	1275800	941890	1419200	1360800	2266300	1334700	2117100	37464000	36629000	46226000
1274	gi|15605215	O84494	Ct487	Methylase	yhhF CT_487	20.887	190	4	34.2	1.3453e-95	1561000	1979500	3716500	3256600	4289800	5264800	2198200	2355600	3521200	2735000	2672500	3232200	51276000	58368000	34390000	36848000	36211000	42580000	4306700	4088500	797620	1488500	1398400	2172500	223000	282790	530930	465230	612830	752120	314020	336520	503030	390720	381790	461740	7325100	8338200	4912900
1275	gi|15605216	O84495	Ct488	Uncharacterized protein	CT_488	27.694	244	12	62.3	2.9783e-94	735570	2776400	2116900	958070	2064300	2356900	447300	2158300	196070	272470	332780	0	140540000	132030000	76750000	65594000	77330000	87934000	6513800	7222400	2583300	2701500	3691200	2718400	49038	185090	141130	63871	137620	157120	29820	143890	13072	18164	22186	0	9369600	8802000	5116700
1276	gi|15605217	O84496	Ct489	Glucose-1-P Adenyltransferase	glgC CT_489	49.862	441	12	40.8	1.9471e-296	308410	1394500	0	0	0	332980	0	858840	0	0	810640	650840	168620000	119270000	55781000	73523000	126730000	111010000	8823900	5754600	13244000	5556100	10139000	8429300	10280	46483	0	0	0	11099	0	28628	0	0	27021	21695	5620700	3975600	1859400
1277	gi|15605219	O84498	Ct491	Transcription termination factor Rho (EC 3.6.4.-) (ATP-dependent helicase Rho)	rho CT_491	51.697	464	32	72	0	51361000	64280000	108610000	101320000	100600000	149980000	125410000	103210000	212800000	182470000	148400000	173410000	985690000	919420000	655820000	531820000	963520000	1172600000	77632000	83624000	54818000	39303000	63894000	56499000	1556400	1947900	3291200	3070300	3048400	4544700	3800400	3127400	6448500	5529300	4497100	5254700	29869000	27861000	19873000
1278	gi|15605220	O84499	Ct492	Dephospho-CoA kinase (EC 2.7.1.24) (Dephosphocoenzyme A kinase)	coaE CT_492	22.953	202	7	48.5	5.6787e-217	151850	57013	2541600	972580	1615900	1055600	199870	100960	460420	0	834650	622550	40862000	39914000	24564000	19263000	25005000	26938000	3536200	2989400	1445500	952860	2256200	824690	15185	5701.3	254160	97258	161590	105560	19987	10096	46042	0	83465	62255	4086200	3991400	2456400
1279	gi|15605221	O84500	Ct493	DNA Polymerase I	polA CT_493	96.583	866	26	37.8	0	10432000	12112000	6768600	7542000	11452000	13765000	4109500	6323600	4486000	2031200	6625800	5087500	221560000	169590000	14286000	10473000	164370000	159030000	18650000	11447000	12303000	7119300	4075000	1943600	217340	252340	141010	157130	238580	286760	85615	131740	93458	42316	138040	105990	4615800	3533200	297630
1280	gi|15605222	O84501	Ct494	Protease	sohB CT_494	35.76	331	13	51.4	0	11533000	10990000	32399000	28762000	24689000	29824000	4561500	2632000	3910100	6007200	11371000	42368000	390780000	305090000	249990000	152990000	283000000	305800000	18921000	14119000	11348000	5814700	13461000	12362000	768840	732650	2159900	1917500	1645900	1988200	304100	175470	260670	400480	758090	2824500	26052000	20339000	16666000
1281	gi|15605223	O84502	Ct495	ADP,ATP carrier protein 2 (ADP/ATP translocase 2)	tlcB CT_495	59.764	540	4	7	5.6411e-09	0	0	0	72278	533110	728010	0	0	0	0	868270	1346700	17077000	10529000	18384000	9678900	7420500	12102000	356880	0	0	0	0	0	0	0	0	3142.5	23179	31653	0	0	0	0	37751	58550	742470	457780	799290
1282	gi|15605226	O84505	Ct497	Replicative DNA helicase (EC 3.6.4.12)	dnaB CT_497	53.297	472	15	40.3	0	15430000	13501000	15792000	17337000	14463000	23444000	30263000	24313000	29094000	15596000	29348000	21803000	125380000	110280000	72163000	41081000	103870000	123960000	28679000	16868000	23754000	15056000	18656000	20769000	571470	500050	584880	642120	535670	868300	1120900	900490	1077600	577620	1087000	807510	4643600	4084600	2672700
1283	gi|15605227	P0CD73	Ct498	tRNA uridine 5-carboxymethylaminomethyl modification enzyme MnmG (Glucose-inhibited division protein A)	mnmG gidA CT_498	67.201	610	10	20.5	6.7011e-29	656980	6062400	10977000	13191000	4313100	5258700	3397800	3473400	8931900	6316500	5767900	7678900	24091000	20701000	35070000	41496000	24105000	24066000	1480900	2531500	1242400	1139700	0	1314900	18771	173210	313630	376890	123230	150250	97080	99239	255200	180470	164800	219400	688310	591460	1002000
1284	gi|15605229	O84508	Ct500	Nucleoside diphosphate kinase (NDK) (NDP kinase) (EC 2.7.4.6) (Nucleoside-2-P kinase)	ndk CT_500	15.322	141	5	37.6	3.9635e-28	24070000	23080000	29992000	35248000	35313000	51661000	8550800	9557700	11894000	12473000	6360700	8112500	455030000	477480000	277720000	278650000	168190000	255580000	17841000	21147000	8858400	8323600	10001000	10150000	2674400	2564500	3332500	3916400	3923600	5740100	950090	1062000	1321600	1385900	706750	901390	50559000	53054000	30858000
1285	gi|15605230	O84509	Ct501	Holliday junction ATP-dependent DNA helicase RuvA (EC 3.6.4.12)	ruvA CT_501	22.293	200	3	20	1.7511e-21	156040	0	226180	0	0	0	295280	729250	1094000	0	1162700	497030	12283000	18154000	3328600	9297400	8655100	13374000	1007000	0	358450	196650	0	686550	12003	0	17398	0	0	0	22714	56096	84153	0	89438	38233	944850	1396500	256040
1286	gi|15605232	O84511	Ct503	Uncharacterized protein	CT_503	22.065	184	10	69	0	0	0	0	0	0	595100	0	427200	0	0	0	0	59142000	62274000	66626000	54154000	46383000	57867000	5781900	5401000	1793400	1674500	1838100	1961500	0	0	0	0	0	42507	0	30514	0	0	0	0	4224500	4448200	4759000
1287	gi|15605233	O84512	Ct504	Uncharacterized protein CT_504	CT_504	32.191	288	7	31.2	1.1609e-192	36693000	31286000	13096000	17153000	35719000	61078000	15796000	20402000	6763500	8370000	14361000	16636000	407050000	410150000	462250000	415670000	363810000	410440000	39152000	37145000	15688000	15809000	34903000	36720000	4586700	3910700	1637000	2144200	4464800	7634700	1974500	2550300	845440	1046200	1795100	2079500	50881000	51269000	57782000
1288	gi|15605234	P0CE13	Ct505	Glyceraldehyde-3-phosphate dehydrogenase (GAPDH) (EC 1.2.1.12) (NAD-dependent glyceraldehyde-3-phosphate dehydrogenase)	gap gapA CT_505	36.274	334	18	74.6	0	43700000	48468000	34516000	36986000	104020000	172820000	23698000	14891000	10413000	11275000	20215000	26637000	2286300000	2070300000	1918700000	1779700000	1827600000	2148900000	266840000	271650000	128110000	127310000	251870000	220620000	2913300	3231200	2301100	2465700	6934500	11522000	1579900	992750	694220	751670	1347700	1775800	152420000	138020000	127910000
1289	gi|15605235	P0CD84	Ct506	50S ribosomal protein L17	rplQ rl17 CT_506	16.152	141	6	29.8	3.0208e-30	68734000	79323000	77182000	100050000	114580000	125260000	42563000	64615000	84680000	61241000	65316000	110130000	328070000	398170000	430200000	436240000	351940000	512600000	54623000	75361000	25165000	29486000	24833000	38381000	5727800	6610200	6431900	8337300	9548300	10438000	3546900	5384500	7056700	5103400	5443000	9177200	27339000	33181000	35850000
1290	gi|15605236	P0CE08	Ct507	DNA-directed RNA polymerase subunit alpha (RNAP subunit alpha) (EC 2.7.7.6) (RNA polymerase subunit alpha) (Transcriptase subunit alpha)	rpoA CT_507	41.824	377	25	63.7	0	219930000	224450000	140130000	112070000	309340000	450290000	129650000	138700000	84673000	73702000	157720000	225010000	2729100000	2760100000	2591700000	2066100000	2040300000	2530400000	223270000	225090000	139390000	114100000	237660000	276530000	9996800	10202000	6369400	5093900	14061000	20468000	5893100	6304400	3848800	3350100	7169200	10228000	124050000	125460000	117800000
1291	gi|15605237	P0CE03	Ct508	30S ribosomal protein S11	rpsK rs11 CT_508	13.794	132	6	53.8	2.4687e-194	84848000	79838000	169570000	168910000	187850000	160430000	77864000	80433000	139300000	98010000	57756000	61978000	645470000	697190000	754700000	548360000	393350000	416890000	108870000	122870000	60906000	39391000	38425000	37636000	9427600	8870900	18841000	18768000	20872000	17826000	8651600	8937000	15478000	10890000	6417400	6886400	71719000	77466000	83855000
1292	gi|15605238	P0CE04	Ct509	30S ribosomal protein S13	rpsM rs13 CT_509	13.881	122	7	55.7	0	161650000	173370000	210300000	221600000	278350000	272780000	89762000	101730000	175670000	114360000	76454000	79519000	830770000	794470000	967620000	716920000	660420000	812110000	111680000	119160000	40024000	27831000	41459000	47230000	20206000	21671000	26288000	27699000	34794000	34097000	11220000	12716000	21958000	14294000	9556800	9939900	103850000	99308000	120950000
1293	gi|15605239	P28539	Ct510	Protein translocase subunit SecY	secY CT_510	50.303	457	5	12.3	1.1978e-17	6645700	8006300	15156000	14597000	6837700	9011000	6296300	6181100	4280700	3301300	7769400	6508400	144050000	131730000	91770000	79029000	118780000	135170000	11853000	9400200	5069700	5394600	9385100	11878000	415360	500390	947260	912320	427360	563190	393520	386320	267550	206330	485580	406770	9003300	8233100	5735600
1294	gi|15605240	P0CD82	Ct511	50S ribosomal protein L15	rplO rl15 CT_511	16.086	144	8	44.4	1.5836e-165	107090000	100830000	128810000	136190000	144520000	154370000	37569000	35640000	87225000	69170000	76869000	84754000	505420000	481070000	512260000	461590000	562480000	633120000	89317000	101140000	40389000	27925000	23715000	44450000	13386000	12604000	16101000	17024000	18065000	19297000	4696100	4455000	10903000	8646300	9608600	10594000	63178000	60134000	64032000
1295	gi|15605241	P0A4C8	Ct512	30S ribosomal protein S5	rpsE rs5 CT_512	17.762	165	12	53.9	1.2386e-73	80317000	110080000	116550000	133220000	121800000	107820000	46600000	63699000	96271000	48363000	68315000	85642000	557180000	702590000	529590000	423510000	350920000	505290000	73869000	73150000	43717000	36878000	24805000	42174000	7301500	10007000	10595000	12111000	11073000	9802200	4236300	5790800	8751900	4396700	6210500	7785700	50653000	63872000	48144000
1296	gi|15605242	P0CD85	Ct513	50S ribosomal protein L18	rplR rl18 CT_513	13.318	123	4	35	9.308e-18	46666000	52772000	54994000	68259000	77990000	109850000	35620000	40242000	37290000	30536000	22497000	25149000	501270000	504210000	273220000	309020000	91500000	282540000	30944000	35048000	16172000	13054000	13944000	15974000	5185100	5863500	6110500	7584300	8665500	12206000	3957800	4471400	4143300	3392900	2499700	2794300	55697000	56024000	30357000
1297	gi|15605243	P0CE01	Ct514	50S ribosomal protein L6	rplF rl6 CT_514	19.851	183	14	79.8	0	169510000	143590000	178080000	231460000	213130000	215300000	86830000	81040000	147810000	116770000	128060000	167580000	1543000000	1376900000	1137700000	875790000	1046100000	1150200000	174010000	148970000	80040000	66614000	78093000	76818000	13040000	11045000	13699000	17804000	16394000	16561000	6679200	6233900	11370000	8982500	9850500	12890000	118700000	105920000	87518000
1298	gi|15605244	P0CE07	Ct515	30S ribosomal protein S8	rpsH rs8 CT_515	15.056	133	9	75.9	4.0609e-180	127330000	116530000	43005000	34946000	124190000	162070000	91058000	111430000	108450000	81319000	46001000	55108000	1392700000	1146900000	858090000	544940000	412770000	440390000	117920000	107980000	44861000	17055000	49483000	50411000	15916000	14567000	5375600	4368300	15524000	20259000	11382000	13928000	13557000	10165000	5750200	6888500	174080000	143360000	107260000
1299	gi|15605245	P0CD88	Ct516	50S ribosomal protein L5	rplE rl5 CT_516	20.581	180	15	76.1	0	169640000	156400000	226560000	232480000	247240000	255050000	86749000	93736000	152530000	119190000	140540000	184090000	1182400000	1219100000	875380000	716150000	821880000	932750000	96934000	102500000	44892000	39085000	63136000	64276000	16964000	15640000	22656000	23248000	24724000	25505000	8674900	9373600	15253000	11919000	14054000	18409000	118240000	121910000	87538000
1300	gi|15605246	P0CD86	Ct517	50S ribosomal protein L24	rplX rl24 CT_517	12.637	111	8	55	0	113930000	110380000	12210000	10046000	108060000	196820000	76201000	83379000	73075000	53874000	37219000	49524000	948960000	844370000	739120000	523440000	450940000	474310000	87021000	49608000	46345000	15174000	39349000	48316000	18989000	18397000	2035000	1674400	18010000	32803000	12700000	13897000	12179000	8978900	6203100	8254000	158160000	140730000	123190000
1301	gi|15605247	P0CD81	Ct518	50S ribosomal protein L14	rplN rl14 CT_518	13.442	122	6	44.3	2.3394e-256	55868000	50789000	100480000	118340000	132790000	139440000	36411000	33976000	63978000	43485000	28895000	36294000	507140000	431110000	421920000	309180000	257360000	266050000	65232000	70992000	29484000	23412000	28403000	30855000	6207600	5643200	11165000	13149000	14754000	15493000	4045700	3775100	7108600	4831600	3210500	4032600	56349000	47901000	46880000
1302	gi|15605248	P0CE05	Ct519	30S ribosomal protein S17	rpsQ rs17 CT_519	9.645	83	4	43.4	2.7889e-23	43807000	56922000	1731400	1628800	52169000	47493000	19204000	33841000	31183000	22700000	13718000	9473500	402140000	575680000	558510000	173000000	64388000	81191000	29328000	23704000	18535000	4728100	15740000	19105000	8761400	11384000	346280	325770	10434000	9498600	3840900	6768200	6236600	4539900	2743600	1894700	80428000	115140000	111700000
1303	gi|15605249	P0CD87	Ct520	50S ribosomal protein L29	rpmC rl29 CT_520	8.2825	72	10	65.3	6.5648e-51	26801000	27761000	1750300	2284400	31804000	49391000	16802000	16494000	22473000	14993000	8513700	9529600	422870000	338230000	509500000	308900000	129850000	231260000	37525000	36507000	15868000	6592000	12509000	13006000	5360200	5552200	350060	456890	6360800	9878200	3360400	3298700	4494700	2998500	1702700	1905900	84574000	67645000	101900000
1304	gi|15605250	P0CD83	Ct521	50S ribosomal protein L16	rplP rl16 CT_521	15.802	138	7	42	0	60978000	57521000	97461000	102760000	80249000	97628000	47726000	46209000	73253000	60000000	65150000	73779000	498770000	549970000	421930000	410040000	364380000	465940000	44045000	51409000	8768300	22006000	21325000	23998000	8711100	8217200	13923000	14680000	11464000	13947000	6817900	6601300	10465000	8571500	9307200	10540000	71253000	78568000	60276000
1305	gi|15605251	O84527	Ct522	30S ribosomal protein S3	rpsC rs3 CT_522	24.415	224	25	77.7	0	152560000	158920000	400970000	470610000	234540000	324370000	144000000	195260000	223090000	196500000	292010000	401880000	2243200000	2321500000	2575400000	1944500000	2793200000	3270200000	254860000	276730000	160810000	123770000	209150000	247170000	9534800	9932300	25060000	29413000	14659000	20273000	8999900	12204000	13943000	12281000	18250000	25118000	140200000	145100000	160960000
1306	gi|15605252	O84528	Ct523	50S ribosomal protein L22	rplV rl22 CT_523	12.453	111	11	62.2	0	131000000	129870000	18172000	27677000	168260000	225690000	119880000	149220000	151440000	108010000	97710000	111340000	1316600000	1227800000	1183300000	726150000	642420000	731680000	132440000	124270000	97750000	37161000	85585000	92182000	21834000	21645000	3028700	4612900	28044000	37615000	19981000	24870000	25239000	18002000	16285000	18557000	219440000	204640000	197210000
1307	gi|15605253	P66480	Ct524	30S ribosomal protein S19	rpsS rs19 CT_524	10.233	88	7	60.2	3.461e-68	38473000	16648000	2427400	1922100	25161000	72821000	17089000	21619000	27807000	22062000	12812000	12311000	539520000	635980000	560040000	305600000	114030000	133390000	27994000	15388000	14990000	4537700	19063000	21158000	7694700	3329500	485470	384420	5032200	14564000	3417900	4323800	5561400	4412500	2562400	2462100	107900000	127200000	112010000
1308	gi|15605254	O84530	Ct525	50S ribosomal protein L2	rplB rl2 CT_525	31.473	284	19	66.9	0	126340000	143560000	108240000	98037000	176980000	274520000	82541000	86288000	82765000	56231000	85284000	110910000	1404600000	1381800000	1061500000	709670000	908720000	1102300000	107550000	120380000	74636000	52509000	125790000	121630000	7019100	7975400	6013400	5446500	9832100	15251000	4585600	4793800	4598000	3123900	4738000	6161800	78033000	76767000	58971000
1309	gi|15605255	O84531	Ct526	50S ribosomal protein L23	rplW rl23 CT_526	12.235	111	10	66.7	8.4039e-121	59177000	56484000	34533000	33893000	62265000	91936000	47832000	54864000	66197000	51262000	28396000	33820000	619800000	670170000	430220000	328040000	140330000	241500000	48459000	43617000	16546000	5308500	13587000	20106000	8453800	8069100	4933300	4841900	8894900	13134000	6833100	7837700	9456700	7323100	4056500	4831500	88543000	95738000	61459000
1310	gi|15605256	O84532	Ct527	50S ribosomal protein L4	rplD rl4 CT_527	24.506	222	16	63.1	0	103760000	111970000	297820000	298710000	176540000	214110000	111580000	151350000	202900000	166960000	229100000	222010000	1355200000	1343300000	1423200000	1246400000	1209200000	1408900000	157140000	128270000	95367000	59015000	113990000	135770000	5764600	6220400	16546000	16595000	9807500	11895000	6198600	8408300	11272000	9275800	12728000	12334000	75287000	74628000	79065000
1311	gi|15605257	O84533	Ct528	50S ribosomal protein L3	rplC rl3 CT_528	23.514	221	9	33.5	7.5885e-212	34106000	30283000	81153000	89681000	38275000	76053000	44038000	44154000	60703000	49487000	98374000	122360000	972650000	862750000	589010000	433040000	583540000	782850000	57455000	37059000	31099000	25373000	45037000	47601000	2436100	2163100	5796600	6405800	2733900	5432300	3145600	3153800	4336000	3534800	7026700	8740200	69475000	61625000	42072000
1312	gi|15605258	O84534	Ct529	Uncharacterized protein	CT_529	30.989	298	10	50	4.2142e-73	7662300	7370100	14781000	14894000	6340400	18378000	11120000	13769000	18077000	15095000	19995000	23781000	140370000	149180000	61803000	49660000	68003000	72265000	4749500	5326700	4153800	2407000	7566500	21367000	450730	433530	869460	876100	372960	1081000	654090	809950	1063400	887920	1176200	1398900	8257200	8775200	3635500
1313	gi|15605259	O84535	Ct530	Methionyl-tRNA formyltransferase (EC 2.1.2.9)	fmt CT_530	33.946	316	8	28.5	2.9961e-23	5680400	3075300	986420	870230	4185700	8240600	1072000	0	2635500	1296200	2465300	2709200	57405000	56051000	46707000	50459000	43673000	61243000	8224200	10515000	5144100	1310100	5496900	8506400	298970	161860	51917	45801	220300	433720	56422	0	138710	68221	129750	142590	3021300	2950100	2458300
1314	gi|15605260	O84536	Ct531	Acyl-[acyl-carrier-protein]--UDP-N-acetylglucosamine O-acyltransferase (UDP-N-acetylglucosamine acyltransferase) (EC 2.3.1.129)	lpxA CT_531	30.751	280	12	55.7	5.9805e-181	0	736060	15194000	12012000	5133300	7461700	1029300	1444700	6013400	3814000	2008300	3157300	185420000	181810000	61864000	39634000	109480000	107360000	14510000	20983000	6896700	4049200	8513200	10750000	0	56620	1168700	923960	394870	573980	79174	111130	462570	293390	154480	242870	14263000	13985000	4758800
1315	gi|15605261	O84537	Ct532	3-hydroxyacyl-[acyl-carrier-protein] dehydratase FabZ (EC 4.2.1.59) ((3R)-hydroxymyristoyl-[acyl-carrier-protein] dehydratase) ((3R)-hydroxymyristoyl-ACP dehydrase) (Beta-hydroxyacyl-ACP dehydratase)	fabZ CT_532	16.623	153	6	44.4	6.0247e-27	28236000	24463000	37609000	41923000	34449000	45586000	18633000	17256000	22819000	20732000	22722000	27701000	405630000	485650000	368810000	388610000	454110000	529240000	59876000	69656000	26520000	25910000	28638000	32852000	3529500	3057900	4701100	5240400	4306100	5698300	2329200	2156900	2852400	2591400	2840300	3462600	50704000	60707000	46102000
1316	gi|15605262	O84538	Ct533	UDP-3-O-[3-hydroxymyristoyl] N-acetylglucosamine deacetylase (EC 3.5.1.-) (UDP-3-O-acyl-GlcNAc deacetylase)	lpxC CT_533	31.278	286	7	36.7	4.6179e-49	0	2494400	5146800	2229000	798780	0	0	0	0	1262600	758700	1086500	88433000	91246000	25043000	17555000	42457000	60595000	1493500	1551800	0	1827400	3160400	1134500	0	191880	395910	171460	61445	0	0	0	0	97122	58362	83573	6802500	7018900	1926400
1317	gi|15605264	O84540	Ct535	Uncharacterized acyl-CoA thioester hydrolase CT_535 (EC 3.1.2.-)	CT_535	18.526	160	4	25.6	2.4131e-07	874320	4069100	0	956550	0	1095700	997840	686220	0	0	571040	3811000	41481000	50217000	40327000	25666000	25289000	32626000	3300100	0	0	1319900	3381200	0	97147	452120	0	106280	0	121740	110870	76246	0	0	63449	423440	4609000	5579700	4480800
1318	gi|15605265	O84541	Ct536	DNA Pol III Epsilon Chain	dnaQ_2 CT_536	28.857	250	14	62	0	1607100	1823600	12492000	10194000	4660500	7905900	3212300	1316000	6639400	6056700	11892000	8413600	193430000	180360000	128050000	98127000	85882000	99184000	7096400	3313600	5019000	1638300	2739800	6684800	94534	107270	734820	599660	274150	465050	188960	77413	390550	356280	699550	494910	11378000	10610000	7532500
1319	gi|15605267	O84543	Ct538	Uncharacterized protein CT_538	CT_538	27.432	238	20	79.8	0	44651000	44475000	106080000	110000000	65807000	100330000	17624000	23464000	32481000	18313000	46126000	54392000	2514100000	2662200000	1585100000	1243200000	1698500000	1970700000	94521000	98796000	70109000	40833000	88226000	107410000	2626500	2616100	6240200	6470300	3871000	5901700	1036700	1380300	1910700	1077200	2713300	3199500	147890000	156600000	93244000
1320	gi|15605268	O84544	Ct539	Thioredoxin (Trx)	trxA CT_539	11.197	102	4	44.1	3.1972e-195	12009000	13987000	6597500	5181500	21098000	22324000	3684200	4821200	4666100	3683200	1348600	515940	411560000	373120000	338130000	235930000	80763000	87135000	40890000	37104000	21175000	8728000	18780000	20262000	4002800	4662200	2199200	1727200	7032500	7441200	1228100	1607100	1555400	1227700	449520	171980	137190000	124370000	112710000
1321	gi|15605269	O84545	Ct540	Putative tRNA (cytidine(34)-2'-O)-methyltransferase (EC 2.1.1.207) (tRNA (cytidine/uridine-2'-O-)-methyltransferase)	yibK CT_540	16.757	151	3	33.1	1.0471e-33	0	0	1190700	992270	0	0	0	0	1378500	0	552850	0	10347000	11481000	12911000	12144000	8431300	9436800	373600	1894000	0	2124200	0	772570	0	0	119070	99227	0	0	0	0	137850	0	55285	0	1034700	1148100	1291100
1322	gi|15605270	P26623	Ct541	Peptidyl-prolyl cis-trans isomerase Mip (PPIase) (EC 5.2.1.8) (27 kDa membrane protein) (Chl-Mip) (Rotamase)	mip CT_541	26.663	243	13	66.7	0	74410000	68414000	181240000	212300000	133000000	199730000	83454000	97992000	136520000	115390000	197790000	246570000	2643000000	2765500000	1615200000	1278100000	1567800000	1671300000	114760000	126150000	89629000	62909000	97859000	99240000	5315000	4886700	12946000	15165000	9499800	14267000	5961000	6999400	9751500	8242000	14128000	17612000	188780000	197530000	115370000
1323	gi|15605271	O84546	Ct542	Aspartate--tRNA(Asp/Asn) ligase (EC 6.1.1.23) (Aspartyl-tRNA synthetase) (AspRS) (Non-discriminating aspartyl-tRNA synthetase) (ND-AspRS)	aspS CT_542	66.226	582	34	65.8	0	33017000	26318000	98788000	101860000	38488000	49564000	10304000	9210200	27450000	18879000	15329000	24537000	855190000	719060000	1123200000	942380000	570550000	592600000	73775000	62790000	37498000	40244000	23779000	24266000	917140	731060	2744100	2829400	1069100	1376800	286220	255840	762490	524420	425800	681590	23755000	19974000	31199000
1324	gi|15605272	O84547	Ct543	Histidine--tRNA ligase (EC 6.1.1.21) (Histidyl-tRNA synthetase) (HisRS)	hisS CT_543	49.188	428	20	59.1	0	22499000	21456000	18852000	21894000	13922000	15993000	26321000	22037000	19846000	14891000	18301000	23168000	366840000	317050000	141010000	97444000	216010000	227120000	19964000	23757000	18463000	14543000	16296000	14618000	803520	766270	673280	781920	497200	571190	940020	787030	708770	531830	653590	827420	13102000	11323000	5036000
1325	gi|15605273	O84548	Ct544	Probable hexose phosphate transport protein	CT_544	51.729	456	11	27	0	12580000	14221000	14006000	12085000	13103000	27640000	6044700	9475300	1003400	656990	5978300	15332000	569770000	521470000	505710000	362910000	418410000	540450000	51126000	48319000	27325000	20841000	43393000	46653000	698880	790070	778140	671400	727960	1535600	335820	526400	55747	36499	332130	851750	31654000	28970000	28095000
1326	gi|15605274	O84549	Ct545	DNA polymerase III subunit alpha (EC 2.7.7.7)	dnaE CT_545	139.54	1237	26	25.9	0	5119000	450800	5565200	6352900	6853200	11637000	4697700	3742600	3521300	1474400	2929400	5275400	96933000	59456000	73377000	36944000	71430000	84263000	13278000	5034300	11555000	9898100	4410400	5117500	68253	6010.7	74203	84705	91376	155150	62635	49901	46951	19659	39058	70338	1292400	792740	978360
1327	gi|15605275	O84550	Ct546	Predicted OMP	CT_546	32.658	289	12	41.5	6.1969e-62	1156400	5633300	1347000	883220	1298300	1464200	623990	770580	930410	726230	1160500	591600	137550000	139920000	61928000	47212000	74392000	87193000	6599400	12254000	3025900	7017300	3053600	2942500	57820	281660	67351	44161	64916	73209	31199	38529	46520	36311	58023	29580	6877700	6996100	3096400
1328	gi|15605276	O84551	Ct547	Uncharacterized protein	CT_547	36.294	318	6	30.8	3.2192e-198	3300000	3794700	2750400	0	4675400	0	514960	0	0	427190	859930	1159200	66978000	57698000	26399000	23530000	56461000	60229000	918880	2618800	0	0	516270	0	183340	210820	152800	0	259740	0	28609	0	0	23733	47774	64402	3721000	3205400	1466600
1329	gi|15605278	O84553	Ct549	Sigma regulatory factor-histidine kinase	rsbW CT_549	16.424	146	6	53.4	1.3035e-32	2613000	3380800	10378000	10773000	9713900	8868600	11024000	7822200	16856000	11819000	6150600	6098900	92744000	80414000	65233000	67167000	59932000	69694000	11296000	10084000	3168700	2402400	2102500	3549400	261300	338080	1037800	1077300	971390	886860	1102400	782220	1685600	1181900	615060	609890	9274400	8041400	6523300
1330	gi|15605279	O84554	Ct550	Uncharacterized protein	CT_550	15.803	141	2	15.6	4.8602e-20	0	0	0	0	0	1688400	0	0	0	0	0	0	5367300	5257700	3629100	2540700	1850700	2062200	0	0	0	0	0	0	0	0	0	0	0	187600	0	0	0	0	0	0	596360	584190	403240
1331	gi|15605283	O84558	Ct554	Amino Acid (Branched) Transport	brnQ CT_554	44.898	411	7	18.5	2.7334e-53	458280	929260	4287000	8413800	3236400	5093100	1818300	1837800	1195800	787170	6581300	6771200	174110000	172430000	102500000	69850000	97262000	121180000	4325500	4791700	3169300	430310	3532700	3834900	26958	54662	252180	494930	190380	299590	106960	108110	70344	46304	387140	398310	10242000	10143000	6029600
1332	gi|15605284	O84559	Ct555	SWI/SNF family helicase	CT_555	136.14	1199	38	42.5	0	5307100	6014000	8423000	9444700	9094600	12907000	4651600	3307900	4835800	1440400	3570200	2427900	276810000	186490000	164600000	136500000	170350000	192770000	22435000	14876000	12282000	4624300	10669000	8214200	81648	92524	129590	145300	139920	198570	71563	50891	74397	22160	54927	37353	4258600	2869100	2532300
1333	gi|15605286	O84561	Ct557	Dihydrolipoyl dehydrogenase (EC 1.8.1.4) (Dihydrolipoamide dehydrogenase) (E3 component of 2-oxoglutarate dehydrogenase complex)	lpdA CT_557	49.49	465	19	49.5	9.3232e-236	27393000	26832000	14143000	20014000	12488000	14799000	10551000	9591300	4038300	5995400	1173000	2236600	944210000	872000000	420450000	316660000	650130000	800780000	66879000	65840000	51853000	33468000	60217000	54788000	1304400	1277700	673470	953050	594650	704700	502440	456730	192300	285490	55858	106500	44962000	41524000	20022000
1334	gi|15605287	O84562	Ct558	Lipoyl synthase (EC 2.8.1.8) (Lip-syn) (LS) (Lipoate synthase) (Lipoic acid synthase) (Sulfur insertion protein LipA)	lipA CT_558	34.66	311	6	24.1	8.6619e-46	2876600	2555800	326670	428750	4765500	6339900	0	564670	0	0	0	0	38648000	38896000	43057000	32606000	26030000	38849000	3853500	4122500	975280	0	2062700	2626900	151400	134520	17193	22566	250820	333680	0	29719	0	0	0	0	2034100	2047200	2266200
1335	gi|15605288	O84563	Ct559	Yop proteins translocation lipoprotein J	yscJ CT_559	35.553	326	16	60.7	0	46840000	27660000	27389000	25942000	57215000	66433000	41711000	29943000	29707000	25246000	41742000	43939000	1846200000	1838600000	1979200000	1556100000	1668400000	1731800000	188360000	181330000	131580000	114930000	237020000	220730000	2755300	1627100	1611100	1526000	3365600	3907800	2453600	1761300	1747500	1485100	2455400	2584700	108600000	108160000	116420000
1336	gi|15605289	O84564	Ct560	Uncharacterized protein	CT_560	32.08	278	14	71.2	0	4655200	4097000	3177300	5166100	799300	2737000	196120	289830	0	0	2842900	726860	784610000	763730000	488920000	321910000	353330000	390620000	31578000	30243000	15845000	10074000	12915000	12614000	358100	315150	244410	397390	61485	210540	15087	22295	0	0	218680	55912	60354000	58749000	37609000
1337	gi|15605290	O84565	Ct561	Yop proteins translocation protein L	yscL CT_561	24.793	223	15	70	0	8750800	8624300	25632000	18427000	10026000	17598000	16007000	11275000	16663000	12203000	26943000	26275000	1446600000	1590700000	899950000	736340000	860340000	937090000	62567000	73369000	35263000	29029000	48209000	53198000	729240	718690	2136000	1535600	835530	1466500	1333900	939550	1388600	1017000	2245300	2189600	120550000	132560000	74996000
1338	gi|15605291	O84566	Ct562	Yop proteins translocation protein R	yscR CT_562	33.776	306	6	19.6	6.6957e-158	0	0	471110	718850	0	1724800	991600	1270700	904080	526640	3860900	904420	76220000	69223000	86877000	39648000	68391000	65600000	6809000	6821000	3180100	3834100	2511800	4247100	0	0	67302	102690	0	246400	141660	181540	129150	75234	551560	129200	10889000	9889000	12411000
1340	gi|15605294	O84569	Ct565	Uncharacterized protein	CT_565	15.98	147	3	21.1	2.77e-10	0	0	0	0	0	45975	0	0	0	0	0	0	548600	763870	989980	1665700	94100	966100	0	177290	0	97274	0	115970	0	0	0	0	0	9194.9	0	0	0	0	0	0	109720	152770	198000
1341	gi|15605296	O84571	Ct567	Uncharacterized protein	CT_567	20.244	174	2	11.5	0.00094159	507760	207960	2185600	554080	2319300	2605800	516810	0	895850	0	1047800	358700	11024000	4696400	15511000	5183300	8797600	6496600	934960	831720	730650	516120	157200	0	56417	23106	242850	61564	257700	289530	57423	0	99539	0	116420	39856	1224800	521820	1723400
1342	gi|15605297	O84572	Ct568	Uncharacterized protein	CT_568	17.117	151	4	35.8	9.6516e-37	507370	0	183770	227190	1700900	2366800	0	662870	918580	806520	580020	318570	23267000	25142000	19879000	16094000	5768000	8606900	1251900	1725600	995730	222050	423930	1081500	46124	0	16706	20653	154620	215160	0	60261	83507	73320	52729	28961	2115200	2285600	1807100
1343	gi|15605298	O84573	Ct569	Putative outer membrane protein CT_569	CT_569	12.169	124	6	56	1.1009e-198	19171000	16121000	1200500	1144500	18713000	31577000	3711700	5321500	7496900	4441900	5712600	5539800	120440000	96305000	137050000	83430000	34997000	43485000	11775000	8870000	5992800	4736900	6975700	3719300	2738800	2302900	171500	163510	2673200	4511000	530240	760210	1071000	634560	816090	791400	17206000	13758000	19578000
1344	gi|15605299	O84574	Ct570	Gen. Secretion Protein F	gspF CT_570	43.557	391	3	11.3	2.0972e-17	0	0	109410	103370	126530	650290	0	0	0	0	279120	0	10719000	8826700	2490600	615870	7453600	15182000	74366	0	0	0	0	0	0	0	6435.7	6080.9	7443.2	38252	0	0	0	0	16419	0	630540	519210	146510
1345	gi|15605300	O84575	Ct571	Gen. Secretion Protein E	gspE CT_571	55.725	501	3	6.6	1.1565e-05	0	0	0	0	0	0	0	0	0	0	683630	0	1819800	3741200	3000200	608130	1132000	1685800	0	0	0	0	367980	0	0	0	0	0	0	0	0	0	0	0	20716	0	55147	113370	90914
1346	gi|15605301	O84576	Ct572	Gen. Secretion Protein D	gspD CT_572	83.768	760	8	11.2	3.9866e-18	6796700	114810000	3143900	1802200	5555100	7157900	8693200	56259000	3517800	532330	1164500	1365400	33268000	30353000	21628000	14449000	35824000	29696000	438690	2337100	12438000	0	193830000	181760000	138710	2343000	64161	36780	113370	146080	177410	1148100	71792	10864	23766	27864	678940	619440	441380
1347	gi|15605303	O84578	Ct574	Aminopeptidase P	pepP CT_574	39.392	356	16	58.1	0	6886800	5581100	9180800	5449200	12393000	17335000	5094200	2109600	5045100	1694300	7161700	8413600	463330000	462070000	525290000	430930000	359650000	459820000	39577000	37770000	23611000	25009000	54187000	45458000	275470	223240	367230	217970	495720	693400	203770	84382	201800	67774	286470	336540	18533000	18483000	21012000
1348	gi|15605304	O84579	Ct575	DNA mismatch repair protein MutL	mutL CT_575	64.138	576	3	5.6	0.00018839	0	0	0	0	339800	0	0	0	0	0	0	0	2081100	3769700	3788800	3433100	2613900	1452400	0	0	0	0	0	0	0	0	0	0	8495	0	0	0	0	0	0	0	52027	94242	94719
1349	gi|15605305	O84580	Ct576	Low Calcium Response Protein H	lcrH_1 CT_576	26.025	232	14	46.1	0	155970	45291000	4851600	39994000	695230	1036800	1173400	2266200	0	13032000	3772600	4222000	2136200000	2103600000	1594500000	1068800000	1192800000	1365500000	99131000	103820000	45840000	40458000	82897000	85236000	15597	4529100	485160	3999400	69523	103680	117340	226620	0	1303200	377260	422200	213620000	210360000	159450000
1350	gi|15605306	O84581	Ct577	Uncharacterized protein	CT_577	13.291	119	5	69.7	0	0	0	56704	0	0	0	0	42273	0	0	0	18992	178810000	146710000	106780000	70561000	37184000	24268000	6581900	3410700	885330	265120	836930	542190	0	0	8100.6	0	0	0	0	6039	0	0	0	2713.1	25544000	20958000	15254000
1351	gi|15605307	O84582	Ct578	Uncharacterized protein	CT_578	50.217	487	21	57.5	0	2524500	3900300	5067000	5805700	1895000	3206600	2463400	1202900	9255800	6897500	2167200	2947600	919920000	891080000	302890000	217770000	823530000	932800000	69481000	54035000	62328000	50601000	49181000	49748000	100980	156010	202680	232230	75800	128260	98538	48117	370230	275900	86689	117900	36797000	35643000	12116000
1352	gi|15605308	O84583	Ct579	Protein CT_579	CT_579	44.023	439	15	58.8	0	2398200	1005500	3367500	3102900	910350	850880	4181700	2422200	465060	914440	0	95781	2641600000	1962200000	514920000	441400000	1719000000	1882600000	93957000	91603000	77809000	58861000	91111000	90669000	133230	55863	187080	172390	50575	47271	232320	134570	25837	50802	0	5321.2	146760000	109010000	28607000
1353	gi|15605310	O84585	Ct581	Threonine--tRNA ligase (EC 6.1.1.3) (Threonyl-tRNA synthetase) (ThrRS)	thrS CT_581	72.6	635	26	51.3	0	11034000	14909000	22050000	14121000	18939000	18461000	5646700	8203300	13740000	8368200	8797700	12063000	295400000	293420000	390920000	337910000	225290000	247450000	22195000	20116000	24028000	8299600	6232800	5233600	298210	402950	595950	381640	511870	498940	152610	221710	371360	226170	237780	326020	7983900	7930400	10565000
1354	gi|15605311	O84586	Ct582	ParA family protein CT_582	CT_582	28.208	255	13	49	1.5428e-281	23078000	14062000	56803000	53866000	44104000	47611000	52255000	38824000	20830000	23117000	52295000	49825000	710560000	704640000	527880000	361530000	501740000	591630000	37530000	44053000	87565000	52591000	97762000	88176000	1923200	1171800	4733600	4488800	3675300	3967600	4354600	3235300	1735800	1926400	4357900	4152100	59213000	58720000	43990000
1355	gi|15605312	O84587	Ct583	Virulence plasmid protein pGP6-D-related protein	CT_583	30.732	263	11	49	4.0913e-89	5033700	6355300	12115000	8236500	6406600	5759900	1386000	2073600	2671200	1290100	9925600	5698200	140160000	106980000	101010000	64686000	69144000	69773000	5629000	1618200	3706000	913910	4242500	5352000	279650	353070	673050	457590	355920	319990	77000	115200	148400	71673	551420	316570	7786600	5943400	5611500
1356	gi|15605313	O84588	Ct584	Protein CT_584	CT_584	21.142	183	10	68.3	0	55506000	49998000	72873000	71683000	67138000	74037000	44240000	45511000	62854000	49788000	78757000	79396000	915530000	1035800000	695070000	589340000	721440000	791380000	94010000	107210000	41457000	37085000	49042000	50055000	4625500	4166500	6072700	5973600	5594900	6169700	3686700	3792600	5237800	4149000	6563100	6616300	76294000	86313000	57922000
1357	gi|15605314	O84589	Ct585	Tryptophan--tRNA ligase (EC 6.1.1.2) (Tryptophanyl-tRNA synthetase) (TrpRS)	trpS CT_585	39.492	346	11	40.2	3.2513e-55	3098000	212700	2313100	0	16752000	6680600	962140	776210	549490	1319200	6573800	6303100	63163000	57901000	70668000	48230000	50857000	54747000	3728900	4504700	4603000	4096200	7026900	5793700	163050	11195	121740	0	881690	351610	50639	40853	28921	69430	345990	331740	3324400	3047400	3719400
1358	gi|15605315	O84590	Ct586	UvrABC system protein B (Protein UvrB) (Excinuclease ABC subunit B)	uvrB CT_586	75.867	668	15	27.5	2.6153e-263	997380	2827100	3031800	786950	1288200	1896900	2796700	132330	1989500	462080	0	1929600	67960000	68888000	110700000	102550000	54145000	69469000	3214900	3952700	3071100	3161700	1133600	2116300	24326	68953	73945	19194	31420	46266	68212	3227.6	48525	11270	0	47064	1657600	1680200	2700000
1359	gi|15605316	O84591	Ct587	Enolase (EC 4.2.1.11) (2-phospho-D-glycerate hydro-lyase) (2-phosphoglycerate dehydratase)	eno CT_587	45.438	424	18	63	0	89728000	69939000	71836000	76255000	76515000	104210000	41345000	32247000	16197000	13729000	26155000	26198000	1743700000	1819600000	1402000000	1404000000	1635500000	1738000000	142010000	151580000	81028000	66183000	103720000	133110000	4984900	3885500	3990900	4236400	4250800	5789200	2296900	1791500	899850	762750	1453100	1455400	96871000	101090000	77888000
1360	gi|15605317	O84592	Ct588	Sigma regulatory family protein-PP2C phosphatase (RsbW antagonist)	rbsU CT_588	72.874	650	7	10.8	1.2036e-26	5532200	1328100	1070900	1629500	3269300	4786900	3144100	9928500	4246900	2522700	8367300	6729200	17637000	17799000	36804000	32325000	11969000	17988000	2175500	2832700	4803800	5454500	2693700	908980	172880	41502	33467	50922	102160	149590	98254	310260	132710	78834	261480	210290	551140	556200	1150100
1362	gi|15605319	O84594	Ct590	Uncharacterized protein	CT_590	109.17	954	44	53.6	0	8198000	1563900	1973800	1011700	2477700	1391600	5695900	4159700	6108900	4426100	10519000	7445600	475580000	489210000	115630000	89898000	380520000	476150000	40089000	32628000	18797000	15496000	11813000	16371000	151810	28961	36553	18734	45884	25770	105480	77032	113130	81964	194790	137880	8807000	9059400	2141300
1363	gi|15605324	O84599	Ct594	PHP superfamily hydrolase	ycfH CT_594	29.702	263	5	27.8	1.2121e-106	2988300	1110700	9839800	6291300	2259500	2018200	256660	510290	877580	0	813690	0	56833000	54081000	10047000	9709000	24227000	22974000	0	251250	1238800	0	1608500	969220	213450	79334	702840	449380	161390	144160	18333	36449	62684	0	58121	0	4059500	3862900	717610
1364	gi|15605325	O84600	Ct595	Thio:disulfide Interchange Protein	dsbD CT_595	76.109	692	25	41.3	0	3036100	1408600	8425800	6246800	3004200	5379500	7107900	7041300	11986000	6091300	6541100	7292000	567830000	522800000	351140000	300060000	410680000	449810000	50408000	48911000	28286000	21864000	24153000	28230000	86746	40245	240740	178480	85833	153700	203080	201180	342460	174040	186890	208340	16224000	14937000	10033000
1365	gi|15605326	O84601	Ct596	Polysaccharide transporter	exbB CT_596	25.918	232	3	22.8	1.0493e-08	0	0	1486900	1083100	1400000	0	0	0	0	0	1184300	0	22152000	24979000	390490	10540000	13586000	15514000	0	0	0	0	0	0	0	0	212420	154720	200000	0	0	0	0	0	169180	0	3164500	3568400	55784
1366	gi|15605327	O84602	Ct597	Biopolymer Transport Protein	exbD CT_597	15.375	135	4	54.1	1.2525e-41	528510	823360	0	109700	870920	909910	0	536410	433200	212800	160150	0	8312700	10958000	8435800	3041700	3013500	3233300	0	328920	0	0	187070	244080	88085	137230	0	18283	145150	151650	0	89401	72201	35466	26692	0	1385400	1826300	1406000
1367	gi|15605329	O84604	Ct599	Protein TolB	tolB CT_599	47.566	431	5	13.7	1.0632e-133	891700	720140	0	293010	1305000	595340	0	0	0	0	0	0	10805000	18382000	11063000	12929000	11289000	14889000	2252300	472380	0	876140	1366200	1331800	37154	30006	0	12209	54374	24806	0	0	0	0	0	0	450210	765930	460960
1368	gi|15605330	O84605	Ct600	Peptidoglycan-Associated Lipoprotein	pal CT_600	21.532	188	9	66.5	1.8878e-173	37358000	36111000	40017000	41111000	52197000	62339000	13652000	11370000	23349000	16569000	31270000	31185000	239570000	277880000	212010000	195530000	184140000	205770000	22752000	23303000	17625000	13399000	14595000	17121000	3113200	3009300	3334800	3425900	4349700	5194900	1137700	947490	1945700	1380800	2605900	2598700	19964000	23157000	17668000
1369	gi|15605331	O84606	Ct601	Invasin repeat family phosphatase	papQ CT_601	22.496	200	6	36.5	3.0986e-28	903310	1205500	3978200	2825500	4869700	5227100	0	0	229880	0	222200	0	29174000	34491000	20814000	14626000	25211000	31022000	0	0	0	0	0	144350	69486	92732	306010	217340	374590	402080	0	0	17683	0	17092	0	2244200	2653100	1601000
1370	gi|15605332	O84607	Ct602	Uncharacterized protein	CT_602	14.42	130	2	26.2	6.9694e-24	423160	848840	0	1957300	759480	1714600	0	1526500	834530	4410100	0	6358700	6050300	5048000	4232900	3420700	775560	1076900	4482400	32587000	0	7468300	0	21541000	105790	212210	0	489310	189870	428640	0	381630	208630	1102500	0	1589700	1512600	1262000	1058200
1371	gi|15605333	O84608	Ct603	Thio-specific Antioxidant (TSA) Peroxidase	ahpC CT_603	21.716	195	16	86.7	0	631470000	663610000	829610000	908580000	1029400000	986780000	122660000	119760000	183010000	153980000	198890000	218930000	6441700000	6629200000	4167200000	4046200000	4594400000	5814900000	787210000	943850000	463590000	376030000	453080000	514650000	37145000	39036000	48801000	53446000	60550000	58046000	7215300	7044900	10766000	9057400	11700000	12878000	378930000	389950000	245130000
1374	gi|15605336	O84611	Ct606	Non-canonical purine NTP pyrophosphatase (EC 3.6.1.19) (Non-standard purine NTP pyrophosphatase) (Nucleoside-triphosphate diphosphatase) (Nucleoside-triphosphate pyrophosphatase) (NTPase)	CT_606	23.315	209	12	71.3	1.1619e-106	2915500	2864000	17020000	15014000	9171500	8398700	8652800	10390000	14212000	11285000	24942000	23827000	53410000	58084000	67225000	52182000	56627000	57267000	8773000	2878600	757230	1223500	2196600	3140700	208250	204570	1215700	1072400	655110	599900	618050	742140	1015200	806090	1781600	1701900	3815000	4148800	4801800
1375	gi|15605339	O84614	Ct608	DNA helicase (EC 3.6.4.12)	uvrD CT_608	72.726	634	39	73.3	0	80133000	80155000	152990000	172310000	98498000	108970000	71248000	65130000	108880000	109080000	98121000	109310000	702590000	635690000	849030000	788190000	520720000	619860000	73806000	53023000	46090000	34373000	31252000	15416000	2003300	2003900	3824800	4307800	2462500	2724200	1781200	1628200	2722000	2726900	2453000	2732800	17565000	15892000	21226000
1376	gi|15605341	O84616	Ct610	PqqC-like protein (Chlamydia protein associating with death domains) (CADD)	CT_610	26.734	231	12	65.8	8.5966e-182	30013000	22164000	84891000	69489000	79485000	60734000	6661800	9203800	14528000	5579000	26720000	16386000	1282300000	1064300000	1028500000	612550000	991650000	802830000	64916000	56006000	35623000	14114000	35589000	26895000	2501100	1847000	7074200	5790800	6623700	5061200	555150	766980	1210700	464920	2226700	1365500	106860000	88691000	85707000
1377	gi|15605342	O84617	Ct611	Uncharacterized protein	CT_611	27.115	243	11	55.1	8.8505e-289	4913200	5775200	14127000	18306000	7705100	10456000	5087000	5682000	6970100	5711700	11720000	12851000	196280000	199750000	150250000	108690000	146180000	157380000	12175000	7841300	5701900	7948000	9676600	6197700	409430	481270	1177300	1525500	642090	871350	423920	473500	580850	475980	976670	1070900	16356000	16646000	12521000
1378	gi|15605343	O84618	Ct612	Dihydrofolate Reductase	folA CT_612	18.381	159	2	10.7	0.0017205	1891600	0	3659300	2605000	1241600	3055400	714070	592780	1013900	0	1419900	2026300	14389000	15078000	4881900	10223000	7693600	9147700	1189900	0	0	775660	596230	0	189160	0	365930	260500	124160	305540	71407	59278	101390	0	141990	202630	1438900	1507800	488190
1379	gi|15605344	O84619	Ct613	Folate synthesis bifunctional protein [Includes: 6-hydroxymethyl-7,8-dihydropterin pyrophosphokinase (HPPK) (EC 2.7.6.3) (2-amino-4-hydroxy-6-hydroxymethyldihydropteridine pyrophosphokinase) (7,8-dihydro-6-hydroxymethylpterin-pyrophosphokinase) (PPPK); Dihydropteroate synthase (DHPS) (EC 2.5.1.15) (Dihydropteroate pyrophosphorylase)]	folKP CT_613	50.312	450	19	45.3	0	226240000	225680000	175100000	151250000	108400000	198520000	110750000	83187000	69544000	68003000	69329000	64151000	471930000	425230000	174160000	132120000	386910000	423090000	34316000	32771000	26154000	22136000	24818000	36610000	8080100	8060100	6253700	5401800	3871400	7089900	3955400	2971000	2483700	2428700	2476100	2291100	16855000	15187000	6219900
1380	gi|15605345	O84620	Ct614	Probable dihydroneopterin aldolase (DHNA) (EC 4.1.2.25) (7,8-dihydroneopterin aldolase)	folB CT_614	13.941	124	3	29.8	1.9952e-24	49944000	92698000	29395000	63764000	50603000	114910000	54531000	64677000	34034000	46046000	13410000	25457000	28967000	31132000	43195000	54261000	6464400	26031000	86354000	108550000	132540000	119210000	138380000	223230	7134800	13243000	4199300	9109100	7229000	16416000	7790100	9239500	4862000	6578000	1915700	3636800	4138100	4447400	6170700
1381	gi|15605346	P18333	Ct615	RNA polymerase sigma factor SigA (Sigma-66) (Sigma-70) (Sigma-A)	sigA rpoD CT_615	66.132	571	33	48	0	32940000	23261000	92299000	91816000	36563000	59170000	34688000	33215000	53750000	46087000	62728000	74292000	461170000	531480000	830960000	747690000	396620000	486660000	47815000	39838000	38377000	32585000	24590000	26291000	1098000	775370	3076600	3060500	1218800	1972300	1156300	1107200	1791700	1536200	2090900	2476400	15372000	17716000	27699000
1382	gi|15605347	O84621	Ct616	UPF0242 protein CT_616	CT_616	49.964	429	13	37.8	2.4165e-134	15081000	14800000	6008400	6549700	8047700	13993000	6611400	8385900	5366900	3068800	15693000	14671000	64122000	64630000	79338000	54960000	52453000	70713000	5667300	6326900	3404000	4241000	11115000	9672900	580040	569220	231090	251910	309530	538180	254280	322540	206420	118030	603570	564270	2466200	2485800	3051500
1383	gi|15605348	O84622	Ct617	30S ribosomal protein S20	rpsT rs20 CT_617	10.856	98	3	27.6	1.6797e-133	5264500	4661600	1923800	1851200	22842000	34373000	2270200	2005700	4005400	9162300	1228700	2447500	150540000	170300000	126520000	91415000	54751000	51891000	3469300	3539400	163620	683560	0	945710	2632300	2330800	961880	925600	11421000	17187000	1135100	1002900	2002700	4581100	614340	1223800	75270000	85152000	63262000
1384	gi|15605349	O84623	Ct618	Uncharacterized protein	CT_618	27.935	266	7	44.4	0	31148000	23583000	53969000	44121000	27059000	45447000	46449000	43763000	67516000	56030000	72574000	75219000	83824000	82988000	64398000	54188000	44991000	50886000	2643800	917370	3290600	2546600	1454900	1353400	2595600	1965300	4497400	3676700	2254900	3787300	3870800	3646900	5626300	4669200	6047800	6268200	6985300	6915600	5366500
1385	gi|15605350	O84624	Ct619	Uncharacterized protein	CT_619	97.044	877	12	18.8	0	0	0	0	0	0	0	941160	0	418180	0	0	0	71064000	67398000	2505800	3953300	70284000	70798000	1099800	1714200	412730	486560	665310	121110	0	0	0	0	0	0	21390	0	9504	0	0	0	1615100	1531800	56950
1386	gi|15605351	O84625	Ct620	Uncharacterized protein	CT_620	92.885	838	14	24.6	0	0	583180	0	348140	0	0	0	0	0	429360	0	0	63272000	58631000	4154300	3066900	55147000	57384000	0	0	0	660650	0	1383300	0	15347	0	9161.6	0	0	0	0	0	11299	0	0	1665100	1542900	109320
1387	gi|15605352	O84626	Ct621	Uncharacterized protein	CT_621	92.706	832	29	45.2	0	8293100	2131300	8984100	2369600	2146800	6126500	10105000	5046900	3451500	3024300	7015000	9892400	488590000	494730000	30558000	24985000	362240000	392150000	26453000	18547000	17637000	13761000	7926900	5088000	184290	47361	199650	52658	47707	136140	224550	112150	76699	67206	155890	219830	10858000	10994000	679070
1388	gi|15605353	O84627	Ct622	CHLPN 76kDa Homolog	CT_622	68.525	647	34	75.1	0	3640600	3172500	6415400	6264500	5897700	22036000	3468700	3661600	9504900	13728000	4503400	17426000	923300000	842760000	1393900000	1069500000	727070000	791690000	23910000	29549000	47747000	34585000	11979000	11169000	86680	75536	152750	149150	140420	524660	82588	87180	226310	326860	107220	414900	21983000	20066000	33188000
1389	gi|15605354	O84628	Ct623	CHLPN 76kDa Homolog	CT_623	48.365	432	26	70.6	0	343130000	368790000	255560000	272460000	205320000	312000000	169610000	141120000	120170000	76294000	135670000	159870000	1578800000	1509000000	874310000	597130000	1175300000	1223700000	91502000	120650000	114200000	64335000	111260000	105870000	12255000	13171000	9127000	9730700	7332800	11143000	6057600	5040100	4291800	2724800	4845200	5709700	56386000	53892000	31225000
1390	gi|15605355	Q46378	Ct624	Putative lipid II flippase MurJ	murJ mviN CT_624	59.88	536	3	8	1.4017e-85	0	0	0	59571	234830	499930	155800	0	171680	54382	233980	0	6352000	6045700	4175100	2833200	3955900	3211600	26199	0	0	0	96237	0	0	0	0	2291.2	9031.9	19228	5992.5	0	6603.2	2091.6	8999.2	0	244310	232530	160580
1391	gi|15605356	O84630	Ct625	Probable endonuclease 4 (EC 3.1.21.2) (Endodeoxyribonuclease IV) (Endonuclease IV)	nfo CT_625	31.653	288	8	51	0	0	694720	5516500	5025400	986600	0	1353800	0	449010	0	1342000	1101400	189780000	183520000	70934000	66514000	85405000	100410000	6298500	7178700	4377100	0	1398500	3131200	0	77191	612950	558380	109620	0	150420	0	49890	0	149110	122370	21086000	20391000	7881600
1392	gi|15605357	O84631	Ct626	30S ribosomal protein S4	rpsD rs4 CT_626	23.686	209	17	59.3	1.0946e-202	168590000	146050000	200830000	213180000	225160000	288880000	126670000	124950000	292130000	219530000	264690000	298270000	1283500000	1386000000	1181500000	1008300000	1093700000	1307400000	207240000	210590000	114940000	86925000	104820000	119910000	16859000	14605000	20083000	21318000	22516000	28888000	12667000	12495000	29213000	21953000	26469000	29827000	128350000	138600000	118150000
1393	gi|15605358	O84632	Ct627	UPF0176 protein CT_627	CT_627	37.694	327	3	10.1	1.2074e-06	1501800	1736600	0	1048500	4354400	7377200	244680	160720	135390	93735	353770	423290	12597000	16717000	16473000	16389000	12623000	14528000	819120	703500	0	0	0	0	68266	78938	0	47661	197930	335330	11122	7305.6	6154.3	4260.7	16080	19240	572570	759840	748750
1394	gi|15605359	O84633	Ct628	Geranylgeranyl pyrophosphate synthase	ispA CT_628	32.55	291	14	65.3	4.1467e-303	6598800	6293000	5769500	2955500	13435000	23872000	5352300	4449800	5668800	4992300	7096200	11265000	254780000	250640000	171170000	132920000	174840000	204530000	18015000	19641000	5509200	6957200	10618000	12595000	412420	393310	360590	184720	839710	1492000	334520	278110	354300	312020	443510	704030	15924000	15665000	10698000
1395	gi|15605361	O84635	Ct630	HTH Transcriptional Regulatory Protein and Receiver Domain	cpxR CT_630	25.743	227	14	61.2	2.7129e-90	129820	1111800	0	647020	480010	870530	1926800	1206000	1141400	1001000	692720	862800	339810000	342410000	335250000	273040000	321800000	426870000	26374000	27137000	12880000	10278000	12380000	16368000	8654.6	74122	0	43134	32001	58036	128450	80397	76094	66734	46182	57520	22654000	22827000	22350000
1396	gi|15605362	O84636	Ct631	Uncharacterized protein	CT_631	9.2446	84	4	33.3	2.731e-40	7826400	5932900	344490	460940	5908800	6927800	6924800	6357900	13562000	6957700	7679200	5645700	70870000	40643000	64762000	37256000	16886000	25738000	7324400	5572400	3241500	858980	3022500	2731400	1565300	1186600	68897	92187	1181800	1385600	1385000	1271600	2712500	1391500	1535800	1129100	14174000	8128600	12952000
1397	gi|15605363	O84637	Ct632	UPF0159 protein CT_632	CT_632	60.914	529	29	69.2	0	20630000	22813000	37025000	34601000	14959000	18361000	9942600	8255400	13291000	16835000	6086900	6290300	913690000	866850000	787220000	699100000	664670000	685300000	118290000	97475000	41496000	31917000	40981000	35637000	528970	584950	949350	887200	383570	470800	254940	211680	340800	431660	156070	161290	23428000	22227000	20185000
1398	gi|15605364	O84638	Ct633	Delta-aminolevulinic acid dehydratase (ALAD) (ALADH) (EC 4.2.1.24) (Porphobilinogen synthase)	hemB CT_633	37.736	338	10	33.1	3.8584e-82	3023200	2921300	669100	1824900	1997400	4564600	2165200	1054500	897850	0	311690	747290	50861000	45145000	53568000	41375000	34861000	48460000	2971200	4066600	703320	952590	6057600	5502800	167950	162300	37172	101380	110970	253590	120290	58581	49881	0	17316	41516	2825600	2508100	2976000
1399	gi|15605365	O84639	Ct634	Na(+)-translocating NADH-quinone reductase subunit A (Na(+)-NQR subunit A) (Na(+)-translocating NQR subunit A) (EC 1.6.5.8) (NQR complex subunit A) (NQR-1 subunit A)	nqrA nqr1 CT_634	51.756	465	29	69.2	0	41350000	34448000	29506000	25245000	33131000	41855000	49885000	37985000	45558000	34661000	34954000	49556000	1037300000	816880000	417330000	308330000	781630000	873860000	120330000	110470000	68658000	57484000	72024000	63115000	1253000	1043900	894130	765000	1004000	1268300	1511700	1151100	1380500	1050300	1059200	1501700	31434000	24754000	12646000
1400	gi|15605366	O84640	Ct635	Protein CT_635	CT_635	16.768	144	4	30.6	5.1229e-213	0	1940700	0	0	0	0	0	0	0	0	0	0	86796000	66742000	82541000	62320000	69641000	81384000	1216800	1177700	1429500	750670	659490	0	0	176430	0	0	0	0	0	0	0	0	0	0	7890600	6067500	7503700
1401	gi|15605367	O84641	Ct636	Transcription elongation factor GreA (Transcript cleavage factor GreA)	greA CT_636	80.852	715	47	68	0	40124000	48307000	65202000	75275000	63460000	75308000	13967000	12957000	14521000	13708000	27390000	33270000	753430000	733110000	655990000	588830000	715570000	844050000	86938000	80691000	71512000	65611000	36288000	38065000	786740	947190	1278500	1476000	1244300	1476600	273870	254050	284720	268790	537060	652350	14773000	14375000	12862000
1402	gi|15605368	O84642	Ct637	Aromatic AA Aminotransferase	tyrB CT_637	44.689	400	23	68.2	3.6761e-255	24947000	16184000	14617000	15882000	29144000	50723000	14510000	9724300	8744600	4574500	11526000	13935000	465500000	442590000	494750000	340640000	367210000	404010000	22900000	27868000	18334000	14904000	44302000	46643000	890970	578000	522040	567230	1040900	1811500	518230	347300	312310	163380	411650	497690	16625000	15807000	17670000
1403	gi|15605371	O84645	Ct639	RecBCD enzyme subunit RecB (EC 3.1.11.5) (Exonuclease V subunit RecB) (ExoV subunit RecB) (Helicase/nuclease RecBCD subunit RecB)	recB CT_639	117.83	1026	4	5	2.1693e-12	297440	209690	1145600	576610	1778200	2708100	0	478260	327560	372700	655470	323580	7471300	8800700	1363700	1284600	6071400	4822400	915440	932520	1229800	1256900	621970	851510	5508.1	3883.1	21216	10678	32930	50150	0	8856.7	6065.9	6901.9	12138	5992.2	138360	162980	25254
1404	gi|15605372	O84646	Ct640	Exodeoxyribonuclease V, Gamma	recC CT_640	114.4	1004	7	10.7	3.3678e-58	0	461890	0	827420	0	0	399570	806400	4930700	0	1723600	442510	14590000	18545000	2692800	1318000	6946400	12015000	178000	880580	327170	155810	0	353630	0	8398	0	15044	0	0	7264.9	14662	89648	0	31339	8045.6	265260	337190	48960
1405	gi|15605374	O84648	Ct642	Uncharacterized protein	CT_642	32.259	271	11	42.4	1.0935e-171	2960300	3108200	1629000	545790	0	1338300	3143200	1867900	1376000	979740	401740	2102200	159620000	151190000	101340000	72285000	93895000	118820000	5138300	6826300	771430	1594500	2679400	1274700	227720	239090	125310	41984	0	102950	241780	143690	105840	75365	30903	161710	12279000	11630000	7795700
1406	gi|15605375	O84649	Ct643	DNA topoisomerase 1 (EC 5.99.1.2) (DNA topoisomerase I)	topA CT_643	96.703	857	48	56.9	0	10454000	6916800	11288000	10006000	5511000	13398000	7201700	6042600	11172000	6378200	15186000	8703100	517840000	494420000	181100000	141370000	395850000	445840000	45214000	37952000	25472000	15962000	16840000	11732000	183400	121350	198040	175540	96683	235050	126350	106010	195990	111900	266410	152690	9084800	8674100	3177200
1407	gi|15605376	O84650	Ct644	tRNA-dihydrouridine synthase (EC 1.3.1.-)	yohI CT_644	37.028	334	5	23.7	3.0955e-210	1299300	0	360670	464180	2418600	4716800	534620	0	0	0	823800	0	41710000	35771000	21091000	19093000	22102000	30360000	3042500	3796400	5189100	4152400	3657500	2222900	56491	0	15681	20182	105150	205080	23244	0	0	0	35817	0	1813500	1555300	917010
1409	gi|15605378	O84652	Ct646	Uncharacterized protein	CT_646	51.415	459	6	16.8	4.0269e-99	8771200	8825800	5932300	6571800	4487900	4458600	4319600	3413000	1788400	1056400	1111000	1565000	19657000	15240000	3801100	3590900	10581000	9801200	319060	1372500	347490	265150	438390	272520	313260	315210	211870	234710	160280	159240	154270	121890	63871	37728	39679	55893	702030	544300	135750
1410	gi|15605379	O84653	Ct647	Uncharacterized protein	CT_647	22.071	192	4	32.8	1.6698e-47	2122400	2784900	4357700	3743900	2220000	2587200	2492200	1573600	1963800	1301200	740040	2478900	8050000	7452600	5013800	5275700	4968300	6985400	219790	1667300	0	0	0	1184200	192940	253170	396150	340350	201820	235200	226560	143050	178530	118290	67276	225350	731820	677510	455800
1411	gi|15605382	P0CD80	Ct650	Protein RecA (Recombinase A)	recA CT_650	37.83	352	19	58.5	0	54835000	46228000	43842000	40142000	71000000	108400000	75152000	81005000	48799000	37631000	106890000	145620000	555070000	563380000	563620000	430060000	467170000	555760000	63626000	48725000	27887000	24701000	75481000	77129000	2611200	2201300	2087700	1911500	3380900	5162000	3578700	3857400	2323800	1792000	5089900	6934300	26432000	26827000	26839000
1412	gi|15605383	O84657	Ct651	Uncharacterized protein	CT_651	70.655	608	2	5.8	5.5397e-69	201920	457110	2789200	1283500	1417800	1061900	0	710330	0	437650	0	0	3907400	4037600	4197700	2591400	2040100	2878700	0	0	0	0	0	0	5608.8	12698	77478	35653	39384	29496	0	19731	0	12157	0	0	108540	112160	116600
1413	gi|15605384	O84658	Ct652	Exodeoxyribonuclease V, Alpha	recD_2 CT_652	55.677	496	13	33.9	1.9686e-173	696250	4248500	3873800	1017000	365810	2886500	0	411410	0	175340	1121500	2710300	29894000	31518000	14909000	8118500	17752000	16291000	3463200	719770	490460	225960	2824700	2645000	22460	137050	124960	32807	11800	93113	0	13271	0	5656.1	36177	87430	964330	1016700	480920
1414	gi|15605386	O84660	Ct653	ABC Transporter ATPase	yhbG CT_653	26.448	239	10	50.2	1.2556e-141	1733200	1545400	7164300	4635600	8733100	6233300	1293400	8804400	3411400	3367200	6595300	5246700	90536000	82844000	90630000	75480000	62335000	77362000	12248000	17850000	15703000	5267400	9501400	18683000	133320	118880	551100	356590	671770	479480	99491	677260	262410	259020	507330	403590	6964300	6372600	6971500
1415	gi|15605388	P0CD74	Ct655	2-dehydro-3-deoxyphosphooctonate aldolase (EC 2.5.1.55) (3-deoxy-D-manno-octulosonic acid 8-phosphate synthase) (KDO-8-phosphate synthase) (KDO 8-P synthase) (KDOPS) (Phospho-2-dehydro-3-deoxyoctonate aldolase)	kdsA CT_655	29.617	269	14	76.2	0	7130200	6437300	40117000	46199000	16536000	19064000	4632700	3768800	21375000	11858000	13431000	15890000	488860000	516510000	219190000	176100000	262740000	325860000	15195000	10480000	4878200	5340800	5643300	8199300	509300	459810	2865500	3299900	1181200	1361700	330910	269200	1526800	846980	959370	1135000	34918000	36894000	15657000
1416	gi|15605389	O84663	Ct656	Uncharacterized protein	CT_656	11.164	97	2	30.9	9.0571e-69	0	0	0	0	0	274660	103100	0	0	0	0	0	7131300	6531700	7677100	4449400	5168200	5654600	260310	319450	147980	0	0	0	0	0	0	0	0	39237	14729	0	0	0	0	0	1018800	933090	1096700
1417	gi|15605392	O84666	Ct659	UPF0109 protein CT_659	CT_659	8.7832	78	7	71.8	1.2793e-147	16399000	15320000	3724800	2620900	17420000	22030000	23526000	22389000	32322000	25316000	30823000	30724000	4453400000	4092200000	3688900000	2648600000	1254400000	1537600000	460910000	489570000	138890000	43157000	147640000	182660000	3279900	3064000	744970	524170	3484000	4406000	4705200	4477800	6464400	5063300	6164700	6144700	890670000	818440000	737780000
1418	gi|15605394	O84668	Ct661	DNA Gyrase Subunit B	gyrB_2 CT_661	68.259	605	7	11.6	3.6905e-13	11908000	11564000	2105400	5058500	18366000	30057000	5659800	931410	8742700	6843200	9794600	11690000	8461600	6133600	17035000	16257000	9652700	10094000	4285300	9481000	9550500	3652300	6598300	4465900	340240	330410	60153	144530	524730	858770	161710	26612	249790	195520	279840	334010	241760	175250	486730
1419	gi|15605396	O84670	Ct663	Uncharacterized protein CT_663	CT_663	14.674	133	2	39.1	3.4705e-144	0	0	0	0	0	0	0	325090	0	467860	0	0	32774000	26135000	23965000	20776000	10452000	13977000	1303700	1215700	0	0	544880	0	0	0	0	0	0	0	0	108360	0	155950	0	0	10925000	8711800	7988200
1420	gi|15605397	O84671	Ct664	Adenylate cyclase-like protein	CT_664	89.648	829	38	60.3	0	26210000	18344000	35710000	30201000	32297000	41178000	31435000	20922000	28063000	20763000	35427000	41191000	3523200000	3405800000	1480100000	1214400000	2414200000	2637900000	241190000	223150000	190510000	143350000	135220000	135230000	672060	470370	915640	774390	828130	1055800	806040	536450	719570	532370	908390	1056200	90339000	87327000	37952000
1421	gi|15605398	O84672	Ct665	Uncharacterized protein CT_665	CT_665	9.2955	83	5	68.7	3.6941e-58	4038400	3998400	85226	69988	5745900	5837400	1094100	1093900	1378700	2184700	3067700	3117600	186310000	148770000	234220000	105350000	64383000	57663000	56103000	52706000	5830700	1498700	5524800	4873000	807670	799680	17045	13998	1149200	1167500	218820	218770	275740	436940	613540	623520	37262000	29754000	46844000
1422	gi|15605399	O84673	Ct666	Uncharacterized protein CT_666	CT_666	9.1604	83	2	55.4	2.0013e-239	1000700	609230	2302100	341070	1353300	1006100	776140	635660	2426600	1513300	1345800	985290	264040000	120010000	224710000	147750000	112700000	40535000	19617000	15199000	10471000	4394800	7844300	9257000	500370	304620	1151000	170540	676650	503070	388070	317830	1213300	756640	672900	492650	132020000	60004000	112350000
1423	gi|15605400	O84674	Ct667	Uncharacterized protein	CT_667	16.465	149	9	65.8	1.9469e-257	12257000	7283000	410150	140990	6284300	15285000	9868200	7284100	8550900	3657200	5365000	5990400	331580000	228990000	300300000	142940000	77873000	82158000	10857000	19074000	14542000	550710	5485400	13842000	1225700	728300	41015	14099	628430	1528500	986820	728410	855090	365720	536500	599040	33158000	22899000	30030000
1424	gi|15605401	O84675	Ct668	Uncharacterized protein	CT_668	24.443	223	11	65.5	0	856890	155010	7251400	4957500	837840	916950	198970	182750	0	3148600	1506200	1712300	287640000	296940000	263690000	229280000	244940000	308020000	14422000	16969000	4336800	6177400	8379600	9165100	57126	10334	483430	330500	55856	61130	13265	12184	0	209910	100410	114150	19176000	19796000	17579000
1425	gi|15605402	O84676	Ct669	Yops secretion ATPase	yscN CT_669	48.202	442	26	63.1	0	16770000	17214000	17404000	13958000	13461000	8003600	13252000	24363000	10063000	3518200	10780000	8560700	1404000000	1283400000	704530000	518740000	924200000	1151500000	84705000	78290000	66708000	48755000	73917000	77297000	621100	637550	644580	516960	498540	296430	490810	902320	372700	130300	399270	317060	52001000	47532000	26094000
1426	gi|15605403	O84677	Ct670	Uncharacterized protein	CT_670	20.287	168	2	17.3	5.3473e-05	0	0	0	0	0	0	0	0	0	0	0	0	8849800	7268800	2140900	3274200	8068500	8320800	1931900	832740	0	0	579310	0	0	0	0	0	0	0	0	0	0	0	0	0	1106200	908600	267610
1427	gi|15605404	O84678	Ct671	Uncharacterized protein CT_671	CT_671	30.968	283	8	31.8	2.8317e-86	1866500	1841100	4954400	250520	6039700	7359900	1380300	1501000	732180	1278400	5157500	3402300	210140000	149140000	215970000	100300000	114220000	147370000	8558400	6955800	6528200	3745600	14898000	15060000	155540	153430	412870	20877	503310	613320	115020	125090	61015	106540	429790	283520	17512000	12428000	17997000
1428	gi|15605405	O84679	Ct672	Flagellar Motor Switch Domain/YscQ family	fliN CT_672	41.4	373	20	64.6	0	8482700	4458900	5457100	927720	9677100	11550000	6484300	4631600	3305300	2091200	6790400	4723600	1058300000	1037300000	1023000000	871210000	880460000	1088200000	105200000	62450000	57528000	40446000	88981000	80688000	403940	212330	259860	44177	460810	550010	308780	220550	157400	99580	323350	224930	50397000	49397000	48715000
1429	gi|15605406	O84680	Ct673	S/T Protein Kinase	pkn5 CT_673	55.926	490	2	5.5	2.5831e-05	0	0	0	0	0	0	0	0	0	0	0	0	1804700	1802700	820370	0	751270	891450	0	356080	0	0	0	0	0	0	0	0	0	0	0	0	0	0	0	0	62230	62161	28289
1430	gi|15605407	O84681	Ct674	Probable Yop proteins translocation protein C/general secretion pathway protein	yscC CT_674	100.58	921	29	45.1	0	10543000	7465400	14695000	16720000	17155000	25081000	23223000	18384000	12577000	10434000	24544000	29666000	2501400000	2466300000	2151700000	1677000000	1919800000	2178500000	229320000	225940000	183320000	139190000	95366000	96305000	270340	191420	376800	428710	439880	643090	595470	471380	322480	267530	629330	760670	64139000	63239000	55171000
1431	gi|15605408	O84682	Ct675	Protein-arginine kinase (EC 2.7.14.1)	mcsB CT_675	40.243	356	14	43.5	8.3028e-221	2749700	2350100	1413400	5492500	0	2676300	3106300	3387600	2418500	3161300	1675300	9976100	143470000	156500000	142380000	128240000	162850000	144690000	14107000	10005000	5943200	4004200	17698000	14533000	152760	130560	78524	305140	0	148680	172570	188200	134360	175630	93072	554230	7970400	8694500	7909800
1432	gi|15605409	O84683	Ct676	Uncharacterized protein	CT_676	19.857	173	7	54.9	1.1655e-159	0	21139000	1166500	1835600	0	14473000	0	30355000	4676700	13666000	0	3643900	89760000	90062000	70485000	77396000	59654000	78678000	3681300	5180100	3005800	1653900	970630	3108400	0	1921700	106040	166870	0	1315700	0	2759500	425150	1242300	0	331260	8160000	8187400	6407700
1433	gi|15605410	O84684	Ct677	Ribosome-recycling factor (RRF) (Ribosome-releasing factor)	frr rrf CT_677	20.082	179	16	77.1	0	94015000	75690000	113350000	90597000	146170000	104640000	37190000	26880000	39245000	28512000	50986000	52275000	1042400000	863660000	677080000	470500000	760340000	761540000	94349000	96319000	43591000	28004000	48227000	48356000	8546800	6880900	10304000	8236100	13288000	9512700	3380900	2443700	3567700	2592000	4635000	4752300	94761000	78514000	61553000
1434	gi|15605411	O84685	Ct678	Uridylate kinase (UK) (EC 2.7.4.22) (Uridine monophosphate kinase) (UMP kinase) (UMPK)	pyrH CT_678	26.235	245	14	85.7	0	20881000	30389000	58651000	45785000	52108000	45955000	28250000	36371000	45173000	20985000	58961000	71481000	786270000	833610000	725380000	447310000	705610000	712800000	52121000	58615000	40435000	20858000	45517000	40576000	1392000	2025900	3910000	3052300	3473900	3063600	1883400	2424700	3011500	1399000	3930700	4765400	52418000	55574000	48359000
1435	gi|15605412	O84686	Ct679	Elongation factor Ts (EF-Ts)	tsf CT_679	30.882	282	18	59.2	0	151510000	162090000	535490000	491380000	179910000	302950000	82310000	87235000	64314000	46702000	87196000	111170000	1667500000	1803200000	447530000	388280000	1213100000	1557700000	150300000	150920000	99472000	67859000	131740000	135480000	8417200	9004800	29750000	27299000	9994900	16831000	4572800	4846400	3573000	2594600	4844200	6176300	92641000	100180000	24863000
1436	gi|15605413	O84687	Ct680	30S ribosomal protein S2	rpsB rs2 CT_680	31.146	282	25	90.1	0	309470000	254780000	235500000	233610000	407670000	595470000	142280000	141540000	82287000	82622000	156640000	161360000	2230100000	2329200000	1592600000	1350400000	1814100000	2280100000	249560000	275130000	143020000	149700000	244580000	242830000	15473000	12739000	11775000	11681000	20383000	29773000	7113800	7077100	4114300	4131100	7832000	8067900	111500000	116460000	79631000
1437	gi|15605414	Q46409	Ct681	Major outer membrane porin, serovar D (MOMP)	ompA omp1 CT_681	42.438	393	33	81.2	0	3314800000	3181200000	3540900000	3414300000	5268100000	7642200000	3015200000	2845500000	1687700000	1547100000	3545000000	4283700000	94595000000	102220000000	85842000000	75972000000	81211000000	96250000000	19180000000	20037000000	12398000000	10842000000	17039000000	18076000000	174460000	167430000	186360000	179700000	277270000	402220000	158690000	149760000	88825000	81427000	186580000	225460000	4978700000	5379900000	4518000000
1438	gi|15605415	O84688	Ct682	PBP2-transglycolase/transpeptidase	pbpB CT_682	123.96	1080	2	1.9	3.5573e-06	18599	0	0	0	154090	134030	0	0	0	0	0	0	2911100	3004900	844280	824720	1627600	1671900	0	0	0	0	0	54772	277.6	0	0	0	2299.8	2000.4	0	0	0	0	0	0	43450	44849	12601
1439	gi|15605416	O84689	Ct683	TPR-motif protein	CT_683	38.349	335	10	34.3	1.7968e-250	3644500	8438400	679250	0	3227100	3454100	2707900	2373400	2098900	2145900	3578200	6375900	71683000	72260000	80235000	53810000	67262000	55827000	13427000	10116000	13614000	11751000	9738700	8671900	182220	421920	33963	0	161360	172710	135400	118670	104940	107290	178910	318800	3584200	3613000	4011700
1440	gi|15605417	O84690	Ct684	ABC Transporter	CT_684	53.959	483	12	30.4	5.2047e-102	1439200	1257400	4903700	2487000	4447300	5210600	1229300	618930	2953000	2204300	2299900	4273000	55653000	48837000	31428000	35980000	66553000	57293000	8002500	7737600	1392500	3394000	5639700	7023400	53303	46571	181620	92110	164710	192980	45529	22923	109370	81642	85180	158260	2061200	1808800	1164000
1441	gi|15605418	O84691	Ct685	ABC Transporter ATPase	CT_685	28.429	255	10	50.2	6.1631e-44	0	635250	3918100	4420600	1344500	3040700	805870	0	955780	1875400	4188000	3763900	101950000	74215000	52526000	32393000	66347000	56056000	2304100	749320	1765700	368150	2245800	3863800	0	48865	301390	340050	103420	233900	61990	0	73522	144260	322150	289530	7842000	5708900	4040500
1442	gi|15605419	O84692	Ct686	ABC Transporter Membrane Protein	CT_686	44.612	395	10	28.6	1.3492e-58	3514800	3891900	3036600	3974500	4370900	10650000	4088700	3588700	1110700	2161100	2195900	2349100	52739000	61007000	58939000	48821000	37957000	58385000	4439600	8318600	2020400	3448800	6777600	6311100	135180	149690	116790	152870	168110	409630	157260	138030	42719	83118	84457	90351	2028400	2346400	2266900
1443	gi|15605420	O84693	Ct687	Probable cysteine desulfurase (EC 2.8.1.7)	csd CT_687	43.746	401	10	41.9	7.5509e-214	0	35233	0	0	480350	3582100	0	351900	0	0	0	0	92781000	75792000	81997000	56590000	66012000	75570000	4306000	4305500	1731600	1699000	4079300	2647900	0	2202.1	0	0	30022	223880	0	21994	0	0	0	0	5798800	4737000	5124800
1444	gi|15605421	O84694	Ct688	Probable chromosome-partitioning protein ParB	parB CT_688	31.523	281	10	41.3	5.6118e-103	2729900	4216900	15641000	15348000	7653300	11996000	5637000	3287300	5176000	3585200	4784500	3199900	75328000	79269000	19333000	19588000	54438000	34374000	4957000	6143400	1490700	2253400	3039800	3991800	124080	191680	710950	697630	347880	545280	256230	149420	235270	162960	217480	145450	3424000	3603100	878790
1445	gi|15605422	O84695	Ct689	ABC Transport ATPase	dppF CT_689	31.012	276	17	73.9	3.0757e-267	1135800	788260	15683000	13578000	6402900	9268500	2200600	1403500	7475600	6973900	12255000	12925000	623280000	644330000	316790000	261870000	276520000	321780000	41007000	26341000	18266000	11551000	18566000	25785000	66814	46368	922540	798690	376640	545210	129450	82560	439740	410230	720860	760300	36663000	37902000	18635000
1446	gi|15605423	O84696	Ct690	ABC Transport ATPase	dppD CT_690	35.981	321	9	35.5	1.3755e-42	2835100	2692900	0	420190	472640	3931900	1881600	517390	279860	358120	1828500	674100	52493000	47828000	65462000	39331000	36881000	32899000	3055200	2111700	782840	1310900	2252000	812630	166770	158410	0	24717	27802	231290	110680	30435	16462	21066	107560	39653	3087800	2813400	3850700
1447	gi|15605424	O84697	Ct691	UPF0111 protein CT_691	CT_691	25.176	224	10	46	1.8339e-273	310820000	235970000	366850000	381790000	430760000	401050000	212530000	177780000	225060000	173840000	218740000	239640000	1671400000	1694400000	1164400000	1103500000	1361900000	1681300000	191390000	164800000	74710000	72486000	84838000	94292000	23909000	18152000	28220000	29368000	33135000	30850000	16348000	13676000	17312000	13373000	16826000	18434000	128570000	130340000	89567000
1448	gi|15605426	P0CD78	Ct693	Phosphoglycerate kinase (EC 2.7.2.3)	pgk CT_693	42.997	403	18	55.3	4.5988e-206	2522100	2155900	2543600	2928900	937130	3290500	3858900	3661600	602120	1930100	4140400	6415500	291420000	261130000	401280000	332800000	234410000	249080000	25534000	22640000	11452000	8334200	26349000	18128000	126110	107790	127180	146440	46857	164530	192950	183080	30106	96504	207020	320780	14571000	13057000	20064000
1449	gi|15605427	O84700	Ct694	Uncharacterized protein	CT_694	34.745	323	12	43	3.5841e-176	1930500	868900	8709800	6384500	3588700	4116800	6429200	3286200	6050700	4001500	9484500	11383000	507990000	475550000	494460000	404330000	454130000	521940000	34873000	29322000	34571000	22020000	31332000	31335000	113560	51112	512340	375560	211100	242170	378190	193310	355920	235380	557910	669590	29882000	27973000	29086000
1450	gi|15605428	O84701	Ct695	Uncharacterized protein	CT_695	44.25	398	20	72.1	0	1040200	3754600	3095700	4702900	882050	2790700	1055400	3921900	819600	1292900	2020800	3525400	1034900000	939500000	495670000	344850000	740140000	913640000	60555000	61105000	53115000	40578000	57418000	59774000	43340	156440	128990	195950	36752	116280	43973	163410	34150	53870	84201	146890	43122000	39146000	20653000
1451	gi|15605429	O84702	Ct696	Uncharacterized protein CT_696	CT_696	45.712	392	8	20.9	7.6031e-32	2998600	3859700	2628800	2507500	1761000	1991500	2241500	1969900	2764600	1184400	2750400	2783700	62415000	66351000	76425000	71572000	66347000	74258000	8339800	4958700	2593600	588350	4784500	3676600	166590	214430	146040	139300	97833	110640	124530	109440	153590	65798	152800	154650	3467500	3686200	4245900
1452	gi|15605432	P0CD79	Ct699	Phosphatidylserine decarboxylase proenzyme (EC 4.1.1.65) [Cleaved into: Phosphatidylserine decarboxylase alpha chain; Phosphatidylserine decarboxylase beta chain]	psd psdD CT_699	34.076	301	8	31.2	8.6486e-53	0	0	291020	1694400	0	0	0	701350	0	0	1626300	0	54540000	54294000	30691000	19771000	31901000	40101000	954180	575540	582730	268600	585450	1045000	0	0	17119	99668	0	0	0	41256	0	0	95663	0	3208300	3193800	1805300
1453	gi|15605434	O84707	Ct701	Protein translocase subunit SecA	secA CT_701	110.36	969	71	71.8	0	115630000	117510000	88209000	115550000	150650000	262000000	99738000	100940000	66864000	62834000	104830000	128370000	2729200000	2667400000	1248600000	936010000	2306000000	2682900000	279860000	283520000	192760000	147600000	139420000	140450000	1725800	1753900	1316500	1724600	2248500	3910400	1488600	1506600	997960	937820	1564700	1916000	40734000	39812000	18637000
1454	gi|15605436	O84709	Ct703	GTPase Der (GTP-binding protein EngA)	der engA CT_703	55.568	490	11	24.3	5.7796e-95	2896000	4830300	4485000	3007300	2312500	3091100	7466200	11068000	6971400	5076000	3150700	6053400	33405000	36705000	19994000	18826000	17440000	36746000	3158800	2179000	1463900	0	1886400	1789300	87759	146370	135910	91131	70077	93670	226250	335390	211250	153820	95476	183440	1012300	1112300	605890
1455	gi|15605437	O84710	Ct704	Poly A Polymerase	pcnB_2 CT_704	46.568	410	21	54.9	6.6474e-266	47863000	13621000	17469000	14338000	163130000	238250000	34597000	39747000	9179200	24372000	26466000	17640000	312640000	303890000	310240000	278550000	279480000	302330000	39245000	40703000	18325000	13863000	61917000	39191000	1772700	504470	647000	531040	6042000	8823900	1281400	1472100	339970	902680	980220	653340	11579000	11255000	11490000
1456	gi|15605438	O84711	Ct705	ATP-dependent Clp protease ATP-binding subunit ClpX	clpX CT_705	46.139	419	24	66.8	0	89198000	132560000	73567000	86925000	53289000	80088000	63158000	49732000	39646000	32930000	53551000	54616000	1126700000	1021400000	440530000	315110000	726870000	836440000	97948000	86620000	45973000	45668000	48672000	74506000	3185600	4734400	2627400	3104500	1903200	2860300	2255700	1776200	1415900	1176100	1912500	1950600	40240000	36478000	15733000
1457	gi|15605439	O84712	Ct706	ATP-dependent Clp protease proteolytic subunit 2 (EC 3.4.21.92) (Endopeptidase Clp 2)	clpP2 CT_706	22.049	203	8	44.3	0	59173000	54367000	65975000	62688000	54556000	62927000	26364000	26016000	38538000	30954000	46722000	45617000	873150000	1055400000	654250000	568390000	602520000	803810000	88068000	98622000	46616000	36670000	65664000	63257000	5379400	4942500	5997700	5698900	4959600	5720600	2396700	2365100	3503500	2814000	4247500	4147000	79377000	95941000	59477000
1458	gi|15605440	O84713	Ct707	Trigger factor (TF) (EC 5.2.1.8) (PPIase)	tig CT_707	50.1	442	26	54.8	0	126620000	102420000	125520000	124350000	102500000	163500000	120670000	107450000	115920000	84440000	59431000	89804000	746420000	733800000	415320000	330270000	567550000	644770000	79821000	89234000	53880000	26405000	40962000	45506000	4870000	3939400	4827800	4782800	3942400	6288600	4641100	4132600	4458600	3247700	2285800	3454000	28708000	28223000	15974000
1459	gi|15605441	O84714	Ct708	SWF/SNF family helicase	CT_708	133.18	1163	66	62.7	0	31121000	16288000	36532000	31531000	58150000	63600000	36220000	30130000	27254000	20562000	36749000	46956000	1738100000	1378700000	1034100000	816590000	991750000	1033100000	169600000	121340000	86937000	70912000	68842000	69906000	457660	239530	537230	463690	855140	935290	532650	443090	400800	302390	540420	690530	25561000	20275000	15207000
1460	gi|15605442	O84715	Ct709	Rod Shape Protein-Sugar Kinase	mreB CT_709	39.51	366	14	47.8	3.944e-267	7259000	6783000	2649600	5243000	4785900	8539800	22140000	13344000	14435000	12168000	25694000	29468000	152110000	144080000	158370000	134950000	126200000	146220000	9025700	10878000	4587800	3363700	7135400	5556900	483930	452200	176640	349530	319060	569320	1476000	889580	962300	811200	1712900	1964500	10141000	9605100	10558000
1461	gi|15605443	O84716	Ct710	Phosphoenolpyruvate carboxykinase [GTP] (PEP carboxykinase) (PEPCK) (EC 4.1.1.32)	pckG CT_710	66.244	599	31	58.9	0	2719900	3561800	23773000	21074000	4131600	10192000	1727700	3115900	3006400	3160300	3062400	3088100	1012500000	1000200000	1280100000	1249500000	768610000	944070000	93766000	108860000	66928000	55873000	50173000	45070000	84997	111310	742920	658560	129110	318500	53991	97373	93951	98759	95699	96502	31639000	31256000	40002000
1462	gi|15605444	O84717	Ct711	Uncharacterized protein	CT_711	86.157	767	13	23.3	1.7809e-224	1615600	515180	3859900	1925900	872960	3395900	145030	1516200	4746200	1228000	0	1530100	52109000	48155000	54120000	50693000	41449000	48991000	4501200	4066100	2130900	952960	4884300	966710	40390	12880	96497	48148	21824	84898	3625.7	37904	118650	30700	0	38252	1302700	1203900	1353000
1463	gi|15605445	O84718	Ct712	Uncharacterized protein	CT_712	44.008	390	11	34.9	1.205e-53	214960	305350	1254300	214970	5867900	575910	0	2188200	4075500	397390	5332000	3826300	72165000	82310000	70487000	58359000	68486000	82170000	0	1941300	4971800	3681900	9822200	1646600	10236	14540	59728	10237	279420	27424	0	104200	194070	18923	253910	182210	3436400	3919500	3356500
1464	gi|15605446	P38006	Ct713	Outer membrane protein B	ompB porB CT_713	37.393	340	10	52.6	0	1391700	1320200	4479500	9202800	7787900	11289000	9050600	6341100	6577900	5889800	13268000	13434000	1051900000	1058400000	1006000000	753340000	749470000	810180000	97258000	99045000	73968000	65030000	109320000	101340000	99408	94299	319960	657340	556280	806370	646470	452930	469850	420700	947680	959600	75134000	75601000	71859000
1465	gi|15605447	O84719	Ct714	Glycerol-3-phosphate dehydrogenase [NAD(P)+] (EC 1.1.1.94) (NAD(P)H-dependent glycerol-3-phosphate dehydrogenase)	gpsA CT_714	36.136	334	14	55.1	0	13236000	16246000	1006900	7820700	14629000	10898000	5941700	8030300	6998800	2792100	8487900	10156000	235930000	240980000	218530000	161730000	204760000	205670000	15834000	10161000	7508900	5014100	15007000	10723000	575460	706340	43776	340030	636030	473810	258330	349150	304290	121400	369040	441550	10258000	10478000	9501300
1467	gi|15605450	O84722	Ct717	Flagellum-specific ATP Synthase	fliI CT_717	47.604	434	3	11.3	2.0517e-05	0	0	0	0	0	0	0	0	0	0	0	0	1781300	0	2125900	4100300	0	0	0	0	0	0	0	0	0	0	0	0	0	0	0	0	0	0	0	0	63619	0	75925
1468	gi|15605451	O84723	Ct718	Uncharacterized protein	CT_718	19.613	174	2	11.5	2.6325e-05	0	0	0	0	0	0	0	0	0	0	0	0	2345800	2779300	1518100	2817000	2909900	4435300	0	0	0	0	0	0	0	0	0	0	0	0	0	0	0	0	0	0	260640	308820	168680
1469	gi|15605453	O84725	Ct720	NifU-related protein	CT_720	29.067	260	5	24.6	1.2235e-41	1302500	777890	1719200	496210	0	0	528370	0	0	0	0	1314300	37505000	32123000	14424000	17851000	20899000	32435000	1130000	1337200	0	748000	0	1020700	118410	70717	156290	45110	0	0	48033	0	0	0	0	119480	3409500	2920300	1311200
1470	gi|15605454	O84726	Ct721	NifS-related protein	yfhO_2 CT_721	41.792	384	4	17.4	3.9199e-37	0	0	0	0	0	0	0	0	0	0	0	0	15394000	12204000	8458300	5539800	9284700	7057200	713790	437190	0	0	793040	838830	0	0	0	0	0	0	0	0	0	0	0	0	1026300	813590	563890
1471	gi|15605455	O84727	Ct722	2,3-bisphosphoglycerate-dependent phosphoglycerate mutase (BPG-dependent PGAM) (PGAM) (Phosphoglyceromutase) (dPGM) (EC 5.4.2.11)	gpmA pgm CT_722	25.785	226	16	78.3	3.0076e-247	6251600	10063000	10824000	15235000	15793000	24970000	2135800	16652000	20726000	12282000	6392800	5842300	462530000	493700000	580700000	437520000	571610000	688410000	38171000	34350000	30173000	22570000	21681000	31359000	390730	628910	676530	952160	987080	1560600	133490	1040700	1295400	767600	399550	365140	28908000	30856000	36294000
1472	gi|15605456	O84728	Ct723	Pseudouridine synthase (EC 5.4.99.-)	yjbC CT_723	26.395	241	9	53.5	2.0635e-229	10027000	9968200	27314000	29815000	16199000	16203000	12032000	14457000	24115000	16670000	24056000	32906000	64571000	80079000	64552000	56978000	44035000	50427000	1328500	2340000	0	1837700	657290	772190	668450	664550	1820900	1987700	1079900	1080200	802140	963810	1607600	1111300	1603700	2193800	4304700	5338600	4303500
1475	gi|15605460	O84732	Ct727	Metal Transport P-type ATPase	zntA CT_727	70.568	659	20	35.7	0	51767000	37884000	36886000	34719000	26246000	42762000	28923000	23919000	14818000	12504000	11877000	11801000	546370000	600720000	615130000	585260000	368650000	448970000	80515000	67194000	41718000	30227000	23674000	27408000	1917300	1403100	1366200	1285900	972070	1583800	1071200	885890	548810	463120	439880	437080	20236000	22249000	22783000
1476	gi|15605461	O84733	Ct728	Uncharacterized protein	CT_728	27.936	248	7	29.4	1.5776e-40	913770	863590	413660	612150	1308900	2856000	761560	388760	1165300	976090	1116600	3208600	104740000	90839000	90457000	65621000	72132000	83307000	3799900	5430000	1286300	1514900	1385800	3833800	83070	78508	37606	55650	118990	259640	69233	35342	105940	88736	101510	291690	9521900	8258100	8223300
1477	gi|15605462	O84734	Ct729	Serine--tRNA ligase (EC 6.1.1.11) (Seryl-tRNA synthetase) (SerRS) (Seryl-tRNA(Ser/Sec) synthetase)	serS CT_729	48.315	428	21	40.2	1.0572e-255	67721000	61269000	41164000	30522000	29196000	48790000	24065000	10209000	8441400	3681800	9009900	12020000	760880000	739090000	483210000	417200000	490270000	549270000	74198000	77051000	57223000	31705000	40225000	47106000	3224800	2917600	1960200	1453400	1390300	2323300	1145900	486160	401970	175320	429040	572390	36232000	35195000	23010000
1478	gi|15605465	O84737	Ct732	6,7-dimethyl-8-ribityllumazine synthase (DMRL synthase) (LS) (Lumazine synthase) (EC 2.5.1.78)	ribH ribE CT_732	16.412	157	7	48.4	0	10893000	8008300	24096000	16924000	11455000	15620000	3875100	3930000	11689000	5303400	4589400	4313900	342740000	340280000	333190000	297790000	283340000	344740000	58747000	61471000	23767000	15618000	18444000	17340000	1556200	1144000	3442200	2417700	1636400	2231400	553590	561420	1669800	757630	655630	616270	48962000	48611000	47599000
1479	gi|15605466	O84738	Ct733	Uncharacterized protein	CT_733	49.891	448	14	36.8	9.5146e-255	2368800	2476500	2577200	4319100	9662000	14067000	2157300	1058400	647330	1171700	11468000	7724400	140710000	123440000	116440000	92962000	109450000	135550000	15267000	24783000	17536000	15915000	24372000	34245000	81683	85396	88870	148930	333170	485060	74390	36497	22322	40405	395460	266360	4852100	4256600	4015300
1480	gi|15605467	O84739	Ct734	Probable lipoprotein CT_734	CT_734	23.954	221	8	39.4	3.3864e-286	112680000	116990000	21305000	16562000	48797000	55748000	55606000	69810000	49449000	41712000	11315000	12401000	123500000	114390000	116180000	77905000	140330000	151900000	100310000	82239000	46587000	25597000	76004000	79092000	9390200	9749100	1775400	1380200	4066400	4645700	4633800	5817500	4120700	3476000	942900	1033400	10292000	9532200	9681800
1481	gi|15605468	O84740	Ct735	D-Ala/Gly Permease	dagA_2 CT_735	48.133	455	8	17.4	0	4321300	4235700	13566000	9320100	9233000	25415000	6693100	5290200	19520000	17927000	14571000	11210000	65401000	67524000	38512000	29299000	38581000	44118000	3778400	5415700	4806100	5605900	3386300	1959000	288090	282380	904420	621340	615540	1694300	446210	352680	1301300	1195100	971400	747330	4360100	4501600	2567500
1482	gi|15605469	O84741	Ct736	UPF0098 protein CT_736	CT_736	16.508	150	5	34.7	1.3274e-135	6678700	5003200	8551900	8867900	9091800	8280000	2111700	1675900	2962100	3284300	1900400	1515800	139920000	117360000	135450000	129310000	96644000	84644000	28390000	24565000	11900000	9379700	7603200	4402000	1335700	1000600	1710400	1773600	1818400	1656000	422340	335180	592420	656870	380080	303170	27983000	23471000	27090000
1483	gi|15605470	O84742	Ct737	SET Domain protein	CT_737	25.751	219	2	14.2	1.2865e-45	0	0	292880	0	0	0	0	0	0	0	0	115170	6127700	4415600	6965600	3663400	4409200	5349400	0	657520	0	0	0	82697	0	0	26626	0	0	0	0	0	0	0	0	10470	557070	401410	633230
1484	gi|15605471	O84743	Ct738	Metal dependent hydrolase	yycJ CT_738	29.082	262	3	10.3	3.3853e-09	8168400	6583500	4692400	6496500	1557900	3417300	2463600	2521600	1634500	1716100	1960600	1486100	15239000	16234000	7279800	8026500	9061300	11170000	3335300	3627700	2668800	1869700	2327800	3528100	907600	731500	521380	721840	173100	379700	273730	280180	181610	190670	217850	165130	1693200	1803800	808860
1485	gi|15605472	O84744	Ct739	DNA translocase FtsK	ftsK CT_739	87.909	799	10	13.9	2.3294e-51	2531800	3515100	688710	0	1223700	2284200	1123000	607190	705940	0	0	0	39096000	33640000	12316000	10848000	27243000	37143000	554500	0	1367800	623870	674180	913820	63295	87879	17218	0	30593	57104	28074	15180	17648	0	0	0	977400	840990	307910
1486	gi|15605473	O84745	Ct740	Na(+)-translocating NADH-quinone reductase subunit F (Na(+)-NQR subunit F) (Na(+)-translocating NQR subunit F) (EC 1.6.5.8) (NQR complex subunit F) (NQR-1 subunit F)	nqrF nqr6 CT_740	48.513	431	17	52.9	3.3404e-282	7924800	5357100	8764700	10080000	4829800	5658400	11695000	6108300	2951900	3039800	6575000	3082400	494610000	493540000	318970000	287900000	373600000	390010000	35494000	31664000	29911000	27634000	36062000	37885000	377370	255100	417370	480020	229990	269450	556900	290870	140570	144750	313090	146780	23553000	23502000	15189000
1487	gi|15605474	O84746	Ct741	UPF0092 membrane protein CT_741	CT_741	12.784	114	8	44.7	8.1353e-112	37835000	43087000	2843300	2803000	28304000	58177000	26134000	40427000	35669000	27884000	32481000	35621000	550190000	466520000	595190000	435360000	288600000	435490000	30013000	36910000	17496000	6511300	19436000	30579000	6305800	7181200	473880	467170	4717400	9696200	4355600	6737800	5944800	4647300	5413600	5936800	91698000	77754000	99199000
1488	gi|15605476	P0CE15	Ct743	Histone H1-like protein Hc1 (18 kDa histone analog)	hctA CT_743	13.68	125	4	20	0	0	818970	4725700	2630000	378010	441640	1677100	419720	2851800	3788400	3325400	1770900	1322000000	1138800000	775900000	703830000	810580000	902080000	41338000	45656000	11774000	8568900	17787000	24615000	0	818970	4725700	2630000	378010	441640	1677100	419720	2851800	3788400	3325400	1770900	1322000000	1138800000	775900000
1489	gi|15605478	O84750	Ct745	Protoporphyrinogen Oxidase	hemG CT_745	47.188	424	4	11.6	9.6691e-05	784180	653380	782330	933380	391480	335190	645620	600710	747500	614880	1396100	515170	5707800	1110100	3977500	2789500	5355000	16242000	393840	328670	241730	167290	244990	211560	37342	31113	37254	44447	18642	15961	30744	28605	35595	29280	66481	24532	271800	52863	189400
1490	gi|15605479	O84751	Ct746	Coproporphyrinogen-III oxidase (EC 1.3.99.22)	hemN_2 CT_746	52.946	457	17	41.6	1.1693e-93	4205500	6512500	3235800	2857400	6007500	4358600	3146900	3844600	2902900	751960	5099100	315060	63097000	51112000	34745000	16931000	46655000	39771000	4595700	3348400	2909600	2133700	3171600	1103300	150200	232590	115570	102050	214550	155660	112390	137310	103670	26856	182110	11252	2253500	1825400	1240900
1491	gi|15605480	O84752	Ct747	Uroporphyrinogen decarboxylase (UPD) (URO-D) (EC 4.1.1.37)	hemE CT_747	37.703	336	7	25	2.0132e-37	0	586230	1091200	242980	0	3700700	0	224470	0	0	0	1802700	53440000	58500000	50046000	45996000	49637000	60848000	2474100	5586900	0	901930	3750800	1966100	0	53294	99200	22089	0	336430	0	20407	0	0	0	163880	4858200	5318200	4549600
1492	gi|15605481	O84753	Ct748	Transcription-repair-coupling factor (TRCF) (EC 3.6.4.-)	mfd CT_748	121.09	1079	35	39.3	0	10026000	9780900	12656000	11512000	3767100	4840400	5724100	5749800	7749800	2935000	5490600	8790900	109990000	126240000	89601000	66595000	95863000	112280000	17278000	13025000	13323000	206580000	205500000	237930000	139250	135850	175770	159880	52321	67228	79501	79858	107640	40763	76258	122100	1527600	1753400	1244500
1493	gi|15605482	O84754	Ct749	Alanine--tRNA ligase (EC 6.1.1.7) (Alanyl-tRNA synthetase) (AlaRS)	alaS CT_749	97.67	875	45	66.2	0	57476000	51450000	45741000	35217000	70463000	99322000	47161000	32261000	32479000	30958000	55438000	55480000	1028600000	1033600000	167670000	116280000	847660000	902830000	100520000	92993000	71689000	45878000	38865000	34101000	1026400	918740	816810	628870	1258300	1773600	842160	576090	579980	552820	989970	990720	18368000	18457000	2994100
1494	gi|15605483	O84755	Ct750	Transketolase	tktB CT_750	73.123	666	26	54.7	0	33371000	40814000	34794000	28169000	30086000	37195000	12235000	10680000	15170000	6543800	10397000	13387000	488100000	437150000	608180000	484150000	337190000	386110000	43645000	42474000	26477000	16979000	15019000	14634000	1076500	1316600	1122400	908680	970520	1199800	394680	344500	489360	211090	335400	431850	15745000	14102000	19619000
1495	gi|15605484	O84756	Ct751	AMP Nucleosidase	amn CT_751	32.048	289	6	20.8	1.9258e-30	1709700	1310300	9221600	5115900	1948800	0	0	0	0	461740	0	0	35553000	33090000	8735800	5233200	18902000	22010000	5142200	6179800	1067300	1066000	1890200	1015100	122120	93595	658690	365420	139200	0	0	0	0	32981	0	0	2539500	2363600	623990
1496	gi|15605485	O84757	Ct752	Elongation factor P 2 (EF-P 2)	efp2 CT_752	21.52	190	8	36.8	3.3043e-49	11679000	9219400	24212000	25056000	22199000	23549000	3424000	3267600	7091900	2333500	8707600	6223500	222970000	219790000	261450000	202060000	294360000	357590000	10239000	11085000	11821000	5839900	6824500	5834100	1167900	921940	2421200	2505600	2219900	2354900	342400	326760	709190	233350	870760	622350	22297000	21979000	26145000
1497	gi|15605486	O84758	Ct753	Uncharacterized protein	CT_753	8.6169	74	2	28.4	3.2779e-06	0	0	0	0	60898	87444	0	0	0	0	0	0	1361500	957410	676370	652640	983770	787560	745650	262220	0	0	0	0	0	0	0	0	12180	17489	0	0	0	0	0	0	272300	191480	135270
1498	gi|15605487	O84759	Ct754	Phosphohydrolase	icc CT_754	32.716	290	8	35.5	2.3046e-84	0	331520	6507400	4715300	683880	1460900	0	1034600	0	448260	6502100	1635800	332860000	320890000	163990000	89084000	168240000	193590000	9740300	9221400	3556600	2500400	6058000	5687100	0	25501	500570	362710	52606	112380	0	79582	0	34482	500160	125830	25604000	24684000	12615000
1499	gi|15605488	O84760	Ct755	HSP60	groEL_3 CT_755	56.18	512	9	23.6	9.0454e-272	317590	388680	0	616440	0	0	102200	1754000	0	0	485960	736720	24013000	18816000	9077100	9169700	20191000	22477000	1174500	877900	745190	654370	985450	1465000	12215	14949	0	23709	0	0	3930.8	67461	0	0	18691	28335	923580	723680	349120
1500	gi|15605489	O84761	Ct756	UDP-N-acetylmuramoyl-tripeptide--D-alanyl-D-alanine ligase (EC 6.3.2.10)	murF CT_756	49.291	450	13	35.1	4.2686e-205	4625200	3675700	3800400	1956000	3141900	2561500	5972800	5025800	3967600	1713700	3130000	3550500	62122000	49059000	32196000	19423000	45640000	58931000	1892900	3202100	4367500	1833200	2785300	2576600	192720	153150	158350	81499	130910	106730	248870	209410	165320	71404	130420	147940	2588400	2044100	1341500
1501	gi|15605491	O84763	Ct758	UDP-N-acetylmuramoylalanine--D-glutamate ligase (EC 6.3.2.9) (D-glutamic acid-adding enzyme) (UDP-N-acetylmuramoyl-L-alanyl-D-glutamate synthetase)	murD CT_758	46.112	416	3	11.1	3.4092e-19	0	0	0	0	0	0	0	0	0	0	0	0	6509900	6825500	6909400	3094800	4739200	6118000	0	0	0	0	0	0	0	0	0	0	0	0	0	0	0	0	0	0	271250	284390	287890
1502	gi|15605492	O84764	Ct759	Muramidase (Invasin repeat family)	nlpD CT_759	27.211	245	10	55.9	1.3881e-160	13647000	11484000	54232000	47374000	14815000	27555000	21226000	23735000	18684000	11321000	12696000	18045000	167600000	165310000	55760000	40110000	96638000	141060000	8501000	6423300	5186600	2990900	5560000	7022100	852920	717730	3389500	2960900	925930	1722200	1326600	1483500	1167800	707550	793510	1127800	10475000	10332000	3485000
1503	gi|15605494	O84766	Ct761	UDP-N-acetylglucosamine--N-acetylmuramyl-(pentapeptide) pyrophosphoryl-undecaprenol N-acetylglucosamine transferase (EC 2.4.1.227) (Undecaprenyl-PP-MurNAc-pentapeptide-UDPGlcNAc GlcNAc transferase)	murG CT_761	38.389	352	5	17	1.0882e-08	123550	375760	856510	0	298380	3454500	567770	3925800	68579	0	2614200	3058500	19728000	31891000	32573000	27770000	20903000	24982000	0	2325800	2723500	0	6052700	7503000	7267.6	22103	50383	0	17552	203210	33399	230930	4034	0	153780	179910	1160500	1876000	1916100
1504	gi|15605495	O84767	Ct762	Bifunctional enzyme MurC/Ddl [Includes: UDP-N-acetylmuramate--L-alanine ligase (EC 6.3.2.8) (UDP-N-acetylmuramoyl-L-alanine synthetase); D-alanine--D-alanine ligase (EC 6.3.2.4) (D-Ala-D-Ala ligase) (D-alanylalanine synthetase)]	murC/ddl CT_762	89.229	803	18	30.6	2.2299e-229	3432800	1853000	4031800	891850	6527900	8275400	4135100	2275700	2677700	954550	3141300	3379600	87185000	89911000	6127800	5398200	66749000	72067000	3399900	2520100	1849300	261650	149460	0	83726	45196	98336	21752	159220	201840	100860	55505	65310	23282	76618	82430	2126500	2192900	149460
1505	gi|15605496	O84768	Ct763	Uncharacterized protein	CT_763	15.14	139	6	42.4	3.1675e-23	46524000	24039000	48073000	44044000	55915000	32155000	7876400	8741800	20275000	12690000	11704000	24031000	122540000	139050000	89987000	79543000	114310000	71257000	7196900	5492400	3519500	2134700	2979500	4026700	7754100	4006400	8012100	7340700	9319200	5359100	1312700	1457000	3379200	2115000	1950700	4005100	20423000	23175000	14998000
1506	gi|15605498	O84770	Ct765	Anti-sigma factor antagonist	rsbV_2 CT_765	12.411	110	12	74.5	4.3591e-95	2551900	2621800	2089900	1971000	4314400	4388200	2462600	2575100	2453100	325100	2368300	1798500	357930000	341310000	365370000	248760000	144630000	151430000	29463000	22417000	19282000	6057200	14587000	18758000	231990	238340	189990	179180	392220	398930	223870	234100	223010	29554	215300	163500	32539000	31028000	33215000
1507	gi|15605499	O84771	Ct766	tRNA dimethylallyltransferase (EC 2.5.1.75) (Dimethylallyl diphosphate:tRNA dimethylallyltransferase) (DMAPP:tRNA dimethylallyltransferase) (DMATase) (Isopentenyl-diphosphate:tRNA isopentenyltransferase) (IPP transferase) (IPPT) (IPTase)	miaA CT_766	38.075	314	6	24.8	3.9436e-114	4446200	2588800	2654900	2721800	2517400	2507300	1531700	1472900	1813400	1828200	2726000	2361800	35498000	22514000	20667000	14792000	17994000	18883000	6665600	5329700	4658400	3500000	1143900	7883100	247010	143820	147500	151210	139850	139290	85097	81829	100750	101560	151440	131210	1972100	1250800	1148200
1508	gi|15605501	O84773	Ct768	Uncharacterized protein	CT_768	64.272	562	34	67.4	0	64656000	60519000	165120000	161100000	89638000	112530000	61715000	54984000	67357000	65433000	79286000	103210000	1011500000	1083800000	1273400000	1322100000	818620000	986180000	96710000	94364000	52781000	62553000	40485000	41494000	1847300	1729100	4717800	4603000	2561100	3215100	1763300	1571000	1924500	1869500	2265300	2948900	28901000	30965000	36382000
1509	gi|15605502	O84774	Ct769	Ribosomal silencing factor RsfS	ybeB rsfS CT_769	13.412	119	3	18.5	2.5615e-07	0	0	0	0	0	80888	174460	0	0	192680	0	0	3823200	3446300	2457600	3120900	400490	617310	0	173550	0	0	0	0	0	0	0	0	0	16178	34891	0	0	38536	0	0	764640	689260	491530
1510	gi|15605503	O84775	Ct770	3-oxoacyl-[acyl-carrier-protein] synthase 2 (EC 2.3.1.179)	fabF CT_770	44.818	418	21	60.5	0	68934000	69705000	56453000	50094000	58630000	90192000	36535000	27686000	14800000	12796000	17245000	26396000	1191600000	1168000000	934620000	721430000	1107700000	1065000000	134490000	119700000	104440000	86957000	123820000	114440000	3628100	3668700	2971200	2636500	3085800	4747000	1922900	1457200	778950	673490	907620	1389300	62713000	61476000	49190000
1511	gi|15605504	O84776	Ct771	Hydrolase/phosphatase homolog	CT_771	17.359	150	15	91.3	0	119760000	74990000	173790000	172440000	140250000	173320000	64940000	66320000	83026000	75845000	95728000	101770000	1768400000	1879300000	1185300000	1099300000	1253700000	1479000000	193040000	211970000	92273000	74323000	90023000	92246000	8554300	5356400	12414000	12317000	10018000	12380000	4638600	4737200	5930400	5417500	6837700	7269100	126320000	134240000	84661000
1512	gi|15605505	O84777	Ct772	Inorganic pyrophosphatase (EC 3.6.1.1) (Pyrophosphate phospho-hydrolase) (PPase)	ppa CT_772	23.39	209	12	70.3	0	10509000	10472000	33256000	45199000	27965000	43672000	1398800	3264600	4405800	3758300	8393000	5533300	656650000	613120000	521390000	413390000	427020000	540740000	29442000	35894000	19502000	16236000	23408000	29557000	875780	872690	2771300	3766600	2330400	3639300	116570	272050	367150	313190	699410	461110	54721000	51093000	43449000
1513	gi|15605506	O84778	Ct773	Leucine Dehydrogenase	ldh CT_773	37.25	346	12	45.1	0	13727000	11172000	13868000	11443000	24309000	36714000	26319000	22313000	20759000	9511500	34393000	40952000	455100000	489850000	450570000	371240000	382910000	459130000	53783000	48068000	34207000	22264000	39339000	38739000	857930	698230	866760	715180	1519300	2294600	1644900	1394600	1297400	594470	2149600	2559500	28444000	30616000	28160000
1514	gi|15605508	O84780	Ct775	SnGlycerol 3-P Acyltransferase	CT_775	29.23	253	15	66.4	1.6166e-296	844880	1056900	9147200	5300700	6456900	6727100	2612100	1478700	2840700	1873400	2208400	2086600	314910000	334110000	225070000	200700000	180240000	231220000	14317000	13353000	6601500	4387900	9480000	7739000	56326	70462	609810	353380	430460	448480	174140	98581	189380	124890	147230	139110	20994000	22274000	15004000
1515	gi|15605509	O84781	Ct776	Acylglycerophosphoethanolamine Acyltransferase	aas CT_776	59.362	537	26	57.5	0	14005000	13369000	23490000	20637000	15954000	27810000	10860000	12710000	11903000	8910500	9538500	19980000	555800000	557110000	289410000	269220000	375350000	474420000	97814000	94810000	52788000	39762000	32565000	36303000	482920	460990	810000	711630	550150	958970	374470	438270	410440	307260	328910	688950	19165000	19211000	9979700
1516	gi|15605510	O84782	Ct777	8-amino-7-oxononanoate synthase	bioF CT_777	41.47	377	2	6.4	0.00055436	108200	177020	0	0	138480	1046600	0	0	0	0	258160	174860	2225300	2851500	2660400	1964900	1488600	2159000	298850	0	0	0	197220	189120	7728.6	12644	0	0	9891.5	74761	0	0	0	0	18440	12490	158950	203680	190030
1517	gi|15605513	O84785	Ct780	Thioredoxin Disulfide Isomerase	CT_780	18.552	164	7	61.6	0	2634000	821900	7955200	8107200	6162700	5453700	3594100	2418300	1200400	1223600	1982700	778500	1203700000	969200000	858180000	635310000	656020000	729830000	119390000	101640000	47495000	34048000	45312000	38807000	292670	91322	883910	900800	684740	605970	399350	268700	133370	135960	220300	86500	133750000	107690000	95353000
1518	gi|15605514	O84786	Ct781	Lysine--tRNA ligase (EC 6.1.1.6) (Lysyl-tRNA synthetase) (LysRS)	lysS CT_781	60.105	526	19	45.6	0	98961	647930	5147500	9654100	3408500	11022000	1016000	834660	4018600	2787300	1804000	4501600	178110000	162130000	130970000	129070000	134930000	155140000	27659000	21144000	7549400	10529000	3415700	8079100	3534.3	23140	183840	344790	121730	393650	36286	29809	143520	99546	64428	160770	6361000	5790400	4677400
1519	gi|15605515	O84787	Ct782	Cysteine--tRNA ligase (EC 6.1.1.16) (Cysteinyl-tRNA synthetase) (CysRS)	cysS CT_782	57.239	477	16	36.4	5.5354e-272	13823000	7608900	17393000	10260000	17072000	18233000	10383000	6091000	4965800	4302700	4047200	4537600	317000000	285320000	166000000	128570000	231630000	276700000	33721000	34617000	14376000	9324300	15519000	15777000	600980	330820	756200	446080	742250	792730	451430	264830	215910	187070	175960	197290	13783000	12405000	7217400
1520	gi|15605516	O84788	Ct783	Predicted disulfide bond isomerase	CT_783	39.669	349	7	25.2	2.7216e-119	593960	691850	1599100	0	981890	2369600	0	0	1802400	0	0	706420	55383000	47820000	29196000	24605000	38107000	38211000	564740	515030	665210	0	685500	630900	34939	40697	94066	0	57758	139390	0	0	106020	0	0	41554	3257800	2812900	1717400
1521	gi|15605520	O84792	Ct787	30S ribosomal protein S14	rpsN rs14 CT_787	11.716	101	6	40.6	5.4125e-42	42511000	42887000	726100	1611100	53007000	68390000	27658000	31787000	35168000	22629000	29293000	20299000	347550000	298090000	392980000	187010000	101580000	139210000	42682000	40150000	26526000	6119400	26354000	24532000	8502300	8577400	145220	322210	10601000	13678000	5531600	6357300	7033500	4525800	5858600	4059800	69509000	59618000	78596000
1522	gi|15605521	O84793	Ct788	Leader (60) peptide-periplasmic	CT_788	19.123	166	4	28.3	1.2976e-69	0	0	1851600	1023800	0	153130	255690	320250	0	0	431700	0	70249000	39019000	46908000	29800000	16459000	17129000	1506900	602210	2115000	3956100	1133200	4598200	0	0	308600	170630	0	25522	42615	53375	0	0	71950	0	11708000	6503100	7818000
1523	gi|15605523	O84795	Ct790	Uncharacterized protein	CT_790	18.402	164	5	39	1.3246e-214	13498000	15348000	26080000	24080000	24764000	24916000	19227000	18071000	26889000	20081000	17956000	24262000	333340000	347790000	195830000	186200000	225560000	238630000	30499000	29731000	12557000	10025000	11813000	13642000	1928300	2192600	3725800	3440000	3537600	3559400	2746700	2581600	3841200	2868700	2565200	3466000	47619000	49684000	27975000
1524	gi|15605524	O84796	Ct791	UvrABC system protein C (Protein UvrC) (Excinuclease ABC subunit C)	uvrC CT_791	68.56	598	13	24.7	6.6368e-91	1940300	1012600	4134500	4082900	979640	293950	3141600	1804700	1439000	3671700	151200	5153500	52682000	52540000	76010000	65090000	39713000	37234000	4145200	5926100	742680	677440	0	623490	53898	28127	114850	113410	27212	8165.3	87268	50130	39971	101990	4199.9	143150	1463400	1459400	2111400
1525	gi|15605525	O84797	Ct792	DNA mismatch repair protein MutS	mutS CT_792	92.13	820	34	52.9	0	15596000	13831000	20042000	18669000	19091000	29746000	11300000	9524100	12889000	9780000	9307900	10573000	470820000	470910000	33138000	34867000	441540000	493650000	23858000	23117000	13480000	9792000	11690000	11179000	311920	276620	400840	373370	381820	594920	226000	190480	257780	195600	186160	211460	9416400	9418100	662760
1526	gi|15605527	O84799	Ct794	DNA primase (EC 2.7.7.-)	dnaG CT_794	68.036	595	9	19.8	7.281e-45	140710000	173940000	29308000	36082000	43349000	104990000	85546000	104690000	17338000	60860000	123950000	171490000	62109000	61728000	86131000	32902000	36598000	52397000	169500000	168820000	186490000	278350	453120000	516520000	3517600	4348600	732710	902060	1083700	2624900	2138600	2617200	433460	1521500	3098900	4287300	1552700	1543200	2153300
1527	gi|15605530	P0CE22	Ct796	Glycine--tRNA ligase (Glycyl-tRNA synthetase) (GlyRS) (EC 6.1.1.14) [Includes: Glycine--tRNA ligase alpha subunit (Glycyl-tRNA synthetase alpha subunit); Glycine--tRNA ligase beta subunit (Glycyl-tRNA synthetase beta subunit)]	glyQS glyQ glyS CT_796	112.58	1003	42	51.5	0	43002000	40788000	35004000	44020000	59902000	81650000	12699000	11206000	2688600	2990300	9715200	11539000	858010000	811180000	291520000	256750000	749620000	915960000	86913000	76371000	49818000	50316000	48884000	45757000	895880	849750	729250	917080	1247900	1701000	264560	233470	56013	62299	202400	240390	17875000	16900000	6073400
1528	gi|15605531	O84803	Ct797	CDP-diacylglycerol--glycerol-3-phosphate 3-phosphatidyltransferase	pgsA_2 CT_797	22.753	202	6	26.2	3.0143e-24	0	184240	1194800	2386800	2389200	1629000	1136100	1601400	2244300	883740	1096000	3643700	61028000	78295000	90080000	56593000	62919000	82705000	8705600	10687000	2879300	2153200	1477500	4908600	0	16749	108620	216980	217200	148090	103280	145580	204030	80340	99638	331240	5548000	7117800	8189100
1529	gi|15605532	O84804	Ct798	Glycogen synthase (EC 2.4.1.21) (Starch [bacterial glycogen] synthase)	glgA CT_798	53.369	474	24	61.8	0	6425900	7298500	15041000	26786000	1882100	10787000	8663900	3391600	1959700	206100	2938900	9066000	560530000	483120000	183400000	167980000	418810000	457640000	60587000	55171000	28672000	25337000	32611000	41400000	238000	270320	557060	992080	69709	399540	320890	125620	72581	7633.3	108850	335780	20760000	17893000	6792700
1530	gi|15605533	O84805	Ct799	50S ribosomal protein L25 (General stress protein CTC)	rplY ctc CT_799	20.439	185	10	62.7	0	249090000	157970000	348710000	342350000	269420000	306020000	211850000	159120000	348480000	240030000	322130000	344270000	1425700000	1275700000	1117600000	841190000	1088600000	944780000	184450000	139530000	85467000	67580000	88309000	80447000	20757000	13164000	29059000	28529000	22452000	25502000	17654000	13260000	29040000	20002000	26844000	28689000	118810000	106310000	93135000
1531	gi|15605534	O84806	Ct800	Peptidyl-tRNA hydrolase (PTH) (EC 3.1.1.29)	pth CT_800	19.963	179	7	53.1	2.7264e-103	2517600	3046300	6042300	4481200	3072800	3465200	2356800	1963900	2455100	2250500	2573000	2699500	78939000	77010000	41576000	41760000	49794000	62987000	10159000	7929000	1497600	1234400	2192600	4565000	167840	203090	402820	298750	204850	231020	157120	130930	163680	150030	171540	179970	5262600	5134000	2771700
1532	gi|15605535	O84807	Ct801	30S ribosomal protein S6	rpsF rs6 CT_801	12.907	112	6	53.6	5.1625e-237	70160000	70000000	11607000	7175600	68645000	135470000	56923000	57138000	66810000	43804000	22228000	27023000	680490000	586900000	714260000	434570000	275120000	459540000	56844000	49496000	49051000	21270000	24853000	30538000	10023000	10000000	1658100	1025100	9806400	19354000	8131800	8162500	9544300	6257700	3175400	3860500	97212000	83843000	102040000
1533	gi|15605536	O84808	Ct802	30S ribosomal protein S18	rpsR rs18 CT_802	9.4019	81	6	61.7	1.0737e-34	55572000	40769000	6465800	6144500	57561000	85019000	27123000	26612000	38887000	31519000	10210000	12199000	501040000	394520000	477440000	315560000	167830000	116650000	42365000	36075000	19669000	8123000	13946000	16627000	9262100	6794800	1077600	1024100	9593500	14170000	4520600	4435300	6481200	5253200	1701600	2033100	83507000	65754000	79573000
1534	gi|15605537	O84809	Ct803	50S ribosomal protein L9	rplI rl9 CT_803	18.437	167	14	80.8	1.896e-104	194890000	201250000	211820000	222060000	312180000	332150000	73645000	81456000	104640000	70845000	84343000	112700000	1150900000	1466000000	1217400000	838460000	1152200000	1212100000	79577000	102230000	46059000	33179000	49088000	64614000	14991000	15481000	16294000	17082000	24014000	25550000	5665000	6265800	8049200	5449600	6487900	8669600	88534000	112770000	93646000
1536	gi|15605540	O84812	Ct806	Insulinase family/Protease III	ptr CT_806	108.37	956	40	56	0	64078000	62046000	58212000	52881000	101300000	139440000	45407000	36427000	32994000	22742000	46582000	47220000	1696700000	1681500000	404670000	314920000	1236800000	1383000000	189030000	158510000	113590000	84968000	77584000	75702000	1456300	1410100	1323000	1201800	2302200	3169000	1032000	827880	749870	516860	1058700	1073200	38561000	38215000	9197100
1537	gi|15605541	O84813	Ct807	Glycerol-3-P Acyltransferase	plsB CT_807	37.91	331	11	30.8	3.2937e-40	1612200	3196300	940380	1517200	2238800	7138600	1238800	1453600	732760	944830	4247000	4519500	58397000	74357000	50225000	49845000	58211000	67600000	4998300	4344500	2008100	3050100	5551500	7638600	94836	188020	55316	89247	131690	419920	72869	85506	43104	55578	249820	265850	3435100	4373900	2954400
1538	gi|15605542	O84814	Ct808	Axial Filament Protein	cafE CT_808	59.336	512	24	55.3	0	16146000	24009000	77055000	87744000	33455000	42732000	27384000	23081000	41999000	36939000	29602000	15718000	463770000	431540000	598310000	543590000	373630000	413920000	59759000	35309000	27779000	26972000	21974000	30471000	556750	827890	2657100	3025700	1153600	1473500	944270	795890	1448300	1273700	1020700	542010	15992000	14881000	20631000
1539	gi|15605544	O84816	Ct810	50S ribosomal protein L32	rpmF rl32 CT_810	6.4835	59	3	57.6	3.3097e-13	8554500	6300500	731400	339530	2688000	39124000	3407000	5058700	2137800	237120	659000	1256600	51409000	58242000	117180000	22936000	2692400	6380200	4709000	69610	7940200	17092	12273000	13797000	2851500	2100200	243800	113180	896010	13041000	1135700	1686200	712590	79040	219670	418850	17136000	19414000	39060000
1540	gi|15605545	O84817	Ct811	Phosphate acyltransferase (EC 2.3.1.n2) (Acyl-ACP phosphotransacylase) (Acyl-[acyl-carrier-protein]--phosphate acyltransferase) (Phosphate-acyl-ACP acyltransferase)	plsX CT_811	34.438	321	3	15.3	3.3949e-243	503140	858360	570270	559560	1293400	1060400	287850	256020	326450	0	242470	764340	11553000	8287500	6018900	6146400	8188600	8079200	542340	830960	0	354440	495090	668520	38703	66027	43867	43043	99490	81566	22143	19694	25112	0	18652	58795	888690	637500	462990
1541	gi|15605546	O84818	Ct812	Probable outer membrane protein PmpD (Polymorphic membrane protein D)	pmpD CT_812	160.75	1531	59	51.5	0	284370000	281710000	278890000	293290000	310980000	467130000	138660000	108920000	128870000	94025000	153640000	213340000	1720000000	1617700000	1403300000	1189200000	1335500000	1433800000	148680000	155090000	135620000	92850000	77494000	76887000	4308700	4268300	4225600	4443800	4711900	7077700	2100900	1650300	1952500	1424600	2327900	3232500	26060000	24511000	21262000
1542	gi|15605547	O84819	Ct813	Uncharacterized protein	CT_813	29.584	264	2	8.3	8.2746e-08	0	0	1401300	0	2139500	3653800	0	0	0	0	0	0	0	5998200	7990300	4241800	6393700	8737000	0	0	0	0	0	0	0	0	87579	0	133720	228360	0	0	0	0	0	0	0	374890	499390
1543	gi|15605548	O84820	Ct814	Uncharacterized protein	CT_814	15.571	133	2	15	8.4012e-50	743340	1090500	606360	163640	637110	843090	1151200	987760	0	277450	684170	480990	338690000	322040000	247940000	255080000	205620000	241560000	23043000	20888000	6320100	4689900	11549000	12934000	106190	155780	86622	23377	91016	120440	164460	141110	0	39636	97739	68712	48385000	46005000	35419000
1544	gi|15605549	O84821	Ct814.1	Uncharacterized protein	CT_814.1	13.663	120	3	21.7	4.3346e-13	0	0	0	0	0	260370	0	0	0	0	0	0	54685000	68488000	41472000	44544000	42184000	53462000	3594600	2304700	1657700	1587900	1718900	1490800	0	0	0	0	0	43395	0	0	0	0	0	0	9114200	11415000	6912000
1545	gi|15605550	O84822	Ct815	Phosphoglucosamine mutase (EC 5.4.2.10)	glmM CT_815	49.39	458	16	38.2	4.4326e-53	14123000	12676000	5329200	7789400	3984000	16744000	9198200	9221900	5715800	3295700	5609300	8260100	123760000	109800000	36960000	31375000	53173000	79037000	8096100	16753000	11163000	3086100	8306800	11287000	564910	507050	213170	311570	159360	669760	367930	368870	228630	131830	224370	330400	4950200	4392000	1478400
1546	gi|15605551	O84823	Ct816	Glutamine--fructose-6-phosphate aminotransferase [isomerizing] (EC 2.6.1.16) (D-fructose-6-phosphate amidotransferase) (GFAT) (Glucosamine-6-phosphate synthase) (Hexosephosphate aminotransferase) (L-glutamine--D-fructose-6-phosphate amidotransferase)	glmS CT_816	67.399	606	19	39.8	6.1054e-281	1655900	4026200	15318000	14325000	5148400	9022600	6774800	4527700	10123000	9876700	8514500	13493000	143570000	157100000	207170000	195300000	142140000	174430000	10474000	6698800	5919200	2657800	3482000	3928300	51746	125820	478700	447650	160890	281960	211710	141490	316350	308650	266080	421660	4486600	4909200	6474100
1547	gi|15605552	O84824	Ct817	Tyrosine Transport	tyrP_1 CT_817	44.266	398	6	17.1	4.9224e-103	6116800	6740400	6233100	5019700	4536500	8055500	4017700	5753100	8899400	4294200	10629000	7088300	63788000	57472000	51739000	50828000	35093000	32812000	3125200	4267400	3334300	2100600	4830300	4706500	382300	421270	389570	313730	283530	503470	251110	359570	556220	268390	664340	443020	3986800	3592000	3233700
1548	gi|15605553	O84825	Ct818	Tyrosine Transport	tyrP_2 CT_818	43.984	397	5	12.6	1.0487e-86	616070	916530	1280000	927060	404490	393300	489960	245220	2989600	0	2608600	2457900	62291000	64879000	54440000	51990000	48414000	49761000	1419800	1681400	800800	1282100	807850	640190	47390	70502	98460	71312	31114	30254	37689	18863	229970	0	200670	189070	4791600	4990700	4187700
1549	gi|15605554	O84826	Ct819	Uncharacterized protein CT_819	CT_819	26.264	238	3	13	1.4205e-08	687720	972310	1189700	111820	388470	1696700	358280	0	475050	435300	0	247220	33806000	34849000	36376000	22882000	32632000	39643000	3007800	4866200	0	581920	987880	516480	85965	121540	148710	13977	48559	212090	44785	0	59381	54412	0	30902	4225800	4356200	4547000
1550	gi|15605555	O84827	Ct820	Signal recognition particle receptor FtsY (SRP receptor)	ftsY CT_820	31.427	284	7	31.3	5.5557e-79	1619900	9409500	8122900	13559000	3734700	8005000	1140700	2391200	3939700	4783300	5596800	10859000	148670000	140580000	84598000	64096000	98547000	115620000	3936900	12422000	2708800	5646000	4405800	18415000	95290	553500	477820	797590	219690	470880	67097	140660	231750	281370	329230	638780	8745500	8269400	4976400
1551	gi|15605556	O84828	Ct821	Succinyl-CoA ligase [ADP-forming] subunit beta (EC 6.2.1.5) (Succinyl-CoA synthetase subunit beta) (SCS-beta)	sucC CT_821	41.863	386	15	53.6	1.6339e-303	2553500	3158800	0	0	0	2346500	1518700	1861800	0	179970	1993400	3083400	256770000	257680000	298630000	242060000	202670000	268100000	29729000	26329000	13835000	9163600	23936000	21462000	116070	143580	0	0	0	106660	69034	84627	0	8180.3	90608	140150	11671000	11713000	13574000
1552	gi|15605557	O84829	Ct822	Succinyl-CoA ligase [ADP-forming] subunit alpha (EC 6.2.1.5)	sucD CT_822	30.243	291	14	70.8	2.8326e-227	1506900	416320	8668800	5826700	830350	502850	1195300	1680300	0	54853	411530	748890	310140000	280500000	197630000	140010000	205530000	218390000	19534000	22202000	8098400	5590200	10996000	10896000	94179	26020	541800	364170	51897	31428	74709	105020	0	3428.3	25721	46806	19384000	17531000	12352000
1553	gi|15605558	P18584	Ct823	Probable periplasmic serine endoprotease DegP-like (EC 3.4.21.107) (59 kDa immunogenic protein) (Protease Do) (SK59)	htrA CT_823	53.243	497	24	48.7	0	97571000	118660000	52129000	46251000	97490000	121710000	83161000	99763000	66561000	42620000	121700000	135910000	1832600000	1788800000	2033700000	1567400000	1432800000	1663500000	149080000	149850000	101050000	94579000	168590000	172210000	4242200	5159000	2266500	2010900	4238700	5291500	3615700	4337500	2894000	1853100	5291400	5909300	79679000	77773000	88423000
1554	gi|15605559	O84831	Ct824	Zinc Metalloprotease (Insulinase family)	CT_824	109.33	974	44	48	0	55624000	55383000	39600000	55567000	62946000	89795000	28648000	24849000	28097000	24678000	19259000	25258000	1407400000	1317200000	532780000	403560000	1229500000	1358000000	176870000	158110000	95206000	101130000	96526000	85215000	1069700	1065100	761540	1068600	1210500	1726800	550920	477860	540330	474570	370360	485740	27065000	25331000	10246000
1555	gi|15605562	O84834	Ct827	Ribonucleoside-diphosphate reductase subunit alpha (EC 1.17.4.1) (Ribonucleotide reductase)	nrdA CT_827	119.42	1047	57	66.7	0	54822000	57746000	63677000	57243000	85613000	123790000	40197000	37640000	42567000	37620000	57226000	58571000	1127800000	1091400000	499410000	403430000	905590000	1016900000	89783000	103380000	71857000	49858000	52780000	49748000	794520	836900	922860	829600	1240800	1794000	582570	545510	616920	545220	829370	848860	16346000	15818000	7237800
1556	gi|15605563	O84835	Ct828	Ribonucleoside-diphosphate reductase subunit beta (EC 1.17.4.1) (Ribonucleotide reductase small subunit)	nrdB CT_828	40.516	346	14	48.8	0	17970000	14561000	12260000	9676000	33167000	38813000	5363700	7057700	2987500	2363600	7466700	12252000	336330000	333340000	338980000	282040000	297240000	324350000	30896000	23751000	14834000	7891100	29782000	26480000	748760	606730	510840	403170	1382000	1617200	223490	294070	124480	98484	311110	510510	14014000	13889000	14124000
1557	gi|15605566	P0CD77	Ct831	UDP-N-acetylenolpyruvoylglucosamine reductase (EC 1.3.1.98) (UDP-N-acetylmuramate dehydrogenase)	murB CT_831	31.68	291	2	6.2	0.00024572	7260100	6749100	2925200	2998600	2024300	3107100	4525900	3691300	3074500	3898800	2890400	3070500	8086400	8921600	10630000	10728000	2551000	4107200	4462900	3669000	2589900	1741000	364010	4256000	518580	482080	208940	214180	144590	221940	323280	263670	219610	278490	206460	219320	577600	637260	759300
1558	gi|15605568	O84840	Ct833	Translation initiation factor IF-3	infC CT_833	19.77	175	6	48.6	0	35851000	26874000	44299000	43981000	49748000	56791000	19475000	20477000	23999000	17894000	24707000	24409000	284890000	317520000	212880000	238610000	253740000	282480000	30424000	32618000	13463000	15449000	14081000	19717000	3259200	2443100	4027200	3998300	4522600	5162800	1770500	1861500	2181700	1626700	2246100	2219000	25899000	28866000	19353000
1559	gi|15605569	P66267	Ct834	50S ribosomal protein L35	rpmI rl35 CT_834	7.3427	64	2	34.4	3.2375e-15	6575300	1987700	239000	132800	6961000	2362900	1830700	760390	1998900	552030	1655000	297710	39621000	3112700	40998000	9380800	17761000	3446600	2935600	1221300	1648900	177970	2513000	498240	3287700	993860	119500	66399	3480500	1181400	915360	380200	999440	276020	827520	148850	19810000	1556400	20499000
1560	gi|15605570	O84842	Ct835	50S ribosomal protein L20	rplT rl20 CT_835	13.909	123	6	45.5	1.431e-40	24431000	22134000	20135000	25326000	50141000	40166000	16513000	17594000	26226000	17254000	8049800	10042000	205440000	174850000	118630000	102710000	96650000	53055000	11200000	10058000	3820800	2343000	3882500	5417600	2443100	2213400	2013500	2532600	5014100	4016600	1651300	1759400	2622600	1725400	804980	1004200	20544000	17485000	11863000
1561	gi|15605571	O84843	Ct836	Phenylalanine--tRNA ligase alpha subunit (EC 6.1.1.20) (Phenylalanyl-tRNA synthetase alpha subunit) (PheRS)	pheS CT_836	38.687	342	13	38.9	4.2973e-165	11060000	40550000	9244200	14041000	10659000	38556000	6119500	11522000	8149600	7519400	6142400	43168000	154030000	188840000	190130000	156430000	142360000	165140000	181510000	171440000	131760000	79528000	61913000	197300000	460820	1689600	385170	585060	444120	1606500	254980	480080	339570	313310	255930	1798700	6417900	7868500	7921900
1562	gi|15605572	O84844	Ct837	Uncharacterized protein	CT_837	76.502	658	37	57.8	0	10243000	3172700	5266600	29628000	5603100	4679600	4387700	3524400	4431800	1873200	2881600	5953300	483950000	447110000	651750000	569960000	288670000	389180000	46538000	39112000	32651000	26770000	16235000	10610000	249820	77384	128450	722620	136660	114140	107020	85962	108090	45687	70282	145200	11804000	10905000	15896000
1564	gi|15605576	O84848	Ct841	ATP-dependent zinc metalloprotease FtsH (EC 3.4.24.-)	ftsH CT_841	101.62	913	56	64.5	0	71557000	76302000	69815000	74715000	106640000	154850000	53147000	48106000	41916000	27709000	60954000	70701000	2708700000	2588400000	756260000	612080000	2144200000	2420600000	238830000	229360000	151210000	138200000	112560000	115230000	1255400	1338600	1224800	1310800	1870900	2716700	932410	843960	735380	486120	1069400	1240400	47521000	45411000	13268000
1565	gi|15605577	O84849	Ct842	Polyribonucleotide nucleotidyltransferase (EC 2.7.7.8) (Polynucleotide phosphorylase) (PNPase)	pnp CT_842	75.498	695	38	62	0	39721000	48654000	77268000	83798000	63243000	86020000	18208000	19076000	20325000	15948000	29718000	36576000	1391200000	1355900000	2178100000	1549100000	985700000	1252900000	120440000	136240000	100190000	87650000	59311000	53781000	902750	1105800	1756100	1904500	1437300	1955000	413820	433540	461920	362460	675400	831270	31617000	30817000	49501000
1566	gi|15605578	P66427	Ct843	30S ribosomal protein S15	rpsO rs15 CT_843	10.4	89	4	41.6	5.1716e-212	16693000	13473000	3934000	3596700	23781000	38567000	9312400	8060400	16341000	12515000	5524400	5782000	234840000	210090000	209110000	159290000	152740000	135960000	16213000	12153000	10448000	3790300	5875400	7489700	5564300	4491200	1311300	1198900	7927100	12856000	3104100	2686800	5446900	4171600	1841500	1927300	78281000	70029000	69702000
1567	gi|15605579	O84851	Ct844	tRNA-specific adenosine deaminase (EC 3.5.4.33)	yfhC tadA CT_844	18.503	163	2	14.1	1.2113e-05	0	0	0	157800	0	0	0	0	0	0	0	0	5125700	5692400	2784500	3450900	3352700	4462000	0	0	203990	0	0	0	0	0	0	15780	0	0	0	0	0	0	0	0	512570	569240	278450
1568	gi|15605581	O84853	Ct846	Uncharacterized protein	CT_846	26.934	234	2	9	3.1483e-10	47588	0	92342	0	44146	70363	0	0	82765	53337	88250	0	7304900	6515600	3868800	2196300	2358100	2625100	100400	0	0	0	0	0	4326.2	0	8394.7	0	4013.3	6396.6	0	0	7524.1	4848.8	8022.7	0	664080	592330	351710
1569	gi|15605582	O84854	Ct847	Uncharacterized protein	CT_847	18.913	172	4	34.3	1.9798e-105	0	0	0	0	0	0	0	0	0	0	0	0	29100000	31259000	24011000	15979000	16940000	16294000	839140	0	0	0	312920	391870	0	0	0	0	0	0	0	0	0	0	0	0	2645500	2841700	2182800
1570	gi|15605584	O84856	Ct849	Uncharacterized protein	CT_849	17.526	159	3	25.2	1.6703e-66	0	0	0	0	0	0	0	0	0	0	0	0	24086000	24720000	18766000	20542000	16028000	20033000	0	434970	0	379070	0	905590	0	0	0	0	0	0	0	0	0	0	0	0	3010700	3090000	2345700
1571	gi|15605585	O84857	Ct849.1	Uncharacterized protein	CT_849.1	6.8426	62	2	32.3	7.6995e-12	1777900	1334500	1750500	1478900	1788100	1332400	390590	506300	798110	710800	319420	869690	10190000	12386000	4256800	3493800	5726000	5629400	606270	814760	403730	134890	512900	495540	355580	266890	350110	295780	357620	266480	78117	101260	159620	142160	63884	173940	2038000	2477100	851350
1572	gi|15605587	O84859	Ct851	Methionine aminopeptidase (MAP) (MetAP) (EC 3.4.11.18) (Peptidase M)	map CT_851	32.64	291	8	32.6	3.4609e-25	2200200	0	11251000	11818000	654600	3329800	0	0	1499300	560340	0	0	69955000	70513000	18368000	5145000	52032000	61069000	2350800	3471000	4735600	589630	2215400	3132600	146680	0	750050	787870	43640	221990	0	0	99953	37356	0	0	4663700	4700900	1224600
1573	gi|15605591	O84863	Ct855	Fumarate hydratase class II (Fumarase C) (EC 4.2.1.2)	fumC CT_855	50.338	463	17	52.1	9.7554e-304	7984700	9265500	188850	3889600	4531000	4167000	5528400	1472300	2903000	2687200	1430100	4699500	331620000	304000000	133140000	104200000	183320000	207420000	18350000	16129000	15042000	13838000	11059000	28995000	319390	370620	7553.9	155580	181240	166680	221140	58893	116120	107490	57204	187980	13265000	12160000	5325500
1574	gi|15605592	O84864	Ct856	Sulfate Transporter	ychM CT_856	61.648	567	9	21.5	1.7574e-265	575630	983850	1366800	1131900	1067100	2421800	1496800	805420	3014300	0	0	2836700	55605000	35411000	42116000	43605000	42745000	44488000	587460	4733700	0	0	626010	2348600	23985	40994	56951	47161	44463	100910	62367	33559	125590	0	0	118200	2316900	1475500	1754800
1575	gi|15605593	O84865	Ct857	IM protein	CT_857	45.968	421	2	4.5	3.5034e-55	0	398030	2578700	887660	1781200	925180	0	718580	1210400	0	1469600	1173200	25347000	25322000	16531000	13185000	15493000	15940000	0	1061800	541060	855130	831950	0	0	30618	198360	68281	137010	71168	0	55276	93105	0	113050	90244	1949700	1947900	1271700
1576	gi|15605594	O84866	Ct858	Protein CT_858	CT_858	67.252	601	3	8.8	1.0659e-14	801520	0	548810	1936500	1276500	324250	0	0	0	0	0	0	3111400	3829000	1606700	1017400	1447700	1417100	0	871890	0	591030	0	0	27639	0	18925	66777	44018	11181	0	0	0	0	0	0	107290	132040	55402
1577	gi|15605595	O84867	Ct859	4-hydroxy-3-methylbut-2-enyl diphosphate reductase (EC 1.17.1.2)	ispH lytB CT_859	34.208	307	15	55.7	8.8129e-270	118930000	117880000	73710000	74185000	146430000	250100000	73408000	71885000	45175000	42337000	86284000	123160000	1049700000	1145300000	959780000	739000000	813000000	1011000000	108770000	114770000	55566000	48113000	88997000	93456000	8494700	8420200	5265000	5298900	10459000	17865000	5243400	5134700	3226800	3024100	6163200	8797500	74976000	81810000	68556000
1579	gi|15605600	O84872	Ct864	Tyrosine recombinase XerD	xerD CT_864	34.572	300	8	34.3	3.763e-115	2872400	3178800	0	463180	0	0	0	1923300	1085900	382400	2380500	1622900	26438000	26705000	12431000	9406800	21407000	26480000	1334700	1751400	1251100	498590	9289600	0	143620	158940	0	23159	0	0	0	96165	54295	19120	119030	81144	1321900	1335200	621560
1580	gi|15605601	O84873	Ct865	Uncharacterized protein	CT_865	37.438	329	9	28.6	3.4906e-76	3522000	3424500	3544300	1378800	8687600	15414000	1849400	1738500	2371900	867580	6741800	8371700	59611000	53647000	53279000	34961000	39965000	50604000	4823600	9832300	2066300	1338300	39923000	2516300	153130	148890	154100	59946	377720	670160	80407	75589	103130	37721	293120	363990	2591800	2332500	2316500
1581	gi|15605602	O84874	Ct866	1,4-alpha-glucan branching enzyme GlgB (EC 2.4.1.18) (1,4-alpha-D-glucan:1,4-alpha-D-glucan 6-glucosyl-transferase) (Alpha-(1->4)-glucan branching enzyme) (Glycogen branching enzyme) (BE)	glgB CT_866	84.65	738	7	10.7	3.6919e-20	0	0	0	464960	248100	140050	0	0	531570	1641300	0	0	17029000	12440000	25203000	14347000	15250000	14500000	476010	723550	1359000	0	537450	0	0	0	0	12566	6705.3	3785.2	0	0	14367	44358	0	0	460240	336200	681160
1582	gi|15605605	O84877	Ct869	Probable outer membrane protein PmpE (Polymorphic membrane protein E)	pmpE CT_869	104.7	964	32	57.1	0	2054200	7639300	3313900	6780200	3112100	1570800	872890	1315400	5999400	3337200	7197500	2873200	1408900000	1296500000	518070000	433270000	1155300000	1242200000	128100000	108100000	71732000	61060000	54712000	50625000	51355	190980	82847	169510	77803	39270	21822	32886	149980	83431	179940	71831	35223000	32412000	12952000
1583	gi|15605606	P38008	Ct870	Probable outer membrane protein PmpF (Polymorphic membrane protein F)	pmpF CT_870	112.39	1034	30	37.8	0	2288600	3149200	3405400	3444100	34417	1401000	1540400	1706100	554350	1316100	493040	2261200	630700000	676610000	732370000	649550000	547730000	656170000	48954000	46103000	19056000	22214000	43586000	47056000	47680	65608	70945	71753	717.02	29188	32092	35543	11549	27419	10272	47109	13140000	14096000	15258000
1584	gi|15605607	O84879	Ct871	Probable outer membrane protein PmpG (Polymorphic membrane protein G)	pmpG CT_871	107.37	1013	34	51.5	0	17673000	7758700	21051000	8369500	9328000	10285000	16562000	3837200	27653000	13047000	17938000	6972800	2082700000	1919800000	816320000	591000000	1747800000	1910500000	219070000	208170000	132320000	109220000	134670000	119100000	453150	198940	539780	214600	239180	263710	424660	98391	709040	334540	459940	178790	53401000	49226000	20931000
1585	gi|15605608	O84880	Ct872	Probable outer membrane protein PmpH (Polymorphic membrane protein H)	pmpH CT_872	107.9	1016	40	49.5	0	3460800	13936000	6385500	3965700	5988800	10940000	3998500	5664400	4334100	2194500	3115500	10570000	1909200000	1857400000	729810000	595890000	1663100000	1909700000	186080000	179670000	137680000	97505000	110800000	106930000	78654	316730	145130	90131	136110	248640	90875	128740	98503	49875	70807	240220	43392000	42214000	16587000
1586	gi|15605610	O84882	Ct874	Probable outer membrane protein PmpI (Polymorphic membrane protein I)	pmpI CT_874	95.592	878	26	38.3	0	24032000	20469000	24822000	22375000	24420000	36207000	3404100	3110700	3581900	6412000	7535800	9723200	221910000	220780000	129690000	93003000	221930000	248980000	17306000	19936000	16778000	9832200	33699000	10470000	600810	511720	620560	559370	610510	905190	85103	77767	89546	160300	188390	243080	5547800	5519600	3242300
1587	gi|297749883	A0A0E9DF14	pGP6-D	Virulence plasmid protein pGP6-D	ERS075193_01066	28.344	247	12	58.7	6.5556e-276	2022000	1279400	5680600	3533100	5053100	2713100	447970	1010300	4923800	333070	5864200	2429200	170570000	152450000	168910000	90010000	86971000	131210000	7663400	4677900	6325400	2201800	4900600	3034100	134800	85292	378710	235540	336870	180870	29865	67353	328250	22205	390950	161950	11372000	10163000	11260000
1588	gi|297749884	A0A0E9CJ90	pGP5-D	Virulence plasmid parA family protein pGP5-D	soj_1	29.534	264	10	48.1	0	0	0	1642800	602050	0	0	1429900	1516500	884800	1682400	6787900	7883800	81730000	85939000	58525000	50905000	53562000	54504000	1056300	1404500	1123600	958650	2228600	3336400	0	0	91269	33447	0	0	79437	84250	49155	93466	377110	437990	4540600	4774400	3251400
1589	gi|297749886	A0A0J9X1J3	pGP3-D	Virulence plasmid protein pGP3-D	CTDLC_p005	27.787	264	13	61.7	1.4479e-273	383120	0	0	3304100	390070	505020	238080	229520	0	5241600	236480	1356700	243080000	240140000	168310000	135310000	175880000	188200000	11636000	11231000	8274900	5478800	8162000	9919500	25541	0	0	220270	26005	33668	15872	15301	0	349440	15765	90449	16206000	16010000	11221000
1590	gi|297749887	A0A0E9DD97	pGP2-D	Virulence plasmid protein	ERS075193_01062	41.02	351	4	9.4	9.8223e-05	16224000	18226000	15908000	0	40294000	34976000	10791000	0	23639000	551890	17123000	1147100	52982000	73740000	103560000	7902200	74962000	8460600	11961000	481010	7317600	0	4929800	0	648980	729050	636320	0	1611700	1399100	431640	0	945560	22075	684940	45885	2119300	2949600	4142400
1591	gi|297749888	A0A0E9DLG0	pGP1-D	Replicative DNA helicase	dnaB_2	51.398	451	15	38.4	4.1525e-283	4264800	3203800	5840700	2762200	2374800	2688200	69406000	65161000	73475000	42021000	42425000	60261000	22911000	19163000	7763000	7720400	13356000	13028000	1260500	2513800	134590	1131200	1572600	1729400	152310	114420	208600	98649	84814	96007	2478800	2327200	2624100	1500700	1515200	2152200	818250	684380	277250
1592	gi|571043276	O84188	Ct185	Glucose-6-phosphate 1-dehydrogenase (G6PD) (EC 1.1.1.49)	zwf CT_185	51.062	439	22	67	0	5180700	3921500	17242000	31900000	8383700	17794000	1382300	8993400	3284200	13321000	2812200	5091100	469740000	477910000	290750000	248540000	393740000	435590000	60759000	57228000	19008000	10690000	10538000	14934000	199260	150830	663150	1226900	322450	684390	53167	345900	126320	512360	108160	195810	18067000	18381000	11183000
1593	gi|571043277	P66516	Ct342	30S ribosomal protein S21	rpsU rs21 CT_342	6.6659	58	4	41.4	5.6218e-08	4607700	6813800	132180	212730	9188700	11622000	1698100	2467700	2119700	1808800	985160	1253400	43773000	30245000	72650000	39520000	9963200	14777000	4482300	5640900	2197300	753860	1296900	1787400	4607700	6813800	132180	212730	9188700	11622000	1698100	2467700	2119700	1808800	985160	1253400	43773000	30245000	72650000
1594	gi|571043278	O84393	Ct388	UPF0235 protein CT_388	CT_388	12.867	115	4	48.7	8.6157e-124	10097000	7833600	553320	408140	5962100	9358600	12716000	13694000	13988000	10232000	5335200	6519300	94601000	84152000	92742000	61834000	41919000	56484000	9273100	3942300	3606600	1481100	3372000	4852000	1682800	1305600	92221	68024	993690	1559800	2119300	2282400	2331300	1705400	889210	1086600	15767000	14025000	15457000
1595	gi|571043279	P66370	Ct439	30S ribosomal protein S12	rpsL rs12 CT_439	14.524	123	3	36.4	4.5031e-39	17326000	6040900	25902000	29736000	38651000	33429000	8537000	7122800	30081000	18490000	12152000	21226000	96015000	88418000	134780000	81478000	68078000	77433000	19466000	23034000	5972900	5401000	9931900	5687600	2165800	755120	3237800	3717000	4831400	4178600	1067100	890350	3760100	2311300	1519000	2653300	12002000	11052000	16847000
[truncated: 27 more columns]
