# Supplementary material for: Quantitative Protein Profiling of Chlamydia trachomatis Growth Forms Reveals Defense Strategies Against Tryptophan Starvation
Source: Mol Cell Proteomics. 2016 Oct 26;15(12):3540–50. doi: 10.1074/mcp.M116.061986 (PMC5141270; doi:10.1074/mcp.M116.061986)
Supplement: Supplemental Data [file 10.1074_M116.061986_mcp.M116.061986-3.xlsx]

## Sheet: Total list
Proteins identified in at least 2 of either RB, EB or ARB samples with minimum 2 peptides
Ct no	Gene	Protein description	Functional category	Subcategory	Comments	No of Trp	Molar Trp %	p-value, BH corrected	p<0.05	RB/EB fold change	ARB/EB fold change	RB/ARB fold change	p<0.05 RB vs EB	p<0.05 ARB vs EB	p<0.05 ARB vs RB
Ct002	gatC	Glu-tRNA Gln amidotransferase C subunit	Translation	translation: aminoacyl-tRNA synthetases		0	0	0.60122	No	0.258947	0.219939	1.17736	No	No	No
Ct003	gatA	amidase/ Glu-tRNA Gln amidotransferase subunit A	Translation	translation: aminoacyl-tRNA synthetases		1	0.203666	0.079375	No	0.89073	1.10711	0.804553	No	No	No
Ct004	gatB	Glu-tRNA Gln amidotransferase subunit B	Translation	translation: aminoacyl-tRNA synthetases		4	0.819672	0.348325	No	0.887742	0.775826	1.14425	No	No	No
Ct005		Chlamydia-specific conserved hypothetical protein	Uncategorized	Uncategorized: Chlamydia-specific proteins	Inclusion membrane protein	4	1.10193	0.577192	No	0.56727	0.707967	0.801266	No	No	No
Ct007		Chlamydia-specific hypothetical protein	Uncategorized	Uncategorized: Chlamydia-specific proteins		5	1.58228	0.577192	No	0.665905	0.874679	0.761314	No	No	No
Ct008	rnhC	ribonuclease HII	Transcription	transcription: RNA degradation		1	0.333333	0.509771	No	2.00712	2.25232	0.891136	No	No	No
Ct009	yfgA	conserved hypothetical protein (YfgA-related)	Uncategorized	Uncategorized: conserved Uncategorized protein	Uniprot: Predicted HTH Transcriptional Regulator	4	2.7972	0.522451	No	4.88178	2.51207	1.94333	No	No	No
Ct010	htrB	lipid A biosynthesis, lauroyl acyltransferase (htrB)	Lipid metabolism			4	0.879121	0.55335	No	3.42284	2.42151	1.41351	No	No	No
Ct011		Chlamydia-specific hypothetical protein	Uncategorized	Uncategorized: Chlamydia-specific proteins		7	1.67464	0.025864	Yes	3.20581	2.94436	1.0888	Yes	Yes	No
Ct012	ybbP	conserved hypothetical protein (basic)	Uncategorized			3	1.13636	0.618445	No	0.974917	2.63227	0.370371	No	No	No
Ct013	cydA	cytochrome oxidase D subunit I	Energy metabolism	energy metabolism: electron transport		15	3.36323	0.00918455	Yes	0.333802	0.310688	1.07439	Yes	Yes	No
Ct014	cydB	cytochrome oxidase d subunit II	Energy metabolism	energy metabolism: electron transport		7	1.983	0.18285	No	0.461002	0.157479	2.92739	No	No	No
Ct015	phoH	probable PhoH-like protein (ATPase)	Uncategorized			2	0.460829	0.0277008	Yes	0.974643	2.54021	0.383687	No	Yes	Yes
Ct016		Chlamydia-specific hypothetical protein (acidic)	Uncategorized	Uncategorized: Chlamydia-specific Uncategorized protein		2	0.826446	0.350052	No	1.17511	0.436491	2.69217	No	No	No
Ct017		Chlamydia-specific hypothetical protein (basic)	Uncategorized	Uncategorized: Chlamydia-specific proteins		3	0.692841	0.0764131	No	1.76866	1.51217	1.16962	No	No	No
Ct019	ileS	isoleucyl-tRNA synthetase	Translation	translation: aminoacyl-tRNA synthetases		25	2.41313	0.00783215	Yes	0.842679	0.308565	2.73096	No	Yes	Yes
Ct020	lepB	signal peptidase I	Cellular processes	cellular processes: secretion		4	0.636943	0.136695	No	2.23683	3.09341	0.723097	No	No	No
Ct022	rpmE2	5S ribosomal protein L31	Translation	translation: ribosomal proteins		0	0	0.0383085	Yes	6.82229	4.17007	1.63602	Yes	Yes	No
Ct023	prfA	peptide chain release factor I	Translation	translation: translation factors		1	0.278552	0.358001	No	1.46284	0.430184	3.4005	No	No	No
Ct025	ffh	signal recognition particle GTPase protein (SRP) (54 kDa)	Cellular processes	cellular processes: secretion		2	0.446429	0.280294	No	1.76194	1.66264	1.05973	No	No	No
Ct026	rpsP	3S ribosomal S16 protein	Translation	translation: ribosomal proteins		2	1.72414	0.019678	Yes	4.99158	3.64994	1.36758	Yes	Yes	No
Ct027	trmD	tRNA (guanine-N-1)-methyltransferase	Translation	translation: tRNA modification		5	1.42045	0.346288	No	1.527	0.675486	2.2606	No	No	No
Ct028	rplS	5S ribosomal protein L19	Translation	translation: ribosomal proteins		0	0	0.588463	No	2.17334	2.73907	0.793459	No	No	No
Ct030	gmk	guanylate kinase	Nucleotide metabolism	Nucleotide metabolism: purines		1	0.487805	0.418488	No	1.47586	0.820021	1.79979	No	No	No
Ct031		Chlamydia-specific hypothetical protein (basic)	Uncategorized	Uncategorized: Chlamydia-specific proteins		1	1	0.610197	No	1.97829	1.55948	1.26856	No	No	No
Ct032	metG	methionyl-tRNA synthetase	Translation	translation: aminoacyl-tRNA synthetases		8	1.45455	0.133484	No	0.93805	0.427103	2.19631	No	No	No
Ct039	dcd	deoxycytidine triphosphate deaminase	Nucleotide metabolism	Nucleotide metabolism: pyrimidines		2	1.05263	0.0333606	Yes	2.69872	2.22063	1.21529	Yes	Yes	No
Ct040	ruvB	Holliday Junction DNA helicase (RuvB)	DNA replication and repair			2	0.598802	0.0670764	No	1.40314	2.68667	0.52226	No	No	No
Ct041		Chlamydia-specific hypothetical protein (acidic)	Uncategorized	Uncategorized: Chlamydia-specific proteins		4	1.48148	0.0262686	Yes	2.52317	2.56075	0.985324	Yes	Yes	No
Ct042	glgX	glycogen debranching protein	Energy metabolism	energy metabolism: starch and sucrose metabolism	KEGG: Carbohydrate metabolism	14	2.1021	0.0850278	No	0.078374	0.150471	0.520859	No	No	No
Ct043	scl1	Chlamydia-specific hypothetical protein (acidic)	Uncategorized	Uncategorized: Chlamydia-specific proteins	Type III secretion system, chaperone	1	0.598802	0.680192	No	1.11713	0.927717	1.20417	No	No	No
Ct044	ssb	single strand DNA-binding protein (SSB)	DNA replication and repair			2	1.27389	0.0128635	Yes	2.86889	3.5842	0.800427	Yes	Yes	No
Ct045	pepA	Leucyl aminopeptidase	Translation	translation: proteases		4	0.801603	0.00363416	Yes	0.32969	0.187989	1.75377	Yes	Yes	Yes
Ct047		Chlamydia-specific conserved hypothetical protein (possible outer membrane protein I)	Uncategorized	Uncategorized: Chlamydia-specific proteins		2	0.636943	0.141659	No	3.85825	2.59588	1.4863	No	No	No
Ct048	yraL	conserved hypothetical protein (possible SAM-dependent methyltransferase)	Uncategorized			3	1.26582	0.158762	No	3.8396	3.70238	1.03706	No	No	No
Ct054	sucA	alpha-ketoglutarate dehydrogenase	Central intermediary metabolism	central intermediary metabolism: TCA cycle	KEGG: Carbohydrate metabolism	10	1.10497	0.0057397	Yes	0.0935468	0.0889214	1.05202	Yes	Yes	No
Ct055	sucB_1	dihydrolipoamide succinyltransferase	Central intermediary metabolism	central intermediary metabolism: TCA cycle	KEGG: Carbohydrate metabolism	1	0.273973	0.976564	No	1.27554	1.107	1.15224	No	No	No
Ct056		conserved hypothetical protein	Uncategorized			2	0.823045	0.376038	No	0.41162	1.85132	0.222339	No	No	No
Ct061	fliA	RNA polymerase alternative sigma factor, WhiG-like (sigma 28-like)	Transcription	transcription: transcription factors		4	1.58103	0.376038	No	0.934834	2.35306	0.397284	No	No	No
Ct062	tyrS	tyrosyl-tRNA synthetase	Translation	translation: aminoacyl-tRNA synthetases		5	1.21359	0.141659	No	1.06782	0.38972	2.73997	No	No	No
Ct063	gnd	6-phosphogluconate dehydrogenase	Energy metabolism	energy metabolism: pentose phosphate cycle	KEGG: Carbohydrate metabolism	8	1.66667	0.0057397	Yes	0.834872	0.215688	3.87073	No	Yes	Yes
Ct064	lepA	GTP-binding protein (possible membrane protein)	Uncategorized			2	0.332226	0.00444868	Yes	1.19192	3.22674	0.369388	No	Yes	Yes
Ct065	tlcA	ADP/ATP translocase I (carrier protein I)(NPT1)	Transport and binding	transport and binding: ATP/ADP translocation		13	2.46212	0.266861	No	1.81312	1.72001	1.05413	No	No	No
Ct066		Chlamydia-specific hypothetical protein (basic)	Uncategorized	Uncategorized: Chlamydia-specific proteins		1	0.632911	0.0057397	Yes	14.4865	12.806	1.13123	Yes	Yes	No
Ct067		ABC transport protein, solute binding component	Transport and binding	transport and binding: general		4	1.22699	0.853546	No	1.66932	1.27057	1.31384	No	No	No
Ct068		ABC transport protein, ATP-binding component	Transport and binding	transport and binding: general		3	1.1583	0.701501	No	1.00968	1.22936	0.821306	No	No	No
Ct069		ABC transport protein, membrane permease	Transport and binding	transport and binding: general		11	2.43902	0.512452	No	2.20605	2.00747	1.09892	No	No	No
Ct071	dxr	conserved hypothetical protein	Uncategorized		KEGG: Metabolism of terpenoids and polyketides	3	0.791557	0.126695	No	0.41992	0.258588	1.6239	No	No	No
Ct072		metalloprotease	Uncategorized			10	1.61551	0.469443	No	1.22886	1.74873	0.702718	No	No	No
Ct073		hypothetical protein (basic)	Uncategorized		Uniprot: Predicted OMP	1	0.307692	0.346288	No	0.468708	0.150332	3.11781	No	No	No
Ct075	dnaN	DNA polymerase III beta chain	DNA replication and repair			0	0	0.158762	No	0.737399	1.63421	0.451228	No	No	No
Ct076	smpB	small protein B (SMPB)	Uncategorized		Uniprot: SsrA-binding protein	1	0.662252	0.00164817	Yes	8.11104	14.6871	0.552256	Yes	Yes	No
Ct078	folD	methylenetetrahydrofolate dehydrogenase	Cofactor biosynthesis	cofactor biosynthesis: folate		1	0.348432	0.811844	No	1.32647	1.06768	1.24238	No	No	No
Ct080	ltuB	Chlamydia-specific hypothetical protein (basic)	Uncategorized	Uncategorized: Chlamydia-specific proteins	Uniprot: Late transcription unit B protein	0	0	0.891414	No	1.14069	0.875896	1.30232	No	No	No
Ct083		Chlamydia-specific hypothetical protein (basic)	Uncategorized	Uncategorized: Chlamydia-specific proteins		3	1.875	0.423003	No	0.491105	0.754199	0.651162	No	No	No
Ct085		conserved hypothetical protein (with ACR)	Uncategorized		Uniprot: Menaquinone biosynthetic process	7	1.20898	0.308626	No	6.11234	3.72416	1.64127	No	No	No
Ct086	rpmB	5S ribosomal protein L28	Translation	translation: ribosomal proteins		1	1.1236	0.243596	No	1.95125	3.14607	0.62022	No	No	No
Ct088	sycE, Scc1	probable chaperone for type III pathway	Cellular processes	cellular processes: secretion	Type III secretion system, chaperone	1	0.684932	0.0160224	Yes	0.0338015	0.00845037	4	Yes	Yes	No
Ct089	lcrE	putative regulatory molecule for type III pathway (low calcium response E)	Cellular processes	cellular processes: secretion	Inclusion membrane protein	0	0	0.0491045	Yes	0.0856547	0.329233	0.260164	Yes	No	No
Ct090	lcrD, cdsV	cds2 membrane component of type III pathway (low calcium response protein D)	Cellular processes	cellular processes: secretion	Type III Secretion system, structurel component	5	0.706215	0.0104988	Yes	0.292855	0.219841	1.33212	Yes	Yes	No
Ct092	ychF	conserved GTP-binding protein	Uncategorized		Uniprot: Ribosome-binding ATPase YchF	1	0.273224	0.870869	No	1.49938	1.30471	1.1492	No	No	No
Ct094	truB	tRNA pseudouridine 55 synthase	Translation	translation: tRNA modification		0	0	0.315117	No	2.17874	1.50908	1.44375	No	No	No
Ct095	rbfA	ribosome binding factor A	Translation	translation: translation factors		1	0.813008	0.217098	No	2.20018	3.46486	0.634997	No	No	No
Ct096	infB	translation initiation factor IF-2	Translation	translation: translation factors		3	0.336323	0.0593402	No	1.69014	0.80925	2.08853	No	No	No
Ct097	nusA	NusA transcription antitermination factor	Transcription	transcription: transcription factors		0	0	0.150226	No	1.96354	1.31191	1.49671	No	No	No
Ct098	rpsA	3S ribosomal protein S1	Translation	translation: ribosomal proteins		8	1.40598	0.101849	No	2.77953	2.31371	1.20133	No	No	No
Ct099	trxB	NADPH thioredoxin reductase	Nucleotide metabolism	Nucleotide metabolism: deoxyribonucleotide metabolism		2	0.641026	0.0277008	Yes	0.997652	0.351822	2.83567	No	Yes	Yes
Ct100	acpS	holo-[acyl-carrier protein] synthase	Lipid metabolism			1	0.840336	0.705357	No	0.681946	1.31512	0.518542	No	No	No
Ct102		Chlamydia-specific hypothetical protein (basic)	Uncategorized	Uncategorized: Chlamydia-specific proteins		1	0.653595	0.0164976	Yes	1.29642	4.53054	0.286151	No	Yes	Yes
Ct103		conserved hypothetical protein (acidic) (possible HAD-related hydrolase)	Uncategorized			4	1.34228	0.329089	No	1.35078	0.265706	5.08373	No	No	No
Ct104	fabI	enoyl-acp reductase	Lipid metabolism			5	1.67785	0.0603499	No	2.35164	0.831271	2.82896	No	No	No
Ct108		conserved hypothetical protein; ACR family	Uncategorized		Unitprot: Putative GTP cyclohydrolase	4	1.59363	0.957483	No	1.18604	1.70625	0.695115	No	No	No
Ct110	groL	60 kD chaperonin (protein cpn6) (GroEL protein)	Cellular processes	cellular processes: chaperones		0	0	0.126695	No	2.34457	1.27745	1.83536	No	No	No
Ct111	groS	10 kD chaperonin (protein cpn1)(protein GroES)	Cellular processes	cellular processes: chaperones		0	0	0.707631	No	1.98278	1.26976	1.56153	No	No	No
Ct112	pepF	oligoendopeptidase (a metalloprotease)	Translation	translation: proteases		6	0.986842	0.0390233	Yes	1.84373	0.662219	2.78418	No	No	Yes
Ct113	clpB	ClpB-related ATP-dependent protease	Cellular processes	cellular processes: chaperones		5	0.576701	0.0230302	Yes	0.298985	0.438496	0.681844	Yes	Yes	No
Ct116	incE	hypothetical protein	Uncategorized		Inclusion membrane protein	0	0	0.121013	No	6.59096	13.5178	0.487577	No	No	No
Ct117	incF	hypothetical protein	Uncategorized		Inclusion membrane protein	1	0.961538	0.0767401	No	6.84047	6.91812	0.988776	No	No	No
Ct118	incG	hypothetical protein	Uncategorized		Inclusion membrane protein	0	0	0.000997507	Yes	42.3893	32.3764	1.30926	Yes	Yes	No
Ct119	incA	inclusion membrane protein A	Uncategorized	Uncategorized: Chlamydia-specific proteins	Inclusion membrane protein	0	0	0.0368804	Yes	16.0037	49.2903	0.324682	Yes	Yes	No
Ct121	rpe	D-ribulose-phosphate-3 epimerase	Energy metabolism	energy metabolism: pentose phosphate cycle	KEGG: Carbohydrate metabolism	0	0	0.095371	No	2.75695	4.07118	0.677187	No	No	No
Ct122	efp1	elongation factor P	Translation	translation: translation factors		0	0	0.867159	No	1.85046	2.28909	0.808382	No	No	No
Ct123	accB	biotin carrier protein of acetyl-COA carboxylase (BCCP)	Lipid metabolism		KEGG: Carbohydrate metabolism	0	0	0.0201973	Yes	1.82361	2.17313	0.83916	Yes	Yes	No
Ct124	accC	biotin carboxylase	Lipid metabolism		KEGG: Carbohydrate metabolism	1	0.218818	0.132359	No	0.964533	1.96074	0.491922	No	No	No
Ct125	rplM	5S ribosomal protein L13	Translation	translation: ribosomal proteins		1	0.666667	0.00277954	Yes	5.04187	3.37294	1.4948	Yes	Yes	No
Ct126	rpsI	3S ribosomal protein S9	Translation	translation: ribosomal proteins		0	0	0.00893764	Yes	4.36021	3.31771	1.31422	Yes	Yes	No
Ct127	ydhO	P6-related protein	Uncategorized		Unitprot: Predicted polysaccharide hydrolase-invasin repeat family	3	1.06007	0.691243	No	3.90573	1.63961	2.38211	No	No	No
Ct128	adk	adenylate kinase	Nucleotide metabolism	Nucleotide metabolism: purines		1	0.408163	0.159524	No	2.1078	1.77492	1.18755	No	No	No
Ct129	glnP	probable amino-acid ABC transporter permease protein	Transport and binding	transport and binding: amino acids, peptides and amines		2	0.934579	0.072326	No	4.67909	6.46528	0.723725	No	No	No
Ct130	glnQ	glutamine ABC transporter, ATP-binding protein	Transport and binding	transport and binding: amino acids, peptides and amines		0	0	0.127117	No	20.6872	33.2587	0.62201	No	No	No
Ct131		Chlamydia-specific hypothetical protein	Uncategorized	Uncategorized: Chlamydia-specific proteins		12	1.05448	0.081716	No	1.59287	2.70992	0.587793	No	No	No
Ct132		conserved hypothetical protein (basic)	Uncategorized			5	1.17647	0.206162	No	0.0417314	0.0417314	1	No	No	No
Ct133		Chlamydia-specific conserved hypothetical protein (basic)	Uncategorized	Uncategorized: Chlamydia-specific proteins	Uniprot: Predicted rRNA methylase	4	1.49813	0.170741	No	4.12079	0.666181	6.18568	No	No	No
Ct136		probable serine esterase	Lipid metabolism			4	1.67364	0.581154	No	0.573788	0.543708	1.05532	No	No	No
Ct137	ywlC	conserved hypothetical protein (possible SuA5 family protein)	Uncategorized		Uniprot: SuA5 Superfamily-related Protein	0	0	0.863033	No	2.94833	0.531394	5.5483	No	No	No
Ct138		conserved hypothetical protein (probable dipeptidase) (acidic)	Uncategorized			1	0.31746	0.628344	No	0.680883	0.820592	0.829746	No	No	No
Ct139	oppA_1	periplasmic oligopeptide ABC transporter	Transport and binding	transport and binding: amino acids, peptides and amines		5	1.17371	0.158241	No	2.71576	0.429115	6.32876	No	No	No
Ct142		Chlamydia-specific hypothetical protein	Uncategorized	Uncategorized: Chlamydia-specific proteins		3	1.05263	0.488879	No	0.159752	0.119458	1.3373	No	No	No
Ct143		Chlamydia-specific conserved hypothetical protein	Uncategorized	Uncategorized: Chlamydia-specific proteins		3	1.07143	0.872457	No	1.41647	1.04152	1.36	No	No	No
Ct144		Chlamydia-specific hypothetical protein	Uncategorized	Uncategorized: Chlamydia-specific proteins		6	2.10526	0.0565374	No	0.44507	0.0441151	10.0888	No	No	No
Ct145	pkn1	probable serine/threonine kinase	Translation	translation: protein modification		11	1.79153	0.169788	No	1.04094	4.22947	0.246117	No	No	No
Ct146	ligA	DNA ligase (NAD dependent)	DNA replication and repair			6	0.904977	0.679283	No	1.15412	1.2637	0.913285	No	No	No
Ct147		conserved hypothetical protein	Uncategorized		Inclusion membrane protein	13	0.89717	0.0387175	Yes	3.08274	3.53025	0.873236	Yes	Yes	No
Ct148	mhpA	monooxygenase	Uncategorized			5	0.986193	0.379518	No	0.584419	0.562751	1.0385	No	No	No
Ct152	ycfV	ABC transporter ATPase	Transport and binding	transport and binding: general		0	0	0.190305	No	0.0509577	0.178535	0.28542	No	No	No
Ct153		Chlamydia-specific hypothetical protein	Uncategorized	Uncategorized: Chlamydia-specific proteins	NCBI: membrane-attack complex / perforin	8	0.987654	0.0664169	No	3.45053	2.77398	1.24389	No	No	No
Ct170	trpB	tryptophan synthase beta subunit	Amino acid biosynthesis	amino acid biosynthesis: aromatic		2	0.510204	0.0152704	Yes	0.763566	87.316	0.00874485	No	Yes	Yes
Ct171	trpA	tryptophan synthase alpha chain	Amino acid biosynthesis	amino acid biosynthesis: aromatic		0	0	0.000723793	Yes	1.18784	1060.32	0.00112026	No	Yes	Yes
Ct177	dsbG	conserved hypothetical protein; possible disulfide bond chaperone	Uncategorized			1	0.420168	0.0969719	No	0.231562	0.670989	0.345106	No	No	No
Ct178		Chlamydia-specific hypothetical protein	Uncategorized	Uncategorized: Chlamydia-specific proteins		8	1.9802	0.358001	No	0.165822	0.564438	0.293782	No	No	No
Ct180	tauB	ABC Transport ATPase (Nitrate/Fe)	Transport and binding	transport and binding: general		2	0.869565	0.00277954	Yes	5.19617	5.91925	0.877843	Yes	Yes	No
Ct181		Chlamydia-specific hypothetical protein (acidic)	Uncategorized	Uncategorized: Chlamydia-specific proteins		4	1.69492	0.000997507	Yes	0.0702609	0.0702609	1	Yes	Yes	No
Ct182	kdsB	CMP-2-keto-3-deoxyoctulosonic acid synthetase (CMP-KDO synthetase)	Cell envelope	cell envelope: surface polysaccharides, lipopolysaccharides and antigens		1	0.393701	0.393273	No	2.95736	6.65803	0.444179	No	No	No
Ct183	pyrG	CTP synthetase (UTP ammonia ligase)	Nucleotide metabolism	Nucleotide metabolism: pyrimidines		3	0.556586	0.705357	No	1.24094	1.54873	0.801262	No	No	No
Ct184	yqgF	Putative Holliday junction resolvase	DNA replication and repair			1	0.675676	0.346288	No	0.357602	0.218306	1.63807	No	No	No
Ct185	zwf	glucose-6-phosphate dehydrogenase	Energy metabolism	energy metabolism: pentose phosphate cycle	KEGG: Carbohydrate metabolism	7	1.59453	0.673757	No	0.760312	0.544104	1.39736	No	No	No
Ct186	pgl	DevB protein (putative oxidoreductase)	Energy metabolism	energy metabolism: pentose phosphate cycle	KEGG: Carbohydrate metabolism	3	1.17188	0.490048	No	1.42468	1.02294	1.39273	No	No	No
Ct187	dnaX_1	DNA polymerase III subunits gamma and tau	DNA replication and repair			4	1.37931	0.346288	No	42.0035	16.59	2.53185	No	No	No
Ct188	tmk	thymidylate kinase (DTMP)	Nucleotide metabolism	Nucleotide metabolism: pyrimidines		0	0	0.432323	No	1.59157	0.958244	1.66092	No	No	No
Ct189	gyrA	DNA gyrase subunit A (topoisomerase)	DNA replication and repair			4	0.478469	0.440143	No	1.62518	1.19158	1.36389	No	No	No
Ct190	gyrB	DNA gyrase subunit B (topoisomerase)	DNA replication and repair			2	0.248756	0.964495	No	0.973639	0.878129	1.10877	No	No	No
Ct191		Chlamydia-specific hypothetical protein (basic)	Uncategorized	Uncategorized: Chlamydia-specific proteins		1	0.862069	0.0477329	Yes	31.0224	17.6693	1.75572	Yes	Yes	No
Ct193	tgt	tRNA-guanine transglycosylase (queuine tRNA ribosyltransferase))	Translation	translation: tRNA modification		3	0.806452	0.602659	No	1.5756	2.39469	0.657956	No	No	No
Ct194	mgtE	Magnesium transporter MgtE	Transport and binding	transport and binding: cations		3	0.638298	0.957483	No	0.867661	1.30271	0.666043	No	No	No
Ct198	oppA_3	ABC-type dipeptide transport protein	Transport and binding	transport and binding: amino acids, peptides and amines		8	1.5444	0.0387175	Yes	2.77572	0.893544	3.10642	Yes	No	Yes
Ct201	oppD	oligopeptide ABC transporter	Transport and binding	transport and binding: amino acids, peptides and amines		0	0	0.976564	No	0.931622	2.93627	0.317281	No	No	No
Ct202	oppF	oligopeptide ABC transporter protein	Transport and binding	transport and binding: amino acids, peptides and amines		1	0.404858	0.661208	No	3.58767	4.00287	0.896275	No	No	No
Ct203		Chlamydia-specific hypothetical protein (acidic)	Uncategorized	Uncategorized: Chlamydia-specific proteins		2	0.796813	0.754205	No	6.32747	13.9236	0.454441	No	No	No
Ct204	ybhI	Dicarboxylate Translocator	Transport and binding	transport and binding: cations, carbohydrates		16	3.39703	0.130489	No	0.226872	0.0972803	2.33215	No	No	No
Ct205	pfkA_1	pyrophosphate-fructose 6-phosphate 1-phosphotransferase	Energy metabolism	energy metabolism: glycolysis and gluconeogenesis	KEGG: Carbohydrate metabolism	3	0.542495	0.417279	No	0.273375	0.539653	0.506575	No	No	No
Ct206		conserved hypothetical protein (possible a/b hydrolase family protein)	Uncategorized			4	1.41844	0.938709	No	2.78813	0.394235	7.07225	No	No	No
Ct207	pfkA_2	pyrophosphate-fructose 6-phosphate 1-phosphotransferase	Energy metabolism	energy metabolism: glycolysis and gluconeogenesis	KEGG: Carbohydrate metabolism	3	0.547445	0.817301	No	1.18399	0.854178	1.38612	No	No	No
Ct208	waaA	3-deoxy-D-manno-2-octulosonic acid (KDO) transferase	Cell envelope	cell envelope: surface polysaccharides, lipopolysaccharides and antigens		11	2.5522	0.688108	No	0.92315	0.640778	1.44067	No	No	No
Ct209	leuS	leucyl-tRNA synthetase	Translation	translation: aminoacyl-tRNA synthetases		20	2.442	0.037692	Yes	6.70109	1.22784	5.45762	Yes	No	Yes
Ct210	hemL	glutamate-1-semialdehyde 2,1-aminomutase	Cofactor biosynthesis	cofactor biosynthesis: heme and porphyrin		1	0.236967	0.192701	No	5.99576	3.56714	1.68083	No	No	No
Ct211	yqgE	conserved hypothetical protein (acidic)	Uncategorized			3	1.5873	0.0764131	No	0.060708	0.0703941	0.862403	No	No	No
Ct212	yqdE	conserved hypothetical protein (acidic)	Uncategorized			0	0	0.266766	No	0.456532	0.676666	0.674678	No	No	No
Ct213	rpiA	ribose 5-phosphate isomerase	Energy metabolism	energy metabolism: pentose phosphate cycle	KEGG: Carbohydrate metabolism	2	0.826446	0.0374372	Yes	3.78457	2.67446	1.41508	Yes	Yes	No
Ct214		Chlamydia trachomatis-specific hypothetical protein (basic)	Uncategorized	Uncategorized: Chlamydia-specific proteins	Predicted inclusion membrane protein	4	0.731261	0.0177056	Yes	0.0859202	0.0664227	1.29354	Yes	Yes	No
Ct215	fbaB	fructose-bisphosphate aldolase class I (FBP aldolase)	Energy metabolism	energy metabolism: glycolysis and gluconeogenesis	KEGG: Carbohydrate metabolism	1	0.287356	0.0428735	Yes	0.313381	0.197923	1.58334	Yes	Yes	No
Ct216	xasA	putative amino acid antiporter protein	Transport and binding	transport and binding: amino acids, peptides and amines		11	2.36052	0.544796	No	1.37553	3.1277	0.439791	No	No	No
Ct218	surE	SURE-related acid phosphatase	Nucleotide metabolism			3	1.06007	0.381988	No	0.502667	0.713032	0.704971	No	No	No
Ct220	ubiX	phenylacrylic acid decarboxylase (PAD), 3-octaprenyl-4-hydroxybenzoate carboxy-lyase	Cofactor biosynthesis	cofactor biosynthesis: ubiquinone and quinones		2	1.04167	0.0593402	No	5.09295	0.198578	25.6471	No	No	No
Ct221	yqfU	conserved hypothetical protein (related to YqfU-BACSU)	Uncategorized			5	1.67785	0.0457265	Yes	1.70151	3.3254	0.511671	No	Yes	No
Ct223		Chlamydia-specific conserved hypothetical protein	Uncategorized	Uncategorized: Chlamydia-specific proteins	Inclusion membrane protein	1	0.37037	0.0100325	Yes	4.87527	7.12117	0.684616	Yes	Yes	No
Ct228		Chlamydia-specific conserved hypothetical protein (acidic)	Uncategorized	Uncategorized: Chlamydia-specific proteins	Inclusion membrane protein	1	0.510204	0.00277954	Yes	17.3321	14.7224	1.17726	Yes	Yes	No
Ct229		hypothetical protein	Uncategorized		Inclusion membrane protein	0	0	0.0177056	Yes	9.30333	6.36858	1.46082	Yes	Yes	No
Ct232	incB	inclusion membrane protein B/incB	Uncategorized	Uncategorized: Chlamydia-specific proteins	Inclusion membrane protein	0	0	0.480374	No	1.58556	3.44331	0.460475	No	No	No
Ct236	acpP	acyl carrier protein (acp)	Lipid metabolism			0	0	0.0670764	No	2.23033	1.2344	1.80681	No	No	No
Ct237	fabG	3-oxyacyl [acyl-carrier protein] reductase	Lipid metabolism			3	1.20968	0.0209403	Yes	0.605198	0.285586	2.11915	No	Yes	Yes
Ct238	fabD	malonyl CoA-acyl carrier protein transacetylase	Lipid metabolism			2	0.649351	0.0373682	Yes	1.07806	0.098996	10.8899	No	Yes	Yes
Ct239	fabH	3-oxyacyl-[acyl-carrier protein] synthase	Lipid metabolism			4	1.22324	0.194446	No	0.729924	0.556047	1.3127	No	No	No
Ct240	recR	Recombination/repair protein	DNA replication and repair			1	0.5	0.15918	No	4.23748	15.4709	0.273899	No	No	No
Ct241	yaeT	probable outer membrane protein (Omp85 analog)	Cell envelope	cell envelope: membranes, lipoproteins and porins		6	0.757576	0.121319	No	1.01958	1.82377	0.559052	No	No	No
Ct242		probable outer membrane protein	Cell envelope	cell envelope: membranes, lipoproteins and porins		0	0	0.121319	No	2.04192	0.856866	2.38301	No	No	No
Ct243	lpxD	UDP-3-O-(R-3-hydoxymyristoyl)-glucosamine-N-acyltransferase	Cell envelope	cell envelope: surface polysaccharides, lipopolysaccharides and antigens		0	0	0.199146	No	0.817995	1.98403	0.41229	No	No	No
Ct245	pdhA	pyruvate dehydrogenase E1 alpha subunit	Energy metabolism	energy metabolism: glycolysis and gluconeogenesis	KEGG: Carbohydrate metabolism	3	0.882353	0.423003	No	0.605586	0.448953	1.34888	No	No	No
Ct246	pdhB	pyruvate dehydrogenase E1 beta subunit	Energy metabolism	energy metabolism: glycolysis and gluconeogenesis	KEGG: Carbohydrate metabolism	3	0.914634	0.265529	No	0.47091	0.498644	0.944381	No	No	No
Ct247	pdhC	pyruvate dehydrogenase E2 component (dihydrolipoamide acetyltransferase)	Energy metabolism	energy metabolism: glycolysis and gluconeogenesis	KEGG: Carbohydrate metabolism	2	0.4662	0.0154333	Yes	0.664188	0.276669	2.40066	No	Yes	Yes
Ct248	glgP	Glycogen phosphorylase	Energy metabolism	energy metabolism: starch and sucrose metabolism	KEGG: Carbohydrate metabolism	14	1.7199	0.0285312	Yes	0.267085	0.34496	0.77425	Yes	Yes	No
Ct249		hypothetical protein	Uncategorized		Inclusion membrane protein	1	0.862069	0.0201973	Yes	18.6036	6.55109	2.83977	Yes	Yes	No
Ct250	dnaA1	DNAA replication protein	DNA replication and repair			4	0.877193	0.987131	No	1.09286	1.00793	1.08426	No	No	No
Ct251	yidC	6 kDa inner membrane protein	Cell envelope	cell envelope: membranes, lipoproteins and porins		11	1.39771	0.346288	No	1.09159	1.41346	0.772284	No	No	No
Ct253		Chlamydia-specific hypothetical protein (basic)	Uncategorized	Uncategorized: Chlamydia-specific proteins		3	1.39535	0.0154333	Yes	3.24673	4.0646	0.798782	Yes	Yes	No
Ct255		conserved hypothetical protein (acidic)	Uncategorized			2	1.5748	0.987698	No	1.36069	1.08124	1.25845	No	No	No
Ct256	tlyC_1	conserved hypothetical protein (hemolysin with CBS domains)	Uncategorized			3	0.724638	0.800549	No	0.329738	0.148862	2.21505	No	No	No
Ct257		conserved hypothetical protein (CBS domain)	Uncategorized			2	0.49505	0.358001	No	0.759398	0.0530106	14.3254	No	No	No
Ct258	yhfO	NIFS-like aminotransferase	Uncategorized			1	0.26738	0.626912	No	1.07911	1.59886	0.674929	No	No	No
Ct260		Chlamydia-specific hypothetical protein (acidic)	Uncategorized	Uncategorized: Chlamydia-specific proteins		1	0.613497	0.0757111	No	2.41331	2.91117	0.828983	No	No	No
Ct261	dnaQ_1	DNA polymerase III alpha/epsilon chain	DNA replication and repair			2	0.862069	0.817077	No	1.4145	1.5131	0.934837	No	No	No
Ct262	mqnD	conserved hypothetical protein	Uncategorized		Uniprot: menaquinone biosynthetic process	3	1.17188	0.358001	No	0.329428	0.436458	0.754775	No	No	No
Ct265	accA	acetyl-CoA carboxylase transferase (alpha subunit)	Energy metabolism	energy metabolism: pyruvate metabolism	KEGG: Carbohydrate metabolism	4	1.23457	0.308626	No	2.1448	1.29728	1.65331	No	No	No
Ct267	hup	histone-like DNA binding protein, IHFA, IHFB, or DBH	DNA replication and repair			0	0	0.136695	No	0.753812	3.34991	0.225024	No	No	No
Ct268	amiA	probable N-acetylmuramoyl-l-alanine amidase	Cell envelope	cell envelope: peptidoglycan		1	0.3861	0.632449	No	3.14003	11.753	0.267168	No	No	No
Ct269	murE	N-acetylymuramoylalanyl-D-glutamate-2,6-diaminopimelate ligase	Cell envelope	cell envelope: peptidoglycan		1	0.207039	0.0154333	Yes	2.46484	4.61789	0.533758	Yes	Yes	No
Ct272	rsmH	conserved hypothetical protein	Uncategorized		Uniprot: Ribosomal RNA small subunit methyltransferase H	3	1	0.303367	No	2.30135	1.64795	1.39649	No	No	No
Ct273		Chlamydia-specific hypothetical protein (basic)	Uncategorized	Uncategorized: Chlamydia-specific proteins		1	0.531915	0.954622	No	0.432866	0.632876	0.683965	No	No	No
Ct274		Chlamydia-specific hypothetical protein (acidic)	Uncategorized	Uncategorized: Chlamydia-specific proteins		2	1.43885	0.199146	No	0.119792	0.13065	0.916886	No	No	No
Ct275	dnaA2	DNAA replication protein	DNA replication and repair			3	0.659341	0.0168666	Yes	4.41557	3.62781	1.21714	Yes	Yes	No
Ct276		conserved hypothetical protein (acidic)	Uncategorized			1	0.515464	0.672974	No	1.33393	1.27076	1.04971	No	No	No
Ct278	nqrB	NADH dehydrogenase (ubiquinone)	Cofactor biosynthesis	cofactor biosynthesis: ubiquinone and quinones		10	1.98807	0.0842057	No	0.134428	0.440518	0.305158	No	No	No
Ct279	nqrC	Na+-translocating NADH-quinone reductase, chain gamma (possible nqr3)	Cofactor biosynthesis	cofactor biosynthesis: ubiquinone and quinones		5	1.58228	0.462666	No	0.667803	0.821148	0.813256	No	No	No
Ct281	nqrE	Na+-translocating NADH-quinone reductase	Cofactor biosynthesis	cofactor biosynthesis: ubiquinone and quinones		5	2.04918	0.571403	No	0.778385	0.835942	0.931148	No	No	No
Ct282	gcvH	glycine cleavage H protein (glycine decarboxylase component)	Amino acid biosynthesis	amino acid biosynthesis: serine-glycine family	KEGG: Carbohydrate metabolism	2	1.7094	0.146397	No	6.0309	0.883487	6.82624	No	No	No
Ct283		Chlamydia-specific hypothetical protein	Uncategorized	Uncategorized: Chlamydia-specific proteins		4	0.573066	0.0670764	No	2.87698	4.62443	0.622127	No	No	No
Ct285	lplA_1	lipoate-protein ligase	Cofactor biosynthesis	cofactor biosynthesis: biotin and lipoic acid		2	0.83682	0.111215	No	2.9086	6.299	0.461756	No	No	No
Ct286	clpC	CLP protease ATP-binding subunit (CLPA/CLPB/CLPC)	Translation	translation: proteases		1	0.117096	0.0680077	No	0.348949	1.06337	0.328154	No	No	No
Ct287	mnmA	probable tRNA-(5-methylaminomethyl-2-thiouridylate) methyltransferase, TrmU	Translation	translation: tRNA modification		2	0.558659	0.537347	No	1.47581	1.39841	1.05535	No	No	No
Ct288		Chlamydia-specific hypothetical protein	Uncategorized	Uncategorized: Chlamydia-specific proteins	Inclusion membrane protein	4	0.71048	0.844724	No	0.787535	1.13442	0.69422	No	No	No
Ct289		conserved hypothetical protein (basic)	Uncategorized			3	0.791557	0.0737775	No	0.304607	0.585029	0.52067	No	No	No
Ct290	ptsN_1	nitrogen regulatory IIa protein	Central intermediary metabolism	central intermediary metabolism: nitrogen metabolism	KEGG: Phosphotransferase system (PTS)	3	1.33333	0.0078329	Yes	4.83914	6.77239	0.71454	Yes	Yes	No
Ct291	ptsN_2	nitrogen regulatory IIa domain protein (PTS IIA)(phosphotransferase)	Central intermediary metabolism	central intermediary metabolism: nitrogen metabolism	KEGG: Phosphotransferase system (PTS)	1	0.632911	0.343117	No	14.7469	10.3055	1.43097	No	No	No
Ct292	dut	deoxyuridine 5'-triphosphate nucleotidohydrolase (dUTPase)	Nucleotide metabolism	Nucleotide metabolism: pyrimidines		0	0	0.00474168	Yes	5.26095	4.32817	1.21551	Yes	Yes	No
Ct293	accD	acetyl-CoA carboxylase subunit beta	Lipid metabolism		KEGG: Carbohydrate metabolism	2	0.649351	0.0860382	No	2.39654	1.54415	1.55201	No	No	No
Ct294	sodA	superoxide dismutase precursor	Cellular processes	cellular processes: detoxification		6	2.91262	0.0737598	No	2.07246	2.69309	0.769549	No	No	No
Ct295	mrsA_1	phosphomannomutase	Energy metabolism	energy metabolism: starch and sucrose metabolism	KEGG: Carbohydrate metabolism	4	0.674536	0.217098	No	0.35832	0.313079	1.1445	No	No	No
Ct296	dcrA	divalent cation-dependent regulator A	Regulatory functions			4	2.58065	0.0670764	No	16.9985	26.316	0.645937	No	No	No
Ct297	rnc	ribonuclease III	Transcription	transcription: RNA modification		2	0.865801	0.741494	No	0.888155	2.1409	0.414852	No	No	No
Ct298	radA	RadA-related DNA repair protein (sms)	DNA replication and repair			4	0.881057	0.00444868	Yes	9.76447	11.3485	0.860419	Yes	Yes	No
Ct299	hemC	porphobilinogen deaminase	Cofactor biosynthesis	cofactor biosynthesis: heme and porphyrin		2	0.829876	0.262015	No	7.41526	4.51258	1.64324	No	No	No
Ct302	valS	valyl-tRNA synthetase	Translation	translation: aminoacyl-tRNA synthetases		21	2.23642	0.0850278	No	0.890358	0.432799	2.05721	No	No	No
Ct304	atpK	vacuolar ATP synthase K subunit	Energy metabolism	energy metabolism: ATP-proton motive force		0	0	0.391237	No	0.173794	0.16224	1.07121	No	No	No
Ct305	atpI	probable vacuolar ATPase subunit I	Energy metabolism	energy metabolism: ATP-proton motive force		5	0.770416	0.358001	No	0.704514	0.183277	3.84399	No	No	No
Ct306	atpD	probable ATP synthase subunit D	Energy metabolism	energy metabolism: ATP-proton motive force		1	0.492611	0.796039	No	1.19263	1.02358	1.16516	No	No	No
Ct307	atpB	ATP synthase beta chain	Energy metabolism	energy metabolism: ATP-proton motive force		3	0.684932	0.41474	No	1.65572	1.43975	1.15	No	No	No
Ct308	atpA	ATP synthase alpha chain	Energy metabolism	energy metabolism: ATP-proton motive force		7	1.18443	0.705357	No	1.55498	1.3597	1.14362	No	No	No
Ct309		Chlamydia-specific hypothetical protein (possibly related to V-ATP synthase)	Uncategorized	Uncategorized: Chlamydia-specific proteins		6	2.25564	0.210754	No	4.33444	2.84605	1.52297	No	No	No
Ct310	atpE	possible ATP synthase subunit E	Energy metabolism	energy metabolism: ATP-proton motive force		2	0.961538	0.022547	Yes	3.6489	1.89097	1.92964	Yes	No	No
Ct311		Chlamydia-specific hypothetical protein (basic)	Uncategorized	Uncategorized: Chlamydia-specific proteins		3	1.27119	0.29427	No	0.0982533	0.0114434	8.58603	No	No	No
Ct312		Chlamydia-specific hypothetical protein (possible ferredoxin)	Uncategorized	Uncategorized: Chlamydia-specific proteins		0	0	0.778126	No	0.726762	0.88232	0.823695	No	No	No
Ct313	tal	transaldolase	Energy metabolism	energy metabolism: pentose phosphate cycle	KEGG: Carbohydrate metabolism	5	1.52905	0.00452109	Yes	0.419169	0.186242	2.25067	Yes	Yes	Yes
Ct314	rpoC	DNA-directed RNA polymerase beta prime chain	Transcription	transcription: DNA-dependent RNA polymerase		7	0.501433	0.895973	No	0.922935	1.02643	0.899171	No	No	No
Ct315	rpoB	DNA-dependent RNA polymerase beta subunit	Transcription	transcription: DNA-dependent RNA polymerase		5	0.399361	0.762447	No	1.12333	1.00634	1.11626	No	No	No
Ct316	rplL	5S ribosomal protein L7/L12	Translation	translation: ribosomal proteins		1	0.769231	0.00572435	Yes	11.1893	7.99341	1.39982	Yes	Yes	No
Ct317	rplJ	5S ribosomal protein L1	Translation	translation: ribosomal proteins		0	0	0.0100059	Yes	3.34042	3.22295	1.03645	Yes	Yes	No
Ct318	rplA	5S ribosomal protein L1	Translation	translation: ribosomal proteins		1	0.431034	0.0418836	Yes	2.23364	2.7388	0.815553	Yes	Yes	No
Ct319	rplK	5S ribosomal protein L11	Translation	translation: ribosomal proteins		0	0	0.0057397	Yes	3.37646	4.91785	0.686574	Yes	Yes	No
Ct320	nusG	transcription antiterminator	Transcription	transcription: transcription factors		4	2.1978	0.000997507	Yes	3.82123	2.22979	1.71372	Yes	Yes	Yes
Ct321	secE	Protein translocase subunit SecE	Uncategorized	Uncategorized: Chlamydia-specific proteins		1	1.21951	0.687042	No	0.822999	1.33958	0.614373	No	No	No
Ct322	tuf	elongation factor Tu	Translation	translation: translation factors		0	0	0.114146	No	1.95649	1.60676	1.21766	No	No	No
Ct323	infA	translation initiation factor IF-1	Translation	translation: translation factors		0	0	0.428045	No	1.11757	2.17861	0.512977	No	No	No
Ct328	tpiA	triosephosphate isomerase	Energy metabolism	energy metabolism: glycolysis and gluconeogenesis	KEGG: Carbohydrate metabolism	3	1.09489	0.0537201	No	1.00866	0.127383	7.9183	No	No	No
Ct329	xseA	exodeoxyribonuclease VII large subunit	DNA replication and repair			4	0.775194	0.0164976	Yes	1.08439	0.0445891	24.3196	No	Yes	Yes
Ct332	pyk	pyruvate kinase	Energy metabolism	energy metabolism: pyruvate metabolism, glycolysis and gluconeogenesis	KEGG: Carbohydrate metabolism	2	0.412371	0.025864	Yes	0.456674	0.334822	1.36393	Yes	Yes	No
Ct333	uvrA	excinuclease ABC subunit A	DNA replication and repair			6	0.335946	0.305074	No	1.05782	2.07137	0.510685	No	No	No
Ct334	dnaX_2	DNA polymerase III subunits gamma and tau	DNA replication and repair			0	0	0.0157138	Yes	8.39833	84.8352	0.0989959	No	Yes	Yes
Ct335	ybaB	conserved hypothetical protein (acidic); YbaB family hypothetical protein	Uncategorized		Uniprot: Nucleoid-associated protein	0	0	0.0720472	No	0.264535	0.0466609	5.66931	No	No	No
Ct340	pdhAB	2-oxoisovalerate dehydrogenase alpha and beta subunits	Amino acid biosynthesis	amino acid biosynthesis: valine, leucine, isoleucine		7	1.03245	0.809653	No	1.79015	1.65661	1.08061	No	No	No
Ct341	dnaJ	DnaJ protein	Cellular processes	cellular processes: chaperones		0	0	0.0902489	No	2.13462	3.77701	0.565161	No	No	No
Ct342	rpsU	3S ribosomal protein S21	Translation	translation: ribosomal proteins		0	0	0.934858	No	3.13637	1.68674	1.85942	No	No	No
Ct344	lon	ATP-dependent protease LA	Translation	translation: proteases		4	0.4884	0.450791	No	0.924698	1.55922	0.59305	No	No	No
Ct346	rnz	conserved hypothetical protein (probable hydrolase)	Uncategorized			2	0.657895	0.514391	No	1.20374	2.16296	0.556525	No	No	No
Ct348	yjjK	ABC Transporter Protein ATPase	Transport and binding	transport and binding: general		4	0.757576	0.92767	No	1.4966	1.24337	1.20366	No	No	No
Ct349		MAF protein (MAF/YMDE/YCEF related)	Uncategorized		NCBI: Maf-like protein, septum formation protein	2	1.02041	0.0841618	No	2.55103	3.20733	0.795375	No	No	No
Ct351		Chlamydia-specific hypothetical protein (basic)	Uncategorized	Uncategorized: Chlamydia-specific proteins		14	2.00861	0.744133	No	2.00724	3.69344	0.543462	No	No	No
Ct353	def	polypeptide deformylase (formylmethionine deformylase)	Translation	translation: protein modification		0	0	0.0620315	No	2.27633	2.62582	0.866904	No	No	No
Ct354	rsmA	dimethyladenosine transferase	Transcription	transcription: RNA modification		3	1.08303	0.351417	No	2.94173	1.86447	1.57779	No	No	No
Ct355		Chlamydia-specifc hypothetical protein	Uncategorized	Uncategorized: Chlamydia-specific proteins		3	0.849858	0.0153916	Yes	9.58328	1.30116	7.36521	Yes	No	Yes
Ct356	yyaL	conserved hypothetical protein (YYAL_BACSU related)	Uncategorized			13	1.84659	0.156289	No	0.495963	0.510306	0.971893	No	No	No
Ct361	dapA	dihydrodipicolinate synthase	Amino acid biosynthesis	amino acid biosynthesis: aspartate family		7	2.44755	0.0361849	Yes	9.04198	2.26704	3.98845	Yes	No	Yes
Ct362	lysC	aspartokinase-I	Amino acid biosynthesis	amino acid biosynthesis: aspartate family		8	1.85615	0.778797	No	1.58191	1.31793	1.20029	No	No	No
Ct364	dapB	dihydropicolinate reductase	Amino acid biosynthesis	amino acid biosynthesis: aspartate family		0	0	0.0100325	Yes	4.94066	17.424	0.283554	Yes	Yes	Yes
Ct365		Chlamydia-specific hypothetical protein (basic)	Uncategorized	Uncategorized: Chlamydia-specific proteins	Predicted inclusion membrane-like protein	4	0.695652	0.138676	No	0.477097	0.83158	0.573723	No	No	No
Ct369	aroB	3-dehydroquinate synthase	Amino acid biosynthesis	amino acid biosynthesis: aromatic		1	0.268097	0.152333	No	0.576373	2.84416	0.202651	No	No	No
Ct370	aroE	dehydroquinate dehydratase/shikimate dehydrogenase	Amino acid biosynthesis	amino acid biosynthesis: aromatic		3	0.627615	0.319152	No	14.4102	1.86047	7.74545	No	No	No
Ct371		Chlamydia-specific conserved hypothetical protein	Cell envelope	cell envelope: membranes, lipoproteins and porins		4	1.53257	0.697523	No	0.0456106	0.243067	0.187646	No	No	No
Ct372	aaxA	Chlamydia-specific hypothetical protein (basic)	Transport and binding	transport and binding: amino acids, peptides and amines		7	1.51844	0.0355141	Yes	0.03728	0.0554377	0.672467	Yes	Yes	No
Ct373	aaxB	Chlamydia-specific hypothetical protein	Amino acid biosynthesis	amino acid biosynthesis: arginine, proline		4	2.05128	0.0146482	Yes	0.0742185	0.0185546	4	Yes	Yes	No
Ct375		conserved hypothetical; probable D-amino acid dehydrogenase	Uncategorized			6	1.70455	0.0634204	No	0.0366686	0.0617172	0.594139	No	No	No
Ct376	mdh	malate dehydrogenase	Central intermediary metabolism	central intermediary metabolism: TCA cycle	KEGG: Carbohydrate metabolism	5	1.53374	0.0185724	Yes	0.476551	0.197279	2.41562	No	Yes	No
Ct378	pgi	glucose-6-phosphate isomerase	Energy metabolism	energy metabolism: glycolysis and gluconeogenesis	KEGG: Carbohydrate metabolism	5	0.952381	0.00164817	Yes	0.133339	0.109402	1.2188	Yes	Yes	No
Ct379	hflX	HFLX-related GTP-binding protein	Uncategorized			4	0.894855	0.127117	No	2.07237	1.80068	1.15088	No	No	No
Ct380	phnP	probable PhnP-like protein	Uncategorized		KEGG: Metabolism of other amino acids	3	1.12782	0.211679	No	0.545395	0.248465	2.19506	No	No	No
Ct381	artJ	ABC transporter, probable solute binding protein	Transport and binding	transport and binding: amino acids, peptides and amines		3	1.16732	0.0057397	Yes	3.13257	4.25765	0.735751	Yes	Yes	No
Ct385	hitA	protein kinase C inhibitor (HIT family protein)	Uncategorized			0	0	0.683475	No	0.694715	0.674908	1.02935	No	No	No
Ct386		conserved hypothetical protein (YEY6-like)	Uncategorized		Uniprot: UPF16 protein	5	1.7301	0.307036	No	1.17838	0.301729	3.90543	No	No	No
Ct387		Chlamydia-specific hypothetical protein	Uncategorized	Uncategorized: Chlamydia-specific proteins		4	0.578871	0.0185724	Yes	0.195281	0.681029	0.286744	Yes	No	Yes
Ct388		conserved hypothetical protein (basic)	Uncategorized		Uniprot: UPF235 protein	1	0.869565	0.275398	No	2.08077	6.00813	0.346325	No	No	No
Ct389		Chlamydia-specific hypothetical protein	Uncategorized	Uncategorized: Chlamydia-specific proteins		6	1.47059	0.295902	No	0.102976	0.214539	0.479986	No	No	No
Ct390	aspC	aspartate aminotransferase	Amino acid biosynthesis	amino acid biosynthesis: aspartate family, glutamate		3	0.761421	0.199146	No	2.64632	1.50155	1.76239	No	No	No
Ct392		Chlamydia-specific hypothetical protein	Uncategorized	Uncategorized: Chlamydia-specific proteins		2	0.530504	0.0397092	Yes	0.175083	0.00333831	52.4465	No	Yes	No
Ct393	proS	prolyl-tRNA synthetase	Translation	translation: aminoacyl-tRNA synthetases		7	1.20482	0.945777	No	1.54786	1.34352	1.1521	No	No	No
Ct394	hrcA	heat inducible transcription regulator HrcA	Regulatory functions			1	0.255102	0.128787	No	0.469482	0.390399	1.20257	No	No	No
Ct395	grpE	GrpE-related chaperonin; HSP-7 cofactor	Cellular processes	cellular processes: chaperones		1	0.526316	0.175814	No	3.07498	0.863083	3.56278	No	No	No
Ct396	dnaK	DnaK protein (Hsp7)	Cellular processes	cellular processes: chaperones		1	0.151515	0.393273	No	1.16851	0.786785	1.48517	No	No	No
Ct397	vacB	ribonuclease II (VacB-related)	Transcription	transcription: RNA degradation		2	0.288184	0.311213	No	1.40468	2.15294	0.652446	No	No	No
Ct398		conserved hypothetical protein	Uncategorized			1	0.393701	0.094706	No	3.16474	2.10574	1.50291	No	No	No
Ct399		conserved hypothetical protein (possible sugar phosphate isomerase)	Uncategorized		KEGG: Glycan biosynthesis and metabolism	1	0.304878	0.978228	No	0.589956	0.737049	0.800431	No	No	No
Ct400	sucB_2	dihydrolipoamide 5-succinyltransferase	Central intermediary metabolism	central intermediary metabolism: TCA cycle	KEGG: Carbohydrate metabolism	2	0.515464	0.620115	No	0.744788	0.809539	0.920015	No	No	No
Ct401	gltT	proton/sodium:glutamate symporter protein	Transport and binding	transport and binding: amino acids, peptides and amines		2	0.485437	0.306585	No	2.33195	3.45017	0.675894	No	No	No
Ct402	lpxK	probable tetraacyldisaccharide 4'kinase	Lipid metabolism			6	1.62602	0.935331	No	1.06471	1.25268	0.84995	No	No	No
Ct403	yjfH	23S rRNA methyltransferase	Transcription	transcription: RNA modification		3	1.11524	0.700778	No	0.887878	0.735517	1.20715	No	No	No
Ct404		conserved hypothetical protein (probable methylase)	Uncategorized			10	3.63636	0.55335	No	2.96308	1.66899	1.77537	No	No	No
Ct406	nrdR	conserved hypothetical protein (basic)	Uncategorized			0	0	0.00796478	Yes	6.78846	18.9973	0.357338	Yes	Yes	No
Ct407	dksA	probable DNAK suppressor protein	Cellular processes	cellular processes: chaperones		0	0	0.156289	No	1.81547	1.79379	1.01208	No	No	No
Ct408	lspA	prolipoprotein signal peptidase (LSPA-related)	Cellular processes	cellular processes: secretion		3	1.79641	0.343117	No	0.214786	0.461037	0.465874	No	No	No
Ct410	pcnB_1	poly(A) polymerase (PAP)/tRNA nucleotidyltransferase	Transcription	transcription: RNA modification		2	0.470588	0.64678	No	0.820069	1.24394	0.659252	No	No	No
Ct413	pmpB	outer membrane protein B	Cell envelope	cell envelope: membranes, lipoproteins and porins		10	0.570125	0.000997507	Yes	0.103433	0.115656	0.894316	Yes	Yes	No
Ct414	pmpC	outer membrane protein C (Chlamydia-specific)	Cell envelope	cell envelope: membranes, lipoproteins and porins		6	0.338983	0.0506678	No	0.104818	0.277535	0.377674	No	No	No
Ct416		Probable metal transport system ATP-binding protein CT_416	Transport and binding	transport and binding: cations		2	0.847458	0.302344	No	4.6538	4.8922	0.951268	No	No	No
Ct418	obg	GTP-binding protein (OBG related)	Uncategorized			2	0.597015	0.306585	No	2.82039	2.30317	1.22457	No	No	No
Ct419	rpmA	5S ribosomal protein L27	Translation	translation: ribosomal proteins		1	1.20482	0.381433	No	3.26437	3.39219	0.962318	No	No	No
Ct420	rplU	5S ribosomal protein L21	Translation	translation: ribosomal proteins		0	0	0.0582941	No	2.69713	4.00629	0.673224	No	No	No
Ct421		Chlamydia-specific hypothetical protein (basic)	Uncategorized	Uncategorized: Chlamydia-specific proteins		0	0	0.0157138	Yes	0.409849	4.63678	0.0883908	No	Yes	Yes
Ct421.1		Chlamydia-specific hypothetical protein	Uncategorized	Uncategorized: Chlamydia-specific proteins		0	0	0.922162	No	1.36985	0.882912	1.55151	No	No	No
Ct423		conserved hypothetical protein (acidic) (hemolysin C) (tlyC)	Uncategorized			2	0.542005	0.192212	No	0.0521326	0.298962	0.174379	No	No	No
Ct424	rsbV_1	anti-sigma factor/sporulation-related protein	Transcription	transcription: transcription factors		0	0	0.0131568	Yes	0.107631	0.230503	0.466941	Yes	Yes	No
Ct425		Chlamydia-specific hypothetical protein (acidic)	Uncategorized	Uncategorized: Chlamydia-specific proteins		7	1.12721	0.210754	No	0.769925	0.433715	1.77518	No	No	No
Ct426		probable biotin synthetase/lipoic acid synthetase	Cofactor biosynthesis	cofactor biosynthesis: biotin and lipoic acid		3	0.813008	0.196141	No	3.39006	2.69988	1.25563	No	No	No
Ct428	menG	probable ubiquinone/menaquinone methyltransferase	Cofactor biosynthesis	cofactor biosynthesis: ubiquinone and quinones		2	0.873362	0.329089	No	0.0852516	3.47626	0.0245239	No	No	No
Ct429		Chlamydia-specific hypothetical protein (acidic)	Uncategorized	Uncategorized: Chlamydia-specific proteins		2	0.607903	0.552704	No	1.87452	1.47433	1.27144	No	No	No
Ct430	dapF	diaminopimelate epimerase	Amino acid biosynthesis	amino acid biosynthesis: aspartate family		3	1.09091	0.358001	No	3.06636	0.936335	3.27485	No	No	No
Ct431	clpP1	ATP-dependent ClpP endopeptidase	Translation	translation: proteases		3	1.5625	0.330328	No	1.11934	1.26856	0.882374	No	No	No
Ct432	glyA	serine hydroxymethyltransferase	Amino acid biosynthesis	amino acid biosynthesis: serine-glycine family		3	0.603622	0.0467972	Yes	0.523977	0.412317	1.27081	Yes	Yes	No
Ct434	ispF	conserved hypothetical protein (YGBB family)	Uncategorized		KEGG: Metabolism of terpenoids and polyketides	1	0.561798	0.158762	No	0.394579	0.3186	1.23848	No	No	No
Ct435	cysJ	probable sulfite reductase	Amino acid biosynthesis	amino acid biosynthesis: selenocysteine		2	0.571429	0.382618	No	0.830587	0.51295	1.61923	No	No	No
Ct436	rpsJ	3S ribosomal protein S1	Translation	translation: ribosomal proteins		0	0	0.954622	No	1.93646	1.31995	1.46707	No	No	No
Ct437	fusA	elongation factor G protein	Translation	translation: translation factors		5	0.720461	0.107163	No	1.07942	0.568503	1.8987	No	No	No
Ct438	rpsG	3S ribosomal protein S7	Translation	translation: ribosomal proteins		2	1.27389	0.0195356	Yes	3.19483	3.18712	1.00242	Yes	Yes	No
Ct439	rpsL	3S ribosomal protein S12	Translation	translation: ribosomal proteins		1	0.813008	0.0850278	No	3.28491	3.63848	0.902824	No	No	No
Ct441	tsp	probable tail-specific protease	Translation	translation: proteases		5	0.776398	0.121319	No	0.0145554	0.223574	0.0651035	No	No	No
Ct442	srp	Chlamydia-specific hypothetical cysteine-rich 15 kD outer membrane protein	Cell envelope	cell envelope: membranes, lipoproteins and porins	Inclusion membrane protein	1	0.666667	0.156233	No	1.05238	6.22422	0.169078	No	No	No
Ct443	omcB	Chlamydia-specific cysteine-rich hypothetical outer membrane protein 6 kDa	Cell envelope	cell envelope: membranes, lipoproteins and porins		5	0.914077	0.00344823	Yes	0.0552263	0.0598622	0.922557	Yes	Yes	No
Ct444	omcA	Chlamydia-specific hypothetical cysteine-rich outer membrane protein 9 kDa (small Crp)	Cell envelope	cell envelope: membranes, lipoproteins and porins		0	0	0.0725918	No	0.0383156	0.0987478	0.388015	No	No	No
Ct445	gltX	glutamyl-tRNA synthetase	Translation	translation: aminoacyl-tRNA synthetases		10	1.97628	0.192701	No	0.822877	0.497864	1.65282	No	No	No
Ct446	euo	Chlamydia-specific hypothetical protein (Ygt2-related)	Uncategorized	Uncategorized: Chlamydia-specific proteins	Uniprot: Uncharacterized protein CT_446 (EUO)	2	1.0929	0.0145855	Yes	184.596	33.5723	5.49848	Yes	Yes	No
Ct447	recJ	single-strand DNA-specific exonuclease	DNA replication and repair			4	0.684932	0.723375	No	0.738119	0.802075	0.920262	No	No	No
Ct448	secD	SecD/SecF fusion protein	Cellular processes	cellular processes: secretion		14	1	0.292835	No	1.46175	1.35973	1.07503	No	No	No
Ct450	uppS	undecaprenyl phosphate synthetase	Uncategorized		KEGG: Metabolism of terpenoids and polyketides	3	1.18577	0.670035	No	29.4956	7.12656	4.13883	No	No	No
Ct451	cdsA	phosphatidate cytidylytransferase (CDP diglyceride synthetase)	Lipid metabolism			5	1.63934	0.377919	No	0.253113	0.331838	0.762761	No	No	No
Ct452	cmk	cytidylate kinase	Nucleotide metabolism	Nucleotide metabolism: pyrimidines		1	0.462963	0.39912	No	1.39567	1.31875	1.05832	No	No	No
Ct453	plsC	1-acyl-sn-glycerol-3-phosphate acyltransferase	Lipid metabolism			2	0.925926	0.423788	No	1.19803	1.22344	0.979231	No	No	No
Ct454	argS	arginyl-tRNA synthetase	Translation	translation: aminoacyl-tRNA synthetases		2	0.35524	0.554023	No	1.26546	0.611223	2.07037	No	No	No
Ct455	murA	UDP-N-acetylglucosamine-1-carboxyvinyltransferase	Cell envelope	cell envelope: peptidoglycan	KEGG: Carbohydrate metabolism	5	1.12613	0.0387175	Yes	2.3874	3.96873	0.601551	Yes	Yes	No
Ct456	tarP	conserved hypothetical protein (acidic) (related to outer membrane proteins)	Uncategorized		Uniprot: Translocated actin-recruiting phosphoprotein (Tarp protein)	6	0.597015	0.275453	No	0.637235	0.307105	2.07497	No	No	No
Ct457		conserved hypothetical protein (YEBC-related)	Uncategorized			2	0.840336	0.114146	No	1.19526	0.336035	3.55696	No	No	No
Ct458	yhhY	conserved hypothetical protein (possible YhhY related acetyltransferase)	Uncategorized			2	1.1976	0.759084	No	1.29293	1.21307	1.06583	No	No	No
Ct459	prfB	peptide chain release factor RF-2	Translation	translation: translation factors		6	1.62602	0.210754	No	1.7644	4.27081	0.41313	No	No	No
Ct460		SWIB (YM74) complex protein	Uncategorized		Uniprot: SWIB (YM74) complex protein	1	1.16279	0.608757	No	0.314126	0.306367	1.02533	No	No	No
Ct461		conserved hypothetical protein (basic)	Uncategorized		Uniprot: Uncharacterized metallophosphoesterase	5	1.51976	0.306585	No	0.562178	0.319591	1.75906	No	No	No
Ct462	ygbP	probable sugar phosphorylase (YgbP-like, YacM-like)	Uncategorized		KEGG: Metabolism of terpenoids and polyketides	1	0.456621	0.945777	No	0.380198	0.493033	0.771142	No	No	No
Ct464		conserved hypothetical protein (acidic)(possible phosphoglycolate phosphatase)	Uncategorized			3	1.33929	0.140633	No	0.0391034	0.485713	0.0805071	No	No	No
Ct466		Chlamydia-specific hypothetical protein (basic)	Uncategorized	Uncategorized: Chlamydia-specific proteins		0	0	0.350052	No	0.0793608	0.72992	0.108725	No	No	No
Ct467	atoS	two-component sensor histidine kinase (ATOS-related)	Regulatory functions	Regulatory functions: Two component system		2	0.568182	0.0792275	No	0.285312	0.664834	0.429149	No	No	No
Ct468	atoC	two-component sensor system regulatory subunit (ATOC-like, NTRC-like)	Regulatory functions	Regulatory functions: Two component system		1	0.259067	0.359118	No	2.21538	2.15398	1.0285	No	No	No
Ct471		Chlamydia-specific hypothetical protein	Uncategorized	Uncategorized: Chlamydia-specific proteins		2	1	0.38276	No	0.526475	0.454845	1.15748	No	No	No
Ct472		conserved hypothetical protein	Uncategorized	Uncategorized: conserved Uncategorized protein		5	1.89394	0.156289	No	0.62662	1.06556	0.588067	No	No	No
Ct475	pheT	phenylalanyl-tRNA synthetase beta subunit	Translation	translation: aminoacyl-tRNA synthetases		4	0.506329	0.141659	No	1.9048	0.852358	2.23475	No	No	No
Ct476		Chlamydia-specific hypothetical protein	Uncategorized	Uncategorized: Chlamydia-specific proteins		5	1.55763	0.496895	No	0.556112	0.694404	0.800848	No	No	No
Ct478	oppC_2	oligopeptide transport system permease	Transport and binding	transport and binding: amino acids, peptides and amines		13	2.24913	0.954622	No	0.63918	3.09949	0.206221	No	No	No
Ct479	oppB_2	oligopeptide transport system permease	Transport and binding	transport and binding: amino acids, peptides and amines		5	1.01626	0.252443	No	2.46207	0.994402	2.47593	No	No	No
Ct480	oppA_4	ABC transporter solute binding protein; oligopeptide transport system	Transport and binding	transport and binding: amino acids, peptides and amines		12	1.72414	0.128568	No	2.02687	3.78527	0.535462	No	No	No
Ct481		conserved hypothetical protein (YcdR-related)	Uncategorized			1	0.411523	0.75263	No	0.255549	1.87406	0.136361	No	No	No
Ct482		Chlamydia-specific hypothetical protein (basic)	Uncategorized	Uncategorized: Chlamydia-specific proteins		1	0.460829	0.0936351	No	8.64826	2.22783	3.88192	No	No	No
Ct485	hemH	ferrochelatase	Cofactor biosynthesis	cofactor biosynthesis: heme and porphyrin		3	0.955414	0.409438	No	6.96691	0.0480414	145.019	No	No	No
Ct486	fliY	probable periplasmic glutamine transport protein	Transport and binding	transport and binding: amino acids, peptides and amines		2	0.766284	0.0593402	No	0.608191	1.73975	0.349584	No	No	No
Ct487	yhhF	probable YhhF-related methylase	Uncategorized			0	0	0.0418836	Yes	2.12935	2.98974	0.712219	Yes	Yes	No
Ct488		Chlamydia-specific hypothetical protein	Uncategorized	Uncategorized: Chlamydia-specific proteins		6	2.45902	0.1764	No	0.670299	0.345516	1.93999	No	No	No
Ct489	glgC	ADP-glucose pyrophosphorylase	Energy metabolism	energy metabolism: starch and sucrose metabolism	KEGG: Carbohydrate metabolism	3	0.680272	0.176083	No	0.0646465	0.0912443	0.708499	No	No	No
Ct491	rho	transcription termination factor rho	Transcription	transcription: transcription factors		0	0	0.00444868	Yes	2.18818	6.00697	0.364274	Yes	Yes	Yes
Ct492	coaE	conserved hypothetical protein (ATPase or kinase)	Cofactor biosynthesis			1	0.49505	0.55335	No	0.760296	0.423986	1.79321	No	No	No
Ct493	polA	DNA polymerase I	DNA replication and repair			4	0.461894	0.480374	No	1.68118	1.20182	1.39886	No	No	No
Ct494	sohB	protein protease IV/endopeptidase IV	Translation	translation: proteases		4	1.20846	0.358001	No	2.60488	1.99885	1.30319	No	No	No
Ct495	tlcB	ADP,ATP carrier protein 2 (ADP/ATP translocase 2)	Transport and binding	transport and binding: ribonucleoside triphosphate transport		13	2.40741	0.878903	No	5.55536	14.8346	0.374486	No	No	No
Ct497	dnaB	replicative DNA helicase	DNA replication and repair			0	0	0.00490843	Yes	1.15231	2.78221	0.414172	No	Yes	Yes
Ct498	gidA	glucose inhibited division protein A (oxidoreductase)	Cellular processes	cellular processes: cell division		2	0.327869	0.0168666	Yes	7.71617	11.0213	0.700113	Yes	Yes	No
Ct500	ndk	nucleoside diphosphate kinase	Nucleotide metabolism	Nucleotide metabolism: purines, pyrimidines		0	0	0.015656	Yes	3.87952	1.87061	2.07394	Yes	No	Yes
Ct501	ruvA	Holliday junction DNA helicase RuvA	DNA replication and repair			0	0	0.0390287	Yes	0.288337	3.91481	0.0736527	No	No	Yes
Ct503		conserved hypothetical protein	Uncategorized			6	3.26087	0.0595845	No	0.0504378	0.0703658	0.716795	No	No	No
Ct504		Chlamydia-specific hypothetical protein (acidic)	Uncategorized	Uncategorized: Chlamydia-specific proteins		1	0.347222	0.618445	No	1.63458	1.09201	1.49686	No	No	No
Ct505	gap	glyceraldehyde 3-phosphate dehydrogenase	Energy metabolism	energy metabolism: glycolysis and gluconeogenesis	KEGG: Carbohydrate metabolism	3	0.898204	0.0320946	Yes	0.488588	0.197346	2.4758	No	Yes	No
Ct506	rplQ	5S ribosomal protein L17	Translation	translation: ribosomal proteins		0	0	0.00277954	Yes	3.43488	4.18858	0.82006	Yes	Yes	No
Ct507	rpoA	RNA polymerase alpha subunit	Transcription	transcription: DNA-dependent RNA polymerase		1	0.265252	0.414281	No	1.72854	1.51319	1.14232	No	No	No
Ct508	rpsK	3S ribosomal protein S11	Translation	translation: ribosomal proteins		1	0.757576	0.0582941	No	3.1052	3.21929	0.96456	No	No	No
Ct509	rpsM	3S ribosomal protein S13	Translation	translation: ribosomal proteins		0	0	0.0152673	Yes	5.29627	4.3063	1.22989	Yes	Yes	No
Ct510	secY	protein translocase SecY subunit	Cellular processes	cellular processes: secretion		4	0.875274	0.294492	No	1.69941	1.5129	1.12328	No	No	No
Ct511	rplO	5S ribosomal protein L15	Translation	translation: ribosomal proteins		1	0.694444	0.025864	Yes	3.6566	2.96639	1.23268	Yes	Yes	No
Ct512	rpsE	3S ribosomal protein S5	Translation	translation: ribosomal proteins		0	0	0.0057397	Yes	3.41262	3.31472	1.02953	Yes	Yes	No
Ct513	rplR	5S ribosomal protein L18	Translation	translation: ribosomal proteins		0	0	0.00918455	Yes	4.87466	3.828	1.27342	Yes	Yes	No
Ct514	rplF	5S ribosomal protein L6	Translation	translation: ribosomal proteins		1	0.546448	0.0101273	Yes	2.7894	2.81288	0.991654	Yes	Yes	No
Ct515	rpsH	3S ribosomal protein S8	Translation	translation: ribosomal proteins		1	0.75188	0.198309	No	2.5241	3.34602	0.754359	No	No	No
Ct516	rplE	5S ribosomal protein L5	Translation	translation: ribosomal proteins		1	0.555556	0.00178057	Yes	4.70446	4.54608	1.03484	Yes	Yes	No
Ct517	rplX	5S ribosomal protein L24	Translation	translation: ribosomal proteins		1	0.900901	0.47268	No	2.93258	3.25052	0.90219	No	No	No
Ct518	rplN	5S ribosomal protein L14	Translation	translation: ribosomal proteins		0	0	0.0361849	Yes	3.55453	2.48289	1.43161	Yes	Yes	No
Ct519	rpsQ	3S ribosomal protein S17	Translation	translation: ribosomal proteins		1	1.20482	0.705357	No	2.88495	2.96565	0.972789	No	No	No
Ct520	rpmC	5S ribosomal protein L29	Translation	translation: ribosomal proteins		0	0	0.803766	No	1.80743	1.91849	0.942112	No	No	No
Ct521	rplP	5S ribosomal protein L16	Translation	translation: ribosomal proteins		3	2.17391	0.00444868	Yes	4.47108	5.32421	0.839764	Yes	Yes	No
Ct522	rpsC	3S ribosomal protein S3	Translation	translation: ribosomal proteins		5	2.23214	0.0568429	No	1.98564	2.63251	0.754274	No	No	No
Ct523	rplV	5S ribosomal protein L22	Translation	translation: ribosomal proteins		0	0	0.311191	No	1.82473	3.14778	0.579688	No	No	No
Ct524	rpsS	3S ribosomal protein S19	Translation	translation: ribosomal proteins		1	1.13636	0.628344	No	2.24062	2.74425	0.816479	No	No	No
Ct525	rplB	5S ribosomal protein L2	Translation	translation: ribosomal proteins		3	1.05634	0.0473489	Yes	2.22996	1.9518	1.14252	Yes	Yes	No
Ct526	rplW	5S ribosomal protein L23	Translation	translation: ribosomal proteins		0	0	0.0402476	Yes	3.69436	5.10227	0.724061	Yes	Yes	No
Ct527	rplD	5S ribosomal protein L4	Translation	translation: ribosomal proteins		1	0.45045	0.0185724	Yes	2.52633	3.6836	0.685833	Yes	Yes	No
Ct528	rplC	5S ribosomal protein L3	Translation	translation: ribosomal proteins		0	0	0.0285092	Yes	2.06071	3.87539	0.531744	No	Yes	No
Ct529		Chlamydia-specific hypothetical protein	Uncategorized	Uncategorized: Chlamydia-specific proteins	Inclusion membrane protein	0	0	0.0387175	Yes	2.15366	5.06278	0.425391	No	Yes	No
Ct530	fmt	methionyl-tRNA formyltransferase	Translation	translation: tRNA modification		3	0.949367	0.715665	No	0.901819	0.61906	1.45675	No	No	No
Ct531	lpxA	UDP-N-acetylglucosamine acyltransferase	Cell envelope	cell envelope: surface polysaccharides, lipopolysaccharides and antigens		2	0.714286	0.778797	No	0.900437	0.683461	1.31747	No	No	No
Ct532	fabZ	(3R)-hydroxymyristoyl-acp-dehydratase	Lipid metabolism			0	0	0.217098	No	1.32291	1.30259	1.01561	No	No	No
Ct533	lpxC	UDP-3-O-acyl-GlcNAc deacetylase	Cell envelope	cell envelope: surface polysaccharides, lipopolysaccharides and antigens		0	0	0.647894	No	1.75036	0.765243	2.28733	No	No	No
Ct535	yciA	acyl CoA thioester hydrolase	Uncategorized			2	1.25	0.954622	No	1.51306	1.65943	0.911795	No	No	No
Ct536	dnaQ_2	DNA polymerase III alpha chain	DNA replication and repair			1	0.4	0.329089	No	2.03295	3.18398	0.638493	No	No	No
Ct538		Chlamydia-specific hypothetical protein	Uncategorized	Uncategorized: Chlamydia-specific proteins		3	1.2605	0.360737	No	1.35397	0.870033	1.55623	No	No	No
Ct539	trxA	thioredoxin	Cofactor biosynthesis	cofactor biosynthesis: heme and porphyrin		1	0.980392	0.22001	No	0.837391	0.334254	2.50525	No	No	No
Ct540	yibK	ribosomal RNA methylase	Translation	translation: ribosomal proteins		1	0.662252	0.605322	No	0.615328	0.897532	0.685577	No	No	No
Ct541	mip	FkbP-type peptidyl-prolyl cis-trans isomerase (MIP-like protein)	Translation	translation: protein modification		1	0.411523	0.0357454	Yes	2.07919	3.36253	0.61834	No	Yes	No
Ct542	aspS	aspartyl-tRNA synthetase	Translation	translation: aminoacyl-tRNA synthetases		4	0.687285	0.377919	No	1.955	0.966888	2.02195	No	No	No
Ct543	hisS	histidyl-tRNA synthetase	Translation	translation: aminoacyl-tRNA synthetases		5	1.16822	0.0491045	Yes	1.60557	2.68261	0.59851	No	Yes	No
Ct544	uhpC	hexose phosphate transport system regulatory protein (UHPC-related)	Regulatory functions			22	4.82456	0.266766	No	0.582165	0.36312	1.60323	No	No	No
Ct545	dnaE	DNA polymerase III alpha chain	DNA replication and repair			9	0.727567	0.993468	No	0.950509	0.961273	0.988802	No	No	No
Ct546		Chlamydia-specific hypothetical protein	Uncategorized	Uncategorized: Chlamydia-specific proteins	NCBI/Uniprot: Predicted OMP	4	1.38408	0.214501	No	0.560115	0.33185	1.68785	No	No	No
Ct547		Chlamydia-specific hypothetical protein	Uncategorized	Uncategorized: Chlamydia-specific proteins		0	0	0.185904	No	6.84408	1.92641	3.55276	No	No	No
Ct549	rsbW	conserved hypothetical protein	Uncategorized		Uniprot: Sigma regulatory factor-histidine kinase	1	0.684932	0.0860382	No	2.15213	4.93818	0.435814	No	No	No
Ct554	brnQ	branched-chain amino acid transport protein	Transport and binding	transport and binding: amino acids, peptides and amines		5	1.21655	0.784382	No	1.58832	2.08917	0.760261	No	No	No
Ct555		SNF2 Helicase	Uncategorized			12	1.00083	0.155355	No	1.03459	0.681185	1.5188	No	No	No
Ct557	lpdA	pyruvate dehydrogenase E3 component (dihydrolipoamide dehydrogenase)	Energy metabolism	energy metabolism: pyruvate metabolism, glycolysis and gluconeogenesis	KEGG: Carbohydrate metabolism	2	0.430108	0.136695	No	0.543905	0.248895	2.18528	No	No	No
Ct558	lipA	lipoic acid synthetase	Cofactor biosynthesis	cofactor biosynthesis: biotin and lipoic acid		2	0.643087	0.125135	No	1.99362	0.131692	15.1385	No	No	No
Ct559	cdsJ	Yop proteins translocation lipoprotein J	Cellular processes	cellular processes: secretion	Type III Secretion system, structurel component	5	1.53374	0.0285312	Yes	0.334536	0.452661	0.739043	Yes	Yes	No
Ct560		Chlamydia-specific hypothetical protein	Uncategorized	Uncategorized: Chlamydia-specific proteins		5	1.79856	0.0922747	No	0.298772	0.077112	3.87452	No	No	No
Ct561	cdsL	Yop proteins translocation protein L	Cellular processes	cellular processes: secretion	Type III Secretion system, structurel component	1	0.44843	0.0533764	No	0.436175	0.843079	0.51736	No	No	No
Ct562	cdsR	Yop proteins translocation protein R	Cellular processes	cellular processes: secretion	Type III Secretion system, structurel component	1	0.326797	0.0860382	No	0.148104	0.701114	0.211241	No	No	No
Ct565		Chlamydia-specific hypothetical protein	Uncategorized	Uncategorized: Chlamydia-specific proteins	Predicted inclusion membrane protein	2	1.36054	0.0285092	Yes	0.173205	0.0433011	4	Yes	Yes	No
Ct567		Chlamydia-specific hypothetical protein (basic)	Uncategorized	Uncategorized: Chlamydia-specific proteins		4	2.29885	0.315847	No	3.53767	2.02457	1.74737	No	No	No
Ct568		Chlamydia-specific hypothetical protein (acidic)	Uncategorized	Uncategorized: Chlamydia-specific proteins		0	0	0.772365	No	1.17971	1.45775	0.809271	No	No	No
Ct569		Chlamydia-specific hypothetical protein	Uncategorized	Uncategorized: Chlamydia-specific proteins	Uniprot: Putative outer membrane protein	2	1.6129	0.792778	No	3.13791	1.84781	1.69817	No	No	No
Ct570	gspF	type II secretion pathway protein (protein F)	Cellular processes	cellular processes: secretion		5	1.27877	0.620115	No	18.2274	8.16953	2.23114	No	No	No
Ct572	gspD	type II secretion pathway protein (protein D)	Cellular processes	cellular processes: secretion		8	1.05263	0.987813	No	0.601922	0.432597	1.39141	No	No	No
Ct574	pepP	Probable XAA-PRO aminopeptidase	Translation	translation: proteases		1	0.280899	0.025864	Yes	0.351542	0.291741	1.20498	Yes	Yes	No
Ct576	lcrH_1, scc2	low calcium response locus H protein	Cellular processes	cellular processes: secretion	Type III Secretion system, chaperone	0	0	0.265529	No	0.337389	0.131813	2.55961	No	No	No
Ct577		Chlamydia-specific hypothetical protein	Uncategorized	Uncategorized: Chlamydia-specific proteins		0	0	0.0387175	Yes	0.00835105	0.0137372	0.607914	Yes	Yes	No
Ct578	copB	Chlamydia-specific hypothetical protein (basic)	Cellular processes	cellular processes: secretion	Type III Secretion system, structurel component	2	0.410678	0.0266008	Yes	0.0968379	0.178025	0.543957	Yes	Yes	No
Ct579	copD	conserved hypothetical protein (basic)	Cellular processes	cellular processes: secretion	Type III Secretion system, structurel component	2	0.455581	0.0603499	No	0.0345185	0.0395031	0.873817	No	No	No
Ct581	thrS	threonyl-tRNA synthetase	Translation	translation: aminoacyl-tRNA synthetases		10	1.5748	0.338945	No	1.66287	1.53493	1.08335	No	No	No
Ct582	minD	SpoOJ regulator (chromosome partitioning ATPase)	Cellular processes	cellular processes: cell division		3	1.17647	0.615696	No	0.766435	1.23108	0.622573	No	No	No
Ct583	gp6D	Chlamydia-specific hypothetical protein (basic)	Uncategorized	Uncategorized: Chlamydia-specific proteins		1	0.380228	0.15918	No	2.99678	2.29927	1.30336	No	No	No
Ct584		Chlamydia-specific hypothetical protein	Uncategorized	Uncategorized: Chlamydia-specific proteins		0	0	0.0201973	Yes	1.58347	2.29931	0.688669	Yes	Yes	No
Ct585	trpS	tryptophanyl t-RNA synthetase	Translation	translation: aminoacyl-tRNA synthetases		3	0.867052	0.976564	No	1.21228	1.1102	1.09195	No	No	No
Ct586	uvrB	excinuclease ABC subunit B	DNA replication and repair			0	0	0.987602	No	0.956334	1.02443	0.933528	No	No	No
Ct587	eno	enolase (phosphopyruvate hydratase) (2-phosphoglycerate dehydratase)	Energy metabolism	energy metabolism: glycolysis and gluconeogenesis	KEGG: Carbohydrate metabolism	1	0.235849	0.0860382	No	1.08793	0.547323	1.98772	No	No	No
Ct588	rbsU	probable sensory transduction regulatory component	Regulatory functions			3	0.461538	0.110835	No	1.24166	3.78579	0.32798	No	No	No
Ct590		Chlamydia-specific hypothetical protein	Uncategorized	Uncategorized: Chlamydia-specific proteins		13	1.36268	0.0459325	Yes	0.206381	0.67134	0.307416	Yes	No	Yes
Ct594	ycfH	conserved hypothetical protein (acidic) (possible PHP hydrolase)	Uncategorized			3	1.14068	0.127242	No	7.95304	1.29067	6.16192	No	No	No
Ct595	dsbD	probable thiol:disulfide interchange protein, DsbD-related	Uncategorized			20	2.89017	0.0170743	Yes	0.199819	0.558392	0.357847	Yes	No	Yes
Ct596	exbB	probable biopolymer transport (tolQ) protein	Uncategorized	Uncategorized: colicin import		2	0.862069	0.412108	No	13.0556	6.17574	2.11402	No	No	No
Ct597	exbD	probable biopolymer transfer (tolR) protein	Uncategorized	Uncategorized: colicin import		0	0	0.349866	No	6.69374	4.67306	1.43241	No	No	No
Ct599	tolB	tolB protein precursor	Uncategorized	Uncategorized: colicin import		5	1.16009	0.00860572	Yes	0.938645	0.0208192	45.0855	No	Yes	Yes
Ct600	pal	peptidoglycan-associated lipoprotein	Cell envelope	cell envelope: membranes, lipoproteins and porins		2	1.06383	0.0102909	Yes	3.56815	2.65466	1.34411	Yes	Yes	No
Ct601	papQ	conserved hypothetical protein (basic) (probable invasin repeat phosphatase)	Uncategorized			0	0	0.0387175	Yes	143.527	5.87432	24.4329	Yes	No	Yes
Ct602		Chlamydia-specific hypothetical protein (acidic)	Uncategorized	Uncategorized: Chlamydia-specific proteins		0	0	0.0459325	Yes	0.133996	0.495855	0.270232	Yes	No	No
Ct603	ahpC	thiol specific antioxidant (tsa) peroxidase	Cellular processes	cellular processes: detoxification		2	1.02564	0.00436383	Yes	2.12329	0.671186	3.16349	Yes	Yes	Yes
Ct606		conserved hypothetical protein	Nucleotide metabolism	Purines		1	0.478469	0.025864	Yes	4.54615	12.2911	0.369873	No	Yes	No
Ct608	uvrD	ATP dependent DNA helicase	DNA replication and repair			5	0.788644	0.0154333	Yes	4.01441	5.23882	0.766281	Yes	Yes	No
Ct610		Chlamydia-specific hypothetical protein	Uncategorized	Uncategorized: Chlamydia-specific proteins	Uniprot: PqqC-like protein (Chlamydia protein associating with death domains) (CADD)	3	1.2987	0.0850278	No	2.1785	0.792589	2.74859	No	No	No
Ct611		conserved hypothetical protein	Uncategorized			3	1.23457	0.156289	No	1.76637	2.17418	0.812427	No	No	No
Ct612	folA	dihydrofolate reductase	Cofactor biosynthesis	cofactor biosynthesis: folate		4	2.51572	0.0201973	Yes	6.90423	4.96307	1.39112	Yes	Yes	No
Ct613	folKP	dihydropterin pyrophosphokinase/dihydropteroate synthase	Cofactor biosynthesis	cofactor biosynthesis: folate		10	2.22222	0.00480956	Yes	9.32561	6.17729	1.50966	Yes	Yes	No
Ct614	folB	probable dihydroneopterin aldolase (DHNA)	Cofactor biosynthesis	cofactor biosynthesis: folate		1	0.806452	0.963048	No	0.95226	0.93203	1.02171	No	No	No
Ct615	rpoD	RNA polymerase sigma factor RpoD [sigma-66]	Transcription	transcription: DNA-dependent RNA polymerase		3	0.525394	0.0639933	No	2.25905	3.27827	0.689098	No	No	No
Ct616		Chlamydia-specific hypothetical protein	Uncategorized	Uncategorized: Chlamydia-specific proteins		6	1.3986	0.178047	No	2.43507	2.91292	0.835955	No	No	No
Ct617	rpsT	3S ribosomal protein S2	Translation	translation: ribosomal proteins		0	0	0.138113	No	12.4016	7.01818	1.76706	No	No	No
Ct618		hypothetical protein	Uncategorized		Inclusion membrane protein	0	0	0.00154486	Yes	24.6318	62.9029	0.391585	Yes	Yes	No
Ct619		Chlamydia-specific conserved hypothetical protein (acidic)	Uncategorized	Uncategorized: Chlamydia-specific proteins		7	0.798176	0.111215	No	0.0588605	0.844965	0.0696603	No	No	No
Ct620		Chlamydia-specific conserved hypothetical protein (acidic)	Uncategorized	Uncategorized: Chlamydia-specific proteins		4	0.477327	0.82664	No	0.687424	0.521875	1.31722	No	No	No
Ct621		Chlamydia-specific hypothetical protein	Uncategorized	Uncategorized: Chlamydia-specific proteins		3	0.360577	0.362949	No	0.507736	0.982106	0.516987	No	No	No
Ct622		conserved hypothetical protein (acidic)	Uncategorized		Uniprot: CHLPN 76kDa Homolog	1	0.15456	0.417279	No	0.371137	0.702393	0.528389	No	No	No
Ct623		Chlamydia-specific hypothetical protein	Uncategorized	Uncategorized: Chlamydia-specific proteins	Uniprot: CHLPN 76kDa Homolog	13	3.00926	0.0146718	Yes	4.31255	2.99606	1.43941	Yes	Yes	No
Ct624	murJ	MviN virulence factor	Cell envelope	cell envelope: peptidoglycan		9	1.6791	0.339799	No	7.98653	11.8071	0.676415	No	No	No
Ct625	nfo	endonuclease IV	DNA replication and repair			3	1.04167	0.604551	No	0.843894	0.448607	1.88114	No	No	No
Ct626	rpsD	3S ribosomal protein S4	Translation	translation: ribosomal proteins		0	0	0.0154333	Yes	2.18505	3.75151	0.582444	Yes	Yes	No
Ct627		conserved hypothetical protein	Uncategorized			4	1.22324	0.0949444	No	16.7672	2.43108	6.89702	No	No	No
Ct628	ispA	geranylgeranyl pyrophosphate synthase	Cofactor biosynthesis	cofactor biosynthesis: ubiquinone and quinones		2	0.687285	0.813322	No	1.17001	1.27363	0.918641	No	No	No
Ct630	tctD	DNA-binding response regulator; possible signal transduction regulatory protein	Regulatory functions			2	0.881057	0.00444868	Yes	0.0477037	0.162299	0.293925	Yes	Yes	Yes
Ct631		hypothetical protein	Uncategorized			0	0	0.266766	No	1.97099	5.31663	0.370722	No	No	No
Ct632		Chlamydia-specific hypothetical protein	Uncategorized	Uncategorized: Chlamydia-specific proteins		3	0.567108	0.279004	No	0.651183	0.435013	1.49693	No	No	No
Ct633	hemB	delta-Aminolevulinic acid dehydratase	Cofactor biosynthesis	cofactor biosynthesis: heme and porphyrin		5	1.47929	0.646399	No	1.14458	0.634494	1.80393	No	No	No
Ct634	nqrA	Na+-translocating NADH-ubiquinone oxidoreductase alpha chain	Cofactor biosynthesis	cofactor biosynthesis: ubiquinone and quinones		1	0.215054	0.0568733	No	0.637273	1.23021	0.518019	No	No	No
Ct635		Chlamydia-specific hypothetical protein	Uncategorized	Uncategorized: Chlamydia-specific proteins		2	1.38889	0.170534	No	0.68625	0.0380713	18.0254	No	No	No
Ct636	greA	transcription elongation factor (GreA)	Transcription	transcription: transcription factors		11	1.53846	0.152333	No	1.37434	0.673153	2.04165	No	No	No
Ct637	tyrB	aromatic amino acid aminotransferase	Amino acid biosynthesis	amino acid biosynthesis: aromatic		4	1	0.648697	No	1.21737	0.819248	1.48596	No	No	No
Ct639	recB	exodeoxyribonuclease V beta chain	DNA replication and repair			9	0.877193	0.827408	No	1.41627	0.795517	1.78031	No	No	No
Ct640	recC	exodeoxyribonuclease V gamma chain	DNA replication and repair			9	0.896414	0.141659	No	1.14001	11.1352	0.102378	No	No	No
Ct642		conserved hypothetical protein (basic)	Uncategorized			8	2.95203	0.669219	No	0.967935	1.43509	0.674477	No	No	No
Ct643	topA	DNA topoisomerase I	DNA replication and repair			10	1.16686	0.255421	No	0.57562	0.850491	0.67681	No	No	No
Ct644	yohI	conserved hypothetical protein (probable NIFR3-like protein)	Uncategorized			3	0.898204	0.156289	No	0.514951	0.129392	3.97977	No	No	No
Ct646		Chlamydia-specific hypothetical protein	Uncategorized	Uncategorized: Chlamydia-specific proteins	Predicted integral membrane protein	8	1.74292	0.0102909	Yes	21.4658	11.2243	1.91244	Yes	Yes	No
Ct647		Chlamydia-specific hypothetical protein (basic)	Uncategorized	Uncategorized: Chlamydia-specific proteins		10	5.20833	0.0463176	Yes	9.43423	8.92499	1.05706	Yes	Yes	No
Ct650	recA	RecA protein	DNA replication and repair			1	0.284091	0.0593402	No	1.66451	3.53743	0.470542	No	No	No
Ct651		Chlamydia-specific hypothetical protein	Uncategorized	Uncategorized: Chlamydia-specific proteins		9	1.48026	0.0603499	No	61.2885	18.1212	3.38214	No	No	No
Ct652	recD_2	exonuclease V alpha subunit protein	DNA replication and repair			4	0.806452	0.412108	No	2.03559	0.915983	2.2223	No	No	No
Ct653	yhbG	ABC Transporter ATPase	Transport and binding	transport and binding: general		0	0	0.194574	No	0.512492	0.826794	0.619855	No	No	No
Ct655	kdsA	2-dehydro-3-deoxyphosphooctonate aldolase	Cell envelope	cell envelope: surface polysaccharides, lipopolysaccharides and antigens		3	1.11524	0.210754	No	4.02864	3.48918	1.15461	No	No	No
Ct656		Chlamydia-specific hypothetical protein (basic)	Uncategorized	Uncategorized: Chlamydia-specific proteins		0	0	0.801374	No	0.562068	0.446807	1.25797	No	No	No
Ct659		conserved hypothetical protein (basic)	Uncategorized		Uniprot: UPF19 protein	0	0	0.0390287	Yes	0.0876322	0.294463	0.2976	Yes	No	No
Ct661	gyrB_2	DNA gyrase subunit B (topoisomerase)	DNA replication and repair			0	0	0.365406	No	2.83551	2.52376	1.12352	No	No	No
Ct663	csl2	Chlamydia-specific hypothetical protein (acidic)	Uncategorized	Uncategorized: Chlamydia-specific proteins	Type III secretion system, chaperone	1	0.75188	0.35603	No	0.0663936	0.819271	0.0810399	No	No	No
Ct664	cdsD	conserved hypothetical protein (acidic)	Uncategorized		Type III Secretion system, structurel component	2	0.241255	0.00226905	Yes	0.246015	0.379556	0.648163	Yes	Yes	Yes
Ct665	cdsE	Chlamydia-specific hypothetical protein (basic)	Uncategorized	Uncategorized: Chlamydia-specific proteins	Type III Secretion system, chaperone	0	0	0.565521	No	0.278692	0.259228	1.07509	No	No	No
Ct666	cdsF	Chlamydia-specific hypothetical protein (acidic)	Uncategorized	Uncategorized: Chlamydia-specific proteins	Type III Secretion system, structurel component	0	0	0.0146482	Yes	0.149729	0.287968	0.519951	Yes	Yes	No
Ct667	cdsG	Chlamydia-specific hypothetical protein (acidic)	Uncategorized	Uncategorized: Chlamydia-specific proteins	Type III Secretion system, chaperone	2	1.34228	0.610197	No	0.996984	1.54097	0.646986	No	No	No
Ct668		Chlamydia-specific hypothetical protein (acidic)	Uncategorized	Uncategorized: Chlamydia-specific proteins		2	0.896861	0.29427	No	0.382158	0.276953	1.37986	No	No	No
Ct669	cdsN	flagellar type ATPase (probable beta subunit)	Cellular processes	cellular processes: secretion	Type III Secretion system, structurel component	0	0	0.0628202	No	0.306914	0.3846	0.798009	No	No	No
Ct670	cdsO	Chlamydia-specific hypothetical protein (possible ribosome protein)	Uncategorized	Uncategorized: Chlamydia-specific proteins	Type III Secretion system, structurel component	1	0.595238	0.189399	No	0.0648184	0.0648184	1	No	No	No
Ct671	cdsP	Chlamydia-specific hypothetical protein (acidic)	Uncategorized	Uncategorized: Chlamydia-specific proteins	Type III Secretion system, structurel component	1	0.353357	0.41474	No	0.538441	0.517227	1.04102	No	No	No
Ct672	cdsQ	conserved hypothetical protein (acidic)(possible FliN flagellar motor switch domain)	Cellular processes	cellular processes: secretion	Type III Secretion system, structurel component	3	0.80429	0.0108316	Yes	0.134943	0.14837	0.909499	Yes	Yes	No
Ct674	cdsC	General secretion pathway precursor D protein (YopC translocation protein)	Cellular processes	cellular processes: secretion	Type III Secretion system, structurel component	5	0.542888	0.00884737	Yes	0.132612	0.277597	0.477713	Yes	Yes	No
Ct675	mcsB	arginine kinase	Uncategorized			6	1.68539	0.132359	No	0.345621	0.824754	0.41906	No	No	No
Ct676		Chlamydia-specific hypothetical protein	Uncategorized	Uncategorized: Chlamydia-specific proteins	NCBI: Modulator of heat shock repressor CtsR, McsA - Signal transduction mechanisms	1	0.578035	0.31195	No	3.52898	7.60981	0.463741	No	No	No
Ct677	rrf	ribosome recycling factor	Translation	translation: ribosomal proteins		0	0	0.0083648	Yes	2.65943	1.58382	1.67913	Yes	Yes	Yes
Ct678	pyrH	uridylate kinase	Nucleotide metabolism	Nucleotide metabolism: pyrimidines		0	0	0.0320946	Yes	1.41956	2.31463	0.613298	No	Yes	No
Ct679	tsf	elongation factor TS (EF-TS)	Translation	translation: translation factors		1	0.35461	0.0485958	Yes	3.60699	1.51171	2.38603	Yes	No	No
Ct680	rpsB	3S Ribosomal protein S2	Translation	translation: ribosomal proteins		3	1.06383	0.0620315	No	2.2557	1.36149	1.65679	No	No	No
Ct681	ompA	major outer membrane protein (MOMP)	Cell envelope	cell envelope: membranes, lipoproteins and porins		7	1.78117	0.0204138	Yes	0.385743	0.395376	0.975635	Yes	Yes	No
Ct682	pbpB	probable penicillin binding protein 2 (transglycosylase/transpeptidase)	Cell envelope	cell envelope: peptidoglycan		13	1.2037	0.407905	No	6.05232	0.160935	37.6071	No	No	No
Ct683		O-linked GlcNAc transferase	Uncategorized			5	1.49254	0.382618	No	0.442461	0.613576	0.721118	No	No	No
Ct684		conserved hypothetical protein (possible ABC transporter associated protein)	Transport and binding	transport and binding: amino acids, peptides and amines	Uniprot: ABC Transporter ATPase	5	1.0352	0.954622	No	0.862588	0.985121	0.875616	No	No	No
Ct685		ABC transporter ATPAse	Transport and binding	transport and binding: amino acids, peptides and amines		1	0.392157	0.827408	No	1.60068	2.18008	0.734229	No	No	No
Ct686		conserved hypothetical protein (possible ABC transporter related membrane protein)	Transport and binding	transport and binding: amino acids, peptides and amines	Uniprot: ABC Transporter Membrane Protein	6	1.51899	0.679283	No	1.36618	1.19577	1.14251	No	No	No
Ct687	csd	Probable cysteine desulfurase	Uncategorized			6	1.49626	0.197434	No	0.274757	0.0488888	5.62004	No	No	No
Ct688	parB	Possible involvement in plasmid partitioning	Cellular processes	cellular processes: cell division		1	0.355872	0.0611256	No	3.89676	2.93299	1.3286	No	No	No
Ct689	dppF	oligopeptide transport ATP-binding protein	Transport and binding	transport and binding: amino acids, peptides and amines		1	0.362319	0.469443	No	0.469734	0.703662	0.667557	No	No	No
Ct690	dppD	dipeptide transport ATP-binding protein	Transport and binding	transport and binding: amino acids, peptides and amines		1	0.311526	0.988302	No	1.6229	1.26616	1.28174	No	No	No
Ct691		conserved hypothetical protein (acidic)	Uncategorized			1	0.446429	0.000997507	Yes	4.7163	4.46644	1.05594	Yes	Yes	No
Ct693	pgk	phosphoglycerate kinase	Energy metabolism	energy metabolism: glycolysis and gluconeogenesis	KEGG: Carbohydrate metabolism	2	0.496278	0.0402476	Yes	0.197187	0.42157	0.467745	Yes	No	No
Ct694		hypothetical protein	Uncategorized			1	0.309598	0.0374372	Yes	0.190925	0.484553	0.394023	Yes	No	No
Ct695		Chlamydia-specific hypothetical protein	Uncategorized	Uncategorized: Chlamydia-specific proteins		3	0.753769	0.00444868	Yes	0.0721215	0.0850665	0.847826	Yes	Yes	No
Ct696		Chlamydia-specific hypothetical protein	Uncategorized	Uncategorized: Chlamydia-specific proteins		6	1.53061	0.602666	No	1.05622	1.36755	0.772349	No	No	No
Ct699	psd	phosphatidylserine decarboxylase	Lipid metabolism			1	0.332226	0.647894	No	0.769132	1.26493	0.608041	No	No	No
Ct701	secA	preprotein translocase subunit A protein	Cellular processes	cellular processes: secretion		8	0.825593	0.904503	No	1.04013	1.10716	0.939455	No	No	No
Ct703	der	THDF/YPHC-related GTPase	Uncategorized			3	0.612245	0.0153916	Yes	3.19553	9.7282	0.328481	Yes	Yes	Yes
Ct704	pcnB_2	poly(A) polymerase	Transcription	transcription: RNA modification		4	0.97561	0.627752	No	3.08135	1.72115	1.79028	No	No	No
Ct705	clpX	ATP-dependent ClpX-related protease	Translation	translation: proteases		0	0	0.156289	No	2.04546	1.75096	1.1682	No	No	No
Ct706	clpP2	ATP-dependent ClpP endopeptidase subunit	Translation	translation: proteases		0	0	0.267937	No	1.38218	1.27724	1.08216	No	No	No
Ct707	tig	trigger factor -- peptidyl prolyl cis-trans isomerase	Cellular processes	cellular processes: secretion		1	0.226244	0.00893764	Yes	3.38095	4.26084	0.793493	Yes	Yes	No
Ct708		probable helicase	Uncategorized			9	0.773861	0.138113	No	0.576354	0.790438	0.729159	No	No	No
Ct709	mreB	Rod shape determining protein MREB/HSP7 sugar kinase	Cellular processes	cellular processes: cell division		0	0	0.0057397	Yes	1.36635	6.8414	0.199718	No	Yes	Yes
Ct710	pckG	phosphoenolpyruvate carboxykinase	Energy metabolism	energy metabolism: glycolysis and gluconeogenesis	KEGG: Carbohydrate metabolism	18	3.00501	0.025864	Yes	0.223601	0.0968755	2.30813	Yes	Yes	No
Ct711		Chlamydia-specific conserved hypothetical protein (acidic)	Uncategorized	Uncategorized: Chlamydia-specific proteins		7	0.912647	0.993468	No	1.03842	1.36704	0.759613	No	No	No
Ct712		Chlamydia-specific conserved hypothetical protein	Uncategorized	Uncategorized: Chlamydia-specific proteins		2	0.512821	0.390665	No	0.437181	1.41881	0.308133	No	No	No
Ct713	ompB	outer membrane protein	Cell envelope	cell envelope: membranes, lipoproteins and porins		4	1.17647	0.0159451	Yes	0.0861765	0.223381	0.385783	Yes	Yes	No
Ct714	gpsA	glycerol-3-phosphate dehydrogenase	Lipid metabolism			2	0.598802	0.632449	No	1.54568	1.53615	1.0062	No	No	No
Ct720		conserved hypothetical nifU-like protein (acidic)	Uncategorized			3	1.15385	0.935331	No	1.80085	1.01295	1.77783	No	No	No
Ct721	nifS	NIFS-related protein (possible aminotransferase)	Cofactor biosynthesis			3	0.78125	0.17049	No	0.0994139	0.0994139	1	No	No	No
Ct722	gpmA	phosphoglycerate mutase	Energy metabolism	energy metabolism: glycolysis and gluconeogenesis	KEGG: Carbohydrate metabolism	4	1.76991	0.5612	No	0.646523	0.873878	0.739832	No	No	No
Ct723	yjbC	Conserved hypothetical protein (basic) (possible pseudouridylate synthetase)	Uncategorized			0	0	0.00164817	Yes	23.4602	42.3881	0.553461	Yes	Yes	No
Ct727	zntA	Metal Transport P-type ATPase	Transport and binding	transport and binding: cations		4	0.60698	0.643983	No	1.34222	0.954996	1.40547	No	No	No
Ct728		Chlamydia-specific hypothetical protein	Uncategorized	Uncategorized: Chlamydia-specific proteins	Predicted inclusion membrane-like protein	4	1.6129	0.462666	No	0.602929	1.0487	0.574931	No	No	No
Ct729	serS	seryl-tRNA synthetase	Translation	translation: aminoacyl-tRNA synthetases		4	0.934579	0.134352	No	1.33925	0.488378	2.74224	No	No	No
Ct732	ribH	riboflavin synthase beta chain	Cofactor biosynthesis	cofactor biosynthesis: riboflavin		1	0.636943	0.262347	No	0.695834	0.449834	1.54687	No	No	No
Ct733		Chlamydia-specific hypothetical protein (basic)	Uncategorized	Uncategorized: Chlamydia-specific proteins		2	0.446429	0.240589	No	0.34962	0.371886	0.940126	No	No	No
Ct734		Chlamydia-specific hypothetical protein	Uncategorized	Uncategorized: Chlamydia-specific proteins	Uniprot: Probable lipoprotein CT_734	3	1.35747	0.987131	No	1.52036	1.50793	1.00824	No	No	No
Ct735	dagA_2	D-alanine/glycine permease	Transport and binding	transport and binding: amino acids, peptides and amines		5	1.0989	0.0477329	Yes	3.4316	6.796	0.504945	No	Yes	No
Ct736		conserved hypothetical protein (acidic)	Uncategorized		Uniprot: UPF98 protein CT_736	2	1.33333	0.181834	No	0.830432	0.401017	2.07081	No	No	No
Ct737		Conserved hypothetical protein (basic)	Uncategorized			5	2.28311	0.8678	No	0.728752	0.406183	1.79414	No	No	No
Ct738	yycJ	conserved hypothetical protein (possible metal-dependent hydrolase)	Uncategorized			2	0.763359	0.278653	No	2.82319	1.60595	1.75796	No	No	No
Ct739	ftsK	cell division protein (ATPase)	Cellular processes	cellular processes: cell division		7	0.876095	0.622501	No	3.47602	1.31767	2.63801	No	No	No
Ct740	nqrF	Na+-translocating NADH-quinone reductase (possible phenolhydroxylase component)	Cofactor biosynthesis	cofactor biosynthesis: ubiquinone and quinones		8	1.85615	0.0725918	No	0.313783	0.386423	0.81202	No	No	No
Ct741		conserved hypothetical protein (basic)	Cellular processes	cellular processes: secretion	KEGG: Bacterial secretion system	1	0.877193	0.38276	No	1.93584	3.45431	0.560413	No	No	No
Ct743	hctA	Hc1 histone analog	Cellular processes	cellular processes: chromosome-associated protein		0	0	0.0595845	No	0.0946874	0.23754	0.398617	No	No	No
Ct745	hemG	protoporphryninogen oxidase (PPO)	Cofactor biosynthesis	cofactor biosynthesis: heme and porphyrin		7	1.65094	0.0153916	Yes	3.81236	6.65394	0.572947	Yes	Yes	No
Ct746	hemN_2	oxygen-independent coproporphryninogen III oxidase	Cofactor biosynthesis	cofactor biosynthesis: heme and porphyrin		4	0.875274	0.0922747	No	2.38265	2.18789	1.08902	No	No	No
Ct747	hemE	uroporphyrinogen decarboxylase (UPD)	Cofactor biosynthesis	cofactor biosynthesis: heme and porphyrin		1	0.297619	0.37938	No	0.560194	0.311974	1.79564	No	No	No
Ct748	mfd	transcription repair coupling factor (TCRF) helicase	Transcription	transcription: transcription factors		4	0.370714	0.229551	No	0.105249	0.109421	0.961876	No	No	No
Ct749	alaS	alanyl-tRNA synthetase	Translation	translation: aminoacyl-tRNA synthetases		6	0.685714	0.354007	No	1.37423	1.53417	0.895745	No	No	No
Ct750	tktB	transketolase	Energy metabolism	energy metabolism: pentose phosphate cycle	KEGG: Carbohydrate metabolism	9	1.35135	0.111215	No	1.99627	1.04242	1.91504	No	No	No
Ct751	amn	AMP nucleosidase	Nucleotide metabolism	Nucleotide metabolism: purines		1	0.346021	0.0620315	No	1.95869	0.100454	19.4983	No	No	No
Ct752	efp2	elongation factor P (EF-P)	Translation	translation: translation factors		2	1.05263	0.0367015	Yes	3.11104	1.34	2.32167	Yes	No	Yes
Ct754	icc	Icc-related protein, phosphohydrolase	Regulatory functions			3	1.03448	0.537347	No	0.55492	0.56805	0.976884	No	No	No
Ct755	groEL_3	6 kD chaperonin (GroEL-related) (Hsp6)	Cellular processes	cellular processes: chaperones		1	0.195312	0.639795	No	0.380435	1.18933	0.319873	No	No	No
Ct756	murF	N-acetylymuramoylalanyl-D-glutamate-2,6,-diaminopimelate-D-alanine-D-alanine ligase	Cell envelope	cell envelope: peptidoglycan		4	0.888889	0.0893732	No	1.72161	3.13626	0.548938	No	No	No
Ct759	nlpD	conserved hypothetical protein (probable cell wall-binding protein) (basic)	Uncategorized			1	0.408163	0.0154333	Yes	6.88109	7.10738	0.968161	Yes	Yes	No
Ct761	murG	GLCNAC transferase	Cell envelope	cell envelope: peptidoglycan		1	0.284091	0.827408	No	0.343288	1.15515	0.29718	No	No	No
Ct762	murC/ddl	MUR-NAc-L-alanine and D-alanine-D-alanine ligase (fusion protein)	Cell envelope	cell envelope: peptidoglycan		7	0.871731	0.156289	No	4.63054	5.11512	0.905267	No	No	No
Ct763		conserved hypothetical protein (acidic)	Uncategorized			0	0	0.00164817	Yes	15.0394	8.09991	1.85674	Yes	Yes	Yes
Ct765	rsbV_2	anti-sigma factor/ sporulation-related protein	Transcription	transcription: transcription factors		1	0.909091	0.00796478	Yes	0.239554	0.259563	0.922914	Yes	Yes	No
Ct766	miaA	tRNA isopentenylpyrophosphate transferase (IPP transferase)	Translation	translation: tRNA modification		5	1.59236	0.839024	No	0.91014	0.921542	0.987627	No	No	No
Ct768		conserved hypothetical protein	Uncategorized		NCBI: Chromosome segregation ATPase [Cell cycle control, cell division, chromosome partitioning];	4	0.711744	0.0485958	Yes	2.45301	2.59891	0.94386	Yes	Yes	No
Ct769	ybeB	conserved hypothetical protein (acidic)(possible ybeB protein)	Uncategorized		NCBI: Ribosomal silencing factor RsfS	2	1.68067	0.535713	No	0.767384	6.21626	0.123448	No	No	No
Ct770	fabF	beta-ketoacyl-ACP synthase	Lipid metabolism			4	0.956938	0.083629	No	0.845057	0.457198	1.84834	No	No	No
Ct771		conserved hypothetical protein (acidic)(possible Mut-family pyrophosphorylase)	Uncategorized			2	1.33333	0.0754012	No	1.71248	1.5724	1.08909	No	No	No
Ct772	ppa	inorganic pyrophosphatase (PPASE)	Central intermediary metabolism	central intermediary metabolism: phosphorus compounds		1	0.478469	0.0595845	No	1.55962	0.396793	3.93057	No	No	No
Ct773	ldh	leucine dehydrogenase (possible glutamate dehydrogenase)	Amino acid biosynthesis	amino acid biosynthesis: valine, leucine, isoleucine		0	0	0.0850278	No	0.666338	1.49048	0.447064	No	No	No
Ct775		Chlamydia-specific hypothetical protein (basic)(possible snGlycerol-3-P Acyltransferase)	Lipid metabolism			5	1.97628	0.586613	No	0.748327	0.578166	1.29431	No	No	No
Ct776	aas	2-acylglycerophosphoethanolamine acyltransferase	Lipid metabolism			5	0.931099	0.0595845	No	0.487375	0.501624	0.971595	No	No	No
Ct777	bioF	8-amino-7-oxononanoate synthase	Cofactor biosynthesis	cofactor biosynthesis: biotin and lipoic acid		4	1.06101	0.817301	No	3.02723	1.3717	2.20691	No	No	No
Ct780		protein disulfide isomerase	Uncategorized			4	2.43902	0.0145855	Yes	0.119038	0.0732987	1.62402	Yes	Yes	No
Ct781	lysS	lysyl tRNA synthetase	Translation	translation: aminoacyl-tRNA synthetases		3	0.570342	0.604715	No	0.546299	0.476495	1.14649	No	No	No
Ct782	cysS	cysteinyl tRNA synthetase	Translation	translation: aminoacyl-tRNA synthetases		5	1.04822	0.347191	No	1.04683	0.706759	1.48116	No	No	No
Ct783		conserved hypothetical protein (possible disulphide isomerase) (acidic)	Uncategorized			3	0.859599	0.581154	No	2.83199	2.02285	1.4	No	No	No
Ct787	rpsN	3S ribosomal protein S14	Translation	translation: ribosomal proteins		1	0.990099	0.658894	No	1.92472	2.48978	0.773047	No	No	No
Ct788		Leader (6) peptide-periplasmic	Uncategorized	Uncategorized: Chlamydia-specific proteins		5	3.01205	0.376952	No	0.277574	0.147383	1.88335	No	No	No
Ct790		Chlamydia-specific hypothetical protein (acidic)	Uncategorized	Uncategorized: Chlamydia-specific proteins	NCBI: alkaline shock protein (Asp23) family	0	0	0.0188914	Yes	1.80474	2.91985	0.618093	Yes	Yes	No
Ct791	uvrC	excinuclease ABC subunit C	DNA replication and repair			4	0.668896	0.266425	No	1.82769	3.52576	0.518381	No	No	No
Ct792	mutS	DNA mismatch repair protein	DNA replication and repair			3	0.365854	0.0390287	Yes	1.86243	1.662	1.1206	Yes	Yes	No
Ct794	dnaG	DNA primase	DNA replication and repair			5	0.840336	0.664966	No	0.56258	0.831624	0.676484	No	No	No
Ct796	glyQS	glycyl tRNA synthetase	Translation	translation: aminoacyl-tRNA synthetases		16	1.59521	0.0477329	Yes	1.23214	0.326188	3.77738	No	Yes	Yes
Ct797	pgsA_2	phosphatidylglycerophosphate synthase	Lipid metabolism			2	0.990099	0.306229	No	0.366668	0.864414	0.424182	No	No	No
Ct798	glgA	glycogen synthase	Energy metabolism	energy metabolism: starch and sucrose metabolism	KEGG: Carbohydrate metabolism	3	0.632911	0.139711	No	0.423963	0.249827	1.69703	No	No	No
Ct799	rplY	5S ribosomal protein L25 (General stress protein CTC)	Translation	translation: ribosomal proteins		0	0	0.00335552	Yes	3.88863	6.03906	0.643914	Yes	Yes	No
Ct800	pth	peptidyl-tRNA hydrolase	Translation	translation: translation factors		3	1.67598	0.543069	No	1.35469	1.36553	0.992063	No	No	No
Ct801	rpsF	3S ribosomal protein S6	Translation	translation: ribosomal proteins		1	0.892857	0.543973	No	2.29047	2.89365	0.791549	No	No	No
Ct802	rpsR	3S ribsomal protein S18	Translation	translation: ribosomal proteins		1	1.23457	0.588463	No	2.8564	2.82005	1.01289	No	No	No
Ct803	rplI	5S ribosomal protein L9	Translation	translation: ribosomal proteins		0	0	0.000997507	Yes	5.87649	3.40739	1.72463	Yes	Yes	Yes
Ct806	ptr	Insulinase family/Protease III	Uncategorized			5	0.523013	0.616717	No	0.991298	0.77648	1.27666	No	No	No
Ct807	plsB	glycerol-3-phosphate-O-acyltransferase	Lipid metabolism			1	0.302115	0.945777	No	0.860091	1.0283	0.836423	No	No	No
Ct808	cafE	probable cytoplasmic axial filament protein/ribonuclease G	Cellular processes	cellular processes: cell division		2	0.390625	0.323412	No	2.01341	2.11421	0.952322	No	No	No
Ct810	rpmF	5S ribosomal protein L32	Translation	translation: ribosomal proteins		0	0	0.945006	No	1.92435	0.75224	2.55816	No	No	No
Ct811	plsX	PLSX-related fatty acid/phospholipid biosynthesis protein	Lipid metabolism			1	0.311526	0.155366	No	2.55094	1.53351	1.66347	No	No	No
Ct812	pmpD	outer membrane protein D	Cell envelope	cell envelope: membranes, lipoproteins and porins		10	0.653168	0.0057397	Yes	4.03055	2.76659	1.45687	Yes	Yes	No
Ct813		conserved hypothetical protein (acidic)	Uncategorized		Inclusion membrane protein	6	2.27273	0.174191	No	54.811	1	54.811	No	No	No
Ct814		Chlamydia-specific hypothetical protein (basic)	Uncategorized	Uncategorized: Chlamydia-specific proteins	NCBI: YtxH-like protein	2	1.50376	0.0352313	Yes	0.084995	0.113011	0.752094	Yes	Yes	No
Ct814.1		Chlamydia-specific hypothetical protein (basic)	Uncategorized	Uncategorized: Chlamydia-specific proteins		3	2.5	0.00723146	Yes	0.0310878	0.00777194	4	Yes	Yes	No
Ct815	glmM	phosphoglucomutase or phosphomannomutase	Energy metabolism	energy metabolism: glycolysis and gluconeogenesis	KEGG: Carbohydrate metabolism	1	0.218341	0.406307	No	1.59916	1.66067	0.96296	No	No	No
Ct816	glmS	glucosamine-fructose-6-phosphate aminotransferase	Cell envelope	cell envelope: peptidoglycan	KEGG: Carbohydrate metabolism	3	0.49505	0.0974577	No	2.17572	3.85035	0.565072	No	No	No
Ct817	tyrP_1	tyrosine/tryptophan-specific transport protein	Transport and binding	transport and binding: amino acids, peptides and amines		11	2.76382	0.0102909	Yes	2.41655	4.12336	0.586063	Yes	Yes	No
Ct818	tyrP_2	tyrosine/tryptophan specific transport protein	Transport and binding	transport and binding: amino acids, peptides and amines		9	2.267	0.358001	No	1.04705	2.9634	0.353326	No	No	No
Ct819		conserved hypothetical protein (integral membrane protein, possible permease)	Uncategorized	Uncategorized: conserved Uncategorized protein		6	2.52101	0.536528	No	0.887667	0.450289	1.97133	No	No	No
Ct820	ftsY	signal recognition particle	Cellular processes	cellular processes: secretion, cell division		1	0.352113	0.800549	No	1.38587	1.35503	1.02275	No	No	No
Ct821	sucC	succinyl-CoA synthetase beta subunit	Central intermediary metabolism	central intermediary metabolism: TCA cycle	KEGG: Carbohydrate metabolism	2	0.518135	0.252443	No	0.111037	0.156289	0.710459	No	No	No
Ct822	sucD	succinyl CoA synthetase alpha chain	Central intermediary metabolism	central intermediary metabolism: TCA cycle	KEGG: Carbohydrate metabolism	2	0.687285	0.207952	No	0.355814	0.13124	2.71117	No	No	No
Ct823	htrA	periplasmic serine protease	Translation	translation: proteases		1	0.201207	0.414281	No	0.95463	1.4826	0.643891	No	No	No
Ct824		probable metalloprotease	Translation	translation: proteases		4	0.410678	0.0697249	No	0.744774	0.509573	1.46157	No	No	No
Ct827	nrdA	ribonucleoside diphosphate reductase alpha chain	Nucleotide metabolism	Nucleotide metabolism: deoxyribonucleotide metabolism		17	1.62369	0.0922747	No	1.52467	1.52135	1.00218	No	No	No
Ct828	nrdB	ribonucleoside diphosphate reductase beta subunit	Nucleotide metabolism	Nucleotide metabolism: deoxyribonucleotide metabolism		7	2.02312	0.335855	No	1.3669	0.641699	2.13013	No	No	No
Ct831	murB	UDP-N-acetylmuramate dehydrogenase	Cell envelope	cell envelope: peptidoglycan	KEGG: Carbohydrate metabolism	0	0	0.158241	No	2.41383	3.01214	0.801367	No	No	No
Ct833	infC	translation initiation factor 3 (IF-3)	Translation	translation: translation factors		0	0	0.00164817	Yes	3.04615	2.51532	1.21104	Yes	Yes	No
Ct834	rpmI	5S ribosomal protein L35	Translation	translation: ribosomal proteins		0	0	0.827408	No	3.15499	1.94569	1.62153	No	No	No
Ct835	rplT	5S ribosomal protein L2	Translation	translation: ribosomal proteins		2	1.62602	0.0154333	Yes	7.61761	6.87948	1.10729	Yes	Yes	No
Ct836	pheS	phenylalanyl-tRNA synthetase alpha chain	Translation	translation: aminoacyl-tRNA synthetases		1	0.292398	0.025696	Yes	0.229222	0.222172	1.03173	Yes	Yes	No
Ct837		conserved hypothetical protein	Uncategorized			3	0.455927	0.192701	No	0.506321	0.311601	1.6249	No	No	No
Ct841	ftsH	FtsH-related ATPase protease	Cellular processes	cellular processes: cell division		7	0.766703	0.377919	No	0.812963	0.709076	1.14651	No	No	No
Ct842	pnp	polynucleotide phosphorylase (PNPase)	Transcription	transcription: RNA degradation		4	0.57554	0.141659	No	1.02021	0.566126	1.80209	No	No	No
Ct843	rpsO	3S ribosomal protein S15	Translation	translation: ribosomal proteins		0	0	0.480374	No	2.60066	2.59579	1.00187	No	No	No
Ct846		Chlamydia-specific hypothetical protein (basic)	Uncategorized	Uncategorized: Chlamydia-specific proteins		6	2.5641	0.392407	No	3.8708	5.83109	0.663821	No	No	No
Ct847		Chlamydia-specific hypothetical protein	Uncategorized	Uncategorized: Chlamydia-specific proteins		0	0	0.15955	No	0.134167	0.134167	1	No	No	No
Ct849		Chlamydia-specific conserved hypothetical protein (acidic)	Uncategorized	Uncategorized: Chlamydia-specific proteins		0	0	0.00164817	Yes	0.0564761	0.0564761	1	Yes	Yes	No
Ct849.1		Chlamydia-specific hypothetical protein	Uncategorized	Uncategorized: Chlamydia-specific proteins		0	0	0.00884737	Yes	4.95597	2.99603	1.65418	Yes	Yes	No
Ct851	map	methionine aminopeptidase	Translation	translation: protein modification		4	1.37457	0.191213	No	2.45883	0.353714	6.95146	No	No	No
Ct855	fumC	fumarate hydratase class II	Central intermediary metabolism	central intermediary metabolism: TCA cycle	KEGG: Carbohydrate metabolism	1	0.215983	0.199146	No	0.452751	0.41575	1.089	No	No	No
Ct856	ychM	Sulfate Transporter	Transport and binding	Transport and binding: Sulfur		7	1.23457	0.329089	No	1.42871	2.57587	0.554649	No	No	No
Ct857		hypothetical protein	Uncategorized			10	2.3753	0.37621	No	2.54774	2.88713	0.882446	No	No	No
Ct858		conserved hypothetical protein	Uncategorized		NCBI: Peptidase_S41	10	1.66389	0.0374372	Yes	4.70678	0.0644625	73.0158	No	No	Yes
Ct859	lytB	penicillin tolerance (LytB) protein	Uncategorized	Uncategorized: drug sensitivity		1	0.325733	0.126695	No	2.26227	2.01354	1.12353	No	No	No
Ct864	xerD	integrase/recombinase (XerD-related)	DNA replication and repair			2	0.666667	0.469443	No	0.827401	1.15209	0.718173	No	No	No
Ct865		Chlamydia-specific hypothetical protein (basic)	Uncategorized	Uncategorized: Chlamydia-specific proteins		4	1.21581	0.996444	No	0.81809	0.787776	1.03848	No	No	No
Ct866	glgB	1,4-alpha-glucan branching enzyme	Energy metabolism	energy metabolism: starch and sucrose metabolism	KEGG: Carbohydrate metabolism	24	3.25203	0.67926	No	0.361385	1.77793	0.203262	No	No	No
Ct869	pmpE	outer membrane protein E	Cell envelope	cell envelope: membranes, lipoproteins and porins		12	1.24481	0.0201973	Yes	0.0814399	0.106906	0.76179	Yes	Yes	No
Ct870	pmpF	outer membrane protein F	Cell envelope	cell envelope: membranes, lipoproteins and porins		12	1.16054	0.0201973	Yes	0.0972411	0.083013	1.1714	Yes	Yes	No
Ct871	pmpG	outer membrane protein G	Cell envelope	cell envelope: membranes, lipoproteins and porins		8	0.789733	0.00802971	Yes	0.123721	0.227153	0.544661	Yes	Yes	No
Ct872	pmpH	outer membrane protein H	Cell envelope	cell envelope: membranes, lipoproteins and porins		9	0.885827	0.00166322	Yes	0.0823224	0.083293	0.988347	Yes	Yes	No
Ct874	pmpI	outer membrane protein I	Cell envelope	cell envelope: membranes, lipoproteins and porins		9	1.02506	0.0277144	Yes	2.0325	0.69728	2.91489	Yes	No	Yes
Ct875		hypothetical protein	Uncategorized			7	1.18443	0.0116528	Yes	0.141636	0.173226	0.817636	Yes	Yes	No
pGP1-D	pGP1-D	plasmid factor PGP1-D: DNA helicase	DNA replication and repair			2	0.443459	0.000997507	Yes	4.02309	105.011	0.0383111	Yes	Yes	Yes
pGP2-D	pGP2-D	plasmid virulence factor PGP2-D	Uncategorized	Uncategorized: Chlamydia-specific proteins		7	1.9943	0.0390233	Yes	7.27982	5.19584	1.40108	Yes	Yes	No
pGP3-D	pGP3-D	plasmid virulence factor PGP3-D	Uncategorized	Uncategorized: Chlamydia-specific proteins		1	0.378788	0.108782	No	0.119692	0.332149	0.360357	No	No	No
pGP5-D	pGP5-D	plasmid virulence factor PGP5-D	Cellular processes	cellular processes: cell division		1	0.378788	0.0923527	No	0.345124	4.12009	0.0837905	No	No	No
pGP6-D	pGP6-D	plasmid virulence factor PGP6-D	Uncategorized	Uncategorized: Chlamydia-specific proteins		1	0.404858	0.994619	No	0.989404	1.16592	0.848828	No	No	No

## Sheet: RB list
Proteins identified in at least 2 of the RB samples with minimum 2 peptides
Ct no	Gene	Protein description	Functional category	Subcategory	Comments	No of Trp	Molar Trp %
Ct002	gatC	Glu-tRNA Gln amidotransferase C subunit	Translation	translation: aminoacyl-tRNA synthetases		0	0
Ct003	gatA	amidase/ Glu-tRNA Gln amidotransferase subunit A	Translation	translation: aminoacyl-tRNA synthetases		1	0.203666
Ct004	gatB	Glu-tRNA Gln amidotransferase subunit B	Translation	translation: aminoacyl-tRNA synthetases		4	0.819672
Ct005		Chlamydia-specific conserved hypothetical protein	Uncategorized	Uncategorized: Chlamydia-specific proteins	Inclusion membrane protein	4	1.10193
Ct008	rnhC	ribonuclease HII	Transcription	transcription: RNA degradation		1	0.333333
Ct009	yfgA	conserved hypothetical protein (YfgA-related)	Uncategorized	Uncategorized: conserved Uncategorized protein	Uniprot: Predicted HTH Transcriptional Regulator	4	2.7972
Ct010	htrB	lipid A biosynthesis, lauroyl acyltransferase (htrB)	Lipid metabolism			4	0.879121
Ct011		Chlamydia-specific hypothetical protein	Uncategorized	Uncategorized: Chlamydia-specific proteins		7	1.67464
Ct012	ybbP	conserved hypothetical protein (basic)	Uncategorized			3	1.13636
Ct013	cydA	cytochrome oxidase D subunit I	Energy metabolism	energy metabolism: electron transport		15	3.36323
Ct014	cydB	cytochrome oxidase d subunit II	Energy metabolism	energy metabolism: electron transport		7	1.983
Ct015	phoH	probable PhoH-like protein (ATPase)	Uncategorized			2	0.460829
Ct016		Chlamydia-specific hypothetical protein (acidic)	Uncategorized	Uncategorized: Chlamydia-specific Uncategorized protein		2	0.826446
Ct017		Chlamydia-specific hypothetical protein (basic)	Uncategorized	Uncategorized: Chlamydia-specific proteins		3	0.692841
Ct019	ileS	isoleucyl-tRNA synthetase	Translation	translation: aminoacyl-tRNA synthetases		25	2.41313
Ct020	lepB	signal peptidase I	Cellular processes	cellular processes: secretion		4	0.636943
Ct022	rpmE2	5S ribosomal protein L31	Translation	translation: ribosomal proteins		0	0
Ct023	prfA	peptide chain release factor I	Translation	translation: translation factors		1	0.278552
Ct025	ffh	signal recognition particle GTPase protein (SRP) (54 kDa)	Cellular processes	cellular processes: secretion		2	0.446429
Ct026	rpsP	3S ribosomal S16 protein	Translation	translation: ribosomal proteins		2	1.72414
Ct027	trmD	tRNA (guanine-N-1)-methyltransferase	Translation	translation: tRNA modification		5	1.42045
Ct028	rplS	5S ribosomal protein L19	Translation	translation: ribosomal proteins		0	0
Ct030	gmk	guanylate kinase	Nucleotide metabolism	Nucleotide metabolism: purines		1	0.487805
Ct031		Chlamydia-specific hypothetical protein (basic)	Uncategorized	Uncategorized: Chlamydia-specific proteins		1	1
Ct032	metG	methionyl-tRNA synthetase	Translation	translation: aminoacyl-tRNA synthetases		8	1.45455
Ct039	dcd	deoxycytidine triphosphate deaminase	Nucleotide metabolism	Nucleotide metabolism: pyrimidines		2	1.05263
Ct040	ruvB	Holliday Junction DNA helicase (RuvB)	DNA replication and repair			2	0.598802
Ct041		Chlamydia-specific hypothetical protein (acidic)	Uncategorized	Uncategorized: Chlamydia-specific proteins		4	1.48148
Ct042	glgX	glycogen debranching protein	Energy metabolism	energy metabolism: starch and sucrose metabolism	KEGG: Carbohydrate metabolism	14	2.1021
Ct043	scl1	Chlamydia-specific hypothetical protein (acidic)	Uncategorized	Uncategorized: Chlamydia-specific proteins	Type III secretion system, chaperone	1	0.598802
Ct044	ssb	single strand DNA-binding protein (SSB)	DNA replication and repair			2	1.27389
Ct045	pepA	Leucyl aminopeptidase	Translation	translation: proteases		4	0.801603
Ct047		Chlamydia-specific conserved hypothetical protein (possible outer membrane protein I)	Uncategorized	Uncategorized: Chlamydia-specific proteins		2	0.636943
Ct048	yraL	conserved hypothetical protein (possible SAM-dependent methyltransferase)	Uncategorized			3	1.26582
Ct054	sucA	alpha-ketoglutarate dehydrogenase	Central intermediary metabolism	central intermediary metabolism: TCA cycle	KEGG: Carbohydrate metabolism	10	1.10497
Ct055	sucB_1	dihydrolipoamide succinyltransferase	Central intermediary metabolism	central intermediary metabolism: TCA cycle	KEGG: Carbohydrate metabolism	1	0.273973
Ct056		conserved hypothetical protein	Uncategorized			2	0.823045
Ct062	tyrS	tyrosyl-tRNA synthetase	Translation	translation: aminoacyl-tRNA synthetases		5	1.21359
Ct063	gnd	6-phosphogluconate dehydrogenase	Energy metabolism	energy metabolism: pentose phosphate cycle	KEGG: Carbohydrate metabolism	8	1.66667
Ct064	lepA	GTP-binding protein (possible membrane protein)	Uncategorized			2	0.332226
Ct065	tlcA	ADP/ATP translocase I (carrier protein I)(NPT1)	Transport and binding	transport and binding: ATP/ADP translocation		13	2.46212
Ct066		Chlamydia-specific hypothetical protein (basic)	Uncategorized	Uncategorized: Chlamydia-specific proteins		1	0.632911
Ct067		ABC transport protein, solute binding component	Transport and binding	transport and binding: general		4	1.22699
Ct068		ABC transport protein, ATP-binding component	Transport and binding	transport and binding: general		3	1.1583
Ct069		ABC transport protein, membrane permease	Transport and binding	transport and binding: general		11	2.43902
Ct071	dxr	conserved hypothetical protein	Uncategorized		KEGG: Metabolism of terpenoids and polyketides	3	0.791557
Ct072		metalloprotease	Uncategorized			10	1.61551
Ct073		hypothetical protein (basic)	Uncategorized		Uniprot: Predicted OMP	1	0.307692
Ct075	dnaN	DNA polymerase III beta chain	DNA replication and repair			0	0
Ct076	smpB	small protein B (SMPB)	Uncategorized		Uniprot: SsrA-binding protein	1	0.662252
Ct078	folD	methylenetetrahydrofolate dehydrogenase	Cofactor biosynthesis	cofactor biosynthesis: folate		1	0.348432
Ct080	ltuB	Chlamydia-specific hypothetical protein (basic)	Uncategorized	Uncategorized: Chlamydia-specific proteins	Uniprot: Late transcription unit B protein	0	0
Ct083		Chlamydia-specific hypothetical protein (basic)	Uncategorized	Uncategorized: Chlamydia-specific proteins		3	1.875
Ct085		conserved hypothetical protein (with ACR)	Uncategorized		Uniprot: Menaquinone biosynthetic process	7	1.20898
Ct086	rpmB	5S ribosomal protein L28	Translation	translation: ribosomal proteins		1	1.1236
Ct089	lcrE	putative regulatory molecule for type III pathway (low calcium response E)	Cellular processes	cellular processes: secretion	Inclusion membrane protein	0	0
Ct090	lcrD, cdsV	cds2 membrane component of type III pathway (low calcium response protein D)	Cellular processes	cellular processes: secretion	Type III Secretion system, structurel component	5	0.706215
Ct092	ychF	conserved GTP-binding protein	Uncategorized		Uniprot: Ribosome-binding ATPase YchF	1	0.273224
Ct094	truB	tRNA pseudouridine 55 synthase	Translation	translation: tRNA modification		0	0
Ct095	rbfA	ribosome binding factor A	Translation	translation: translation factors		1	0.813008
Ct096	infB	translation initiation factor IF-2	Translation	translation: translation factors		3	0.336323
Ct097	nusA	NusA transcription antitermination factor	Transcription	transcription: transcription factors		0	0
Ct098	rpsA	3S ribosomal protein S1	Translation	translation: ribosomal proteins		8	1.40598
Ct099	trxB	NADPH thioredoxin reductase	Nucleotide metabolism	Nucleotide metabolism: deoxyribonucleotide metabolism		2	0.641026
Ct100	acpS	holo-[acyl-carrier protein] synthase	Lipid metabolism			1	0.840336
Ct102		Chlamydia-specific hypothetical protein (basic)	Uncategorized	Uncategorized: Chlamydia-specific proteins		1	0.653595
Ct103		conserved hypothetical protein (acidic) (possible HAD-related hydrolase)	Uncategorized			4	1.34228
Ct104	fabI	enoyl-acp reductase	Lipid metabolism			5	1.67785
Ct108		conserved hypothetical protein; ACR family	Uncategorized		Unitprot: Putative GTP cyclohydrolase	4	1.59363
Ct110	groL	60 kD chaperonin (protein cpn6) (GroEL protein)	Cellular processes	cellular processes: chaperones		0	0
Ct111	groS	10 kD chaperonin (protein cpn1)(protein GroES)	Cellular processes	cellular processes: chaperones		0	0
Ct112	pepF	oligoendopeptidase (a metalloprotease)	Translation	translation: proteases		6	0.986842
Ct113	clpB	ClpB-related ATP-dependent protease	Cellular processes	cellular processes: chaperones		5	0.576701
Ct116	incE	hypothetical protein	Uncategorized		Inclusion membrane protein	0	0
Ct117	incF	hypothetical protein	Uncategorized		Inclusion membrane protein	1	0.961538
Ct118	incG	hypothetical protein	Uncategorized		Inclusion membrane protein	0	0
Ct119	incA	inclusion membrane protein A	Uncategorized	Uncategorized: Chlamydia-specific proteins	Inclusion membrane protein	0	0
Ct121	rpe	D-ribulose-phosphate-3 epimerase	Energy metabolism	energy metabolism: pentose phosphate cycle	KEGG: Carbohydrate metabolism	0	0
Ct122	efp1	elongation factor P	Translation	translation: translation factors		0	0
Ct123	accB	biotin carrier protein of acetyl-COA carboxylase (BCCP)	Lipid metabolism		KEGG: Carbohydrate metabolism	0	0
Ct124	accC	biotin carboxylase	Lipid metabolism		KEGG: Carbohydrate metabolism	1	0.218818
Ct125	rplM	5S ribosomal protein L13	Translation	translation: ribosomal proteins		1	0.666667
Ct126	rpsI	3S ribosomal protein S9	Translation	translation: ribosomal proteins		0	0
Ct127	ydhO	P6-related protein	Uncategorized		Unitprot: Predicted polysaccharide hydrolase-invasin repeat family	3	1.06007
Ct128	adk	adenylate kinase	Nucleotide metabolism	Nucleotide metabolism: purines		1	0.408163
Ct129	glnP	probable amino-acid ABC transporter permease protein	Transport and binding	transport and binding: amino acids, peptides and amines		2	0.934579
Ct130	glnQ	glutamine ABC transporter, ATP-binding protein	Transport and binding	transport and binding: amino acids, peptides and amines		0	0
Ct131		Chlamydia-specific hypothetical protein	Uncategorized	Uncategorized: Chlamydia-specific proteins		12	1.05448
Ct133		Chlamydia-specific conserved hypothetical protein (basic)	Uncategorized	Uncategorized: Chlamydia-specific proteins	Uniprot: Predicted rRNA methylase	4	1.49813
Ct136		probable serine esterase	Lipid metabolism			4	1.67364
Ct137	ywlC	conserved hypothetical protein (possible SuA5 family protein)	Uncategorized		Uniprot: SuA5 Superfamily-related Protein	0	0
Ct138		conserved hypothetical protein (probable dipeptidase) (acidic)	Uncategorized			1	0.31746
Ct139	oppA_1	periplasmic oligopeptide ABC transporter	Transport and binding	transport and binding: amino acids, peptides and amines		5	1.17371
Ct142		Chlamydia-specific hypothetical protein	Uncategorized	Uncategorized: Chlamydia-specific proteins		3	1.05263
Ct143		Chlamydia-specific conserved hypothetical protein	Uncategorized	Uncategorized: Chlamydia-specific proteins		3	1.07143
Ct144		Chlamydia-specific hypothetical protein	Uncategorized	Uncategorized: Chlamydia-specific proteins		6	2.10526
Ct145	pkn1	probable serine/threonine kinase	Translation	translation: protein modification		11	1.79153
Ct146	ligA	DNA ligase (NAD dependent)	DNA replication and repair			6	0.904977
Ct147		conserved hypothetical protein	Uncategorized		Inclusion membrane protein	13	0.89717
Ct148	mhpA	monooxygenase	Uncategorized			5	0.986193
Ct152	ycfV	ABC transporter ATPase	Transport and binding	transport and binding: general		0	0
Ct153		Chlamydia-specific hypothetical protein	Uncategorized	Uncategorized: Chlamydia-specific proteins	NCBI: membrane-attack complex / perforin	8	0.987654
Ct170	trpB	tryptophan synthase beta subunit	Amino acid biosynthesis	amino acid biosynthesis: aromatic		2	0.510204
Ct171	trpA	tryptophan synthase alpha chain	Amino acid biosynthesis	amino acid biosynthesis: aromatic		0	0
Ct177	dsbG	conserved hypothetical protein; possible disulfide bond chaperone	Uncategorized			1	0.420168
Ct180	tauB	ABC Transport ATPase (Nitrate/Fe)	Transport and binding	transport and binding: general		2	0.869565
Ct182	kdsB	CMP-2-keto-3-deoxyoctulosonic acid synthetase (CMP-KDO synthetase)	Cell envelope	cell envelope: surface polysaccharides, lipopolysaccharides and antigens		1	0.393701
Ct183	pyrG	CTP synthetase (UTP ammonia ligase)	Nucleotide metabolism	Nucleotide metabolism: pyrimidines		3	0.556586
Ct184	yqgF	Putative Holliday junction resolvase	DNA replication and repair			1	0.675676
Ct185	zwf	glucose-6-phosphate dehydrogenase	Energy metabolism	energy metabolism: pentose phosphate cycle	KEGG: Carbohydrate metabolism	7	1.59453
Ct186	pgl	DevB protein (putative oxidoreductase)	Energy metabolism	energy metabolism: pentose phosphate cycle	KEGG: Carbohydrate metabolism	3	1.17188
Ct187	dnaX_1	DNA polymerase III subunits gamma and tau	DNA replication and repair			4	1.37931
Ct188	tmk	thymidylate kinase (DTMP)	Nucleotide metabolism	Nucleotide metabolism: pyrimidines		0	0
Ct189	gyrA	DNA gyrase subunit A (topoisomerase)	DNA replication and repair			4	0.478469
Ct190	gyrB	DNA gyrase subunit B (topoisomerase)	DNA replication and repair			2	0.248756
Ct191		Chlamydia-specific hypothetical protein (basic)	Uncategorized	Uncategorized: Chlamydia-specific proteins		1	0.862069
Ct193	tgt	tRNA-guanine transglycosylase (queuine tRNA ribosyltransferase))	Translation	translation: tRNA modification		3	0.806452
Ct194	mgtE	Magnesium transporter MgtE	Transport and binding	transport and binding: cations		3	0.638298
Ct198	oppA_3	ABC-type dipeptide transport protein	Transport and binding	transport and binding: amino acids, peptides and amines		8	1.5444
Ct201	oppD	oligopeptide ABC transporter	Transport and binding	transport and binding: amino acids, peptides and amines		0	0
Ct202	oppF	oligopeptide ABC transporter protein	Transport and binding	transport and binding: amino acids, peptides and amines		1	0.404858
Ct203		Chlamydia-specific hypothetical protein (acidic)	Uncategorized	Uncategorized: Chlamydia-specific proteins		2	0.796813
Ct204	ybhI	Dicarboxylate Translocator	Transport and binding	transport and binding: cations, carbohydrates		16	3.39703
Ct205	pfkA_1	pyrophosphate-fructose 6-phosphate 1-phosphotransferase	Energy metabolism	energy metabolism: glycolysis and gluconeogenesis	KEGG: Carbohydrate metabolism	3	0.542495
Ct207	pfkA_2	pyrophosphate-fructose 6-phosphate 1-phosphotransferase	Energy metabolism	energy metabolism: glycolysis and gluconeogenesis	KEGG: Carbohydrate metabolism	3	0.547445
Ct208	waaA	3-deoxy-D-manno-2-octulosonic acid (KDO) transferase	Cell envelope	cell envelope: surface polysaccharides, lipopolysaccharides and antigens		11	2.5522
Ct209	leuS	leucyl-tRNA synthetase	Translation	translation: aminoacyl-tRNA synthetases		20	2.442
Ct210	hemL	glutamate-1-semialdehyde 2,1-aminomutase	Cofactor biosynthesis	cofactor biosynthesis: heme and porphyrin		1	0.236967
Ct211	yqgE	conserved hypothetical protein (acidic)	Uncategorized			3	1.5873
Ct212	yqdE	conserved hypothetical protein (acidic)	Uncategorized			0	0
Ct213	rpiA	ribose 5-phosphate isomerase	Energy metabolism	energy metabolism: pentose phosphate cycle	KEGG: Carbohydrate metabolism	2	0.826446
Ct214		Chlamydia trachomatis-specific hypothetical protein (basic)	Uncategorized	Uncategorized: Chlamydia-specific proteins	Predicted inclusion membrane protein	4	0.731261
Ct215	fbaB	fructose-bisphosphate aldolase class I (FBP aldolase)	Energy metabolism	energy metabolism: glycolysis and gluconeogenesis	KEGG: Carbohydrate metabolism	1	0.287356
Ct216	xasA	putative amino acid antiporter protein	Transport and binding	transport and binding: amino acids, peptides and amines		11	2.36052
Ct218	surE	SURE-related acid phosphatase	Nucleotide metabolism			3	1.06007
Ct220	ubiX	phenylacrylic acid decarboxylase (PAD), 3-octaprenyl-4-hydroxybenzoate carboxy-lyase	Cofactor biosynthesis	cofactor biosynthesis: ubiquinone and quinones		2	1.04167
Ct221	yqfU	conserved hypothetical protein (related to YqfU-BACSU)	Uncategorized			5	1.67785
Ct223		Chlamydia-specific conserved hypothetical protein	Uncategorized	Uncategorized: Chlamydia-specific proteins	Inclusion membrane protein	1	0.37037
Ct228		Chlamydia-specific conserved hypothetical protein (acidic)	Uncategorized	Uncategorized: Chlamydia-specific proteins	Inclusion membrane protein	1	0.510204
Ct229		hypothetical protein	Uncategorized		Inclusion membrane protein	0	0
Ct232	incB	inclusion membrane protein B/incB	Uncategorized	Uncategorized: Chlamydia-specific proteins	Inclusion membrane protein	0	0
Ct236	acpP	acyl carrier protein (acp)	Lipid metabolism			0	0
Ct237	fabG	3-oxyacyl [acyl-carrier protein] reductase	Lipid metabolism			3	1.20968
Ct238	fabD	malonyl CoA-acyl carrier protein transacetylase	Lipid metabolism			2	0.649351
Ct239	fabH	3-oxyacyl-[acyl-carrier protein] synthase	Lipid metabolism			4	1.22324
Ct240	recR	Recombination/repair protein	DNA replication and repair			1	0.5
Ct241	yaeT	probable outer membrane protein (Omp85 analog)	Cell envelope	cell envelope: membranes, lipoproteins and porins		6	0.757576
Ct242		probable outer membrane protein	Cell envelope	cell envelope: membranes, lipoproteins and porins		0	0
Ct243	lpxD	UDP-3-O-(R-3-hydoxymyristoyl)-glucosamine-N-acyltransferase	Cell envelope	cell envelope: surface polysaccharides, lipopolysaccharides and antigens		0	0
Ct245	pdhA	pyruvate dehydrogenase E1 alpha subunit	Energy metabolism	energy metabolism: glycolysis and gluconeogenesis	KEGG: Carbohydrate metabolism	3	0.882353
Ct246	pdhB	pyruvate dehydrogenase E1 beta subunit	Energy metabolism	energy metabolism: glycolysis and gluconeogenesis	KEGG: Carbohydrate metabolism	3	0.914634
Ct247	pdhC	pyruvate dehydrogenase E2 component (dihydrolipoamide acetyltransferase)	Energy metabolism	energy metabolism: glycolysis and gluconeogenesis	KEGG: Carbohydrate metabolism	2	0.4662
Ct248	glgP	Glycogen phosphorylase	Energy metabolism	energy metabolism: starch and sucrose metabolism	KEGG: Carbohydrate metabolism	14	1.7199
Ct249		hypothetical protein	Uncategorized		Inclusion membrane protein	1	0.862069
Ct250	dnaA1	DNAA replication protein	DNA replication and repair			4	0.877193
Ct251	yidC	6 kDa inner membrane protein	Cell envelope	cell envelope: membranes, lipoproteins and porins		11	1.39771
Ct253		Chlamydia-specific hypothetical protein (basic)	Uncategorized	Uncategorized: Chlamydia-specific proteins		3	1.39535
Ct255		conserved hypothetical protein (acidic)	Uncategorized			2	1.5748
Ct257		conserved hypothetical protein (CBS domain)	Uncategorized			2	0.49505
Ct258	yhfO	NIFS-like aminotransferase	Uncategorized			1	0.26738
Ct260		Chlamydia-specific hypothetical protein (acidic)	Uncategorized	Uncategorized: Chlamydia-specific proteins		1	0.613497
Ct261	dnaQ_1	DNA polymerase III alpha/epsilon chain	DNA replication and repair			2	0.862069
Ct262	mqnD	conserved hypothetical protein	Uncategorized		Uniprot: menaquinone biosynthetic process	3	1.17188
Ct265	accA	acetyl-CoA carboxylase transferase (alpha subunit)	Energy metabolism	energy metabolism: pyruvate metabolism	KEGG: Carbohydrate metabolism	4	1.23457
Ct267	hup	histone-like DNA binding protein, IHFA, IHFB, or DBH	DNA replication and repair			0	0
Ct268	amiA	probable N-acetylmuramoyl-l-alanine amidase	Cell envelope	cell envelope: peptidoglycan		1	0.3861
Ct269	murE	N-acetylymuramoylalanyl-D-glutamate-2,6-diaminopimelate ligase	Cell envelope	cell envelope: peptidoglycan		1	0.207039
Ct272	rsmH	conserved hypothetical protein	Uncategorized		Uniprot: Ribosomal RNA small subunit methyltransferase H	3	1
Ct273		Chlamydia-specific hypothetical protein (basic)	Uncategorized	Uncategorized: Chlamydia-specific proteins		1	0.531915
Ct274		Chlamydia-specific hypothetical protein (acidic)	Uncategorized	Uncategorized: Chlamydia-specific proteins		2	1.43885
Ct275	dnaA2	DNAA replication protein	DNA replication and repair			3	0.659341
Ct276		conserved hypothetical protein (acidic)	Uncategorized			1	0.515464
Ct278	nqrB	NADH dehydrogenase (ubiquinone)	Cofactor biosynthesis	cofactor biosynthesis: ubiquinone and quinones		10	1.98807
Ct279	nqrC	Na+-translocating NADH-quinone reductase, chain gamma (possible nqr3)	Cofactor biosynthesis	cofactor biosynthesis: ubiquinone and quinones		5	1.58228
Ct281	nqrE	Na+-translocating NADH-quinone reductase	Cofactor biosynthesis	cofactor biosynthesis: ubiquinone and quinones		5	2.04918
Ct282	gcvH	glycine cleavage H protein (glycine decarboxylase component)	Amino acid biosynthesis	amino acid biosynthesis: serine-glycine family	KEGG: Carbohydrate metabolism	2	1.7094
Ct283		Chlamydia-specific hypothetical protein	Uncategorized	Uncategorized: Chlamydia-specific proteins		4	0.573066
Ct285	lplA_1	lipoate-protein ligase	Cofactor biosynthesis	cofactor biosynthesis: biotin and lipoic acid		2	0.83682
Ct286	clpC	CLP protease ATP-binding subunit (CLPA/CLPB/CLPC)	Translation	translation: proteases		1	0.117096
Ct287	mnmA	probable tRNA-(5-methylaminomethyl-2-thiouridylate) methyltransferase, TrmU	Translation	translation: tRNA modification		2	0.558659
Ct288		Chlamydia-specific hypothetical protein	Uncategorized	Uncategorized: Chlamydia-specific proteins	Inclusion membrane protein	4	0.71048
Ct289		conserved hypothetical protein (basic)	Uncategorized			3	0.791557
Ct290	ptsN_1	nitrogen regulatory IIa protein	Central intermediary metabolism	central intermediary metabolism: nitrogen metabolism	KEGG: Phosphotransferase system (PTS)	3	1.33333
Ct291	ptsN_2	nitrogen regulatory IIa domain protein (PTS IIA)(phosphotransferase)	Central intermediary metabolism	central intermediary metabolism: nitrogen metabolism	KEGG: Phosphotransferase system (PTS)	1	0.632911
Ct292	dut	deoxyuridine 5'-triphosphate nucleotidohydrolase (dUTPase)	Nucleotide metabolism	Nucleotide metabolism: pyrimidines		0	0
Ct293	accD	acetyl-CoA carboxylase subunit beta	Lipid metabolism		KEGG: Carbohydrate metabolism	2	0.649351
Ct294	sodA	superoxide dismutase precursor	Cellular processes	cellular processes: detoxification		6	2.91262
Ct295	mrsA_1	phosphomannomutase	Energy metabolism	energy metabolism: starch and sucrose metabolism	KEGG: Carbohydrate metabolism	4	0.674536
Ct296	dcrA	divalent cation-dependent regulator A	Regulatory functions			4	2.58065
Ct297	rnc	ribonuclease III	Transcription	transcription: RNA modification		2	0.865801
Ct298	radA	RadA-related DNA repair protein (sms)	DNA replication and repair			4	0.881057
Ct299	hemC	porphobilinogen deaminase	Cofactor biosynthesis	cofactor biosynthesis: heme and porphyrin		2	0.829876
Ct302	valS	valyl-tRNA synthetase	Translation	translation: aminoacyl-tRNA synthetases		21	2.23642
Ct304	atpK	vacuolar ATP synthase K subunit	Energy metabolism	energy metabolism: ATP-proton motive force		0	0
Ct305	atpI	probable vacuolar ATPase subunit I	Energy metabolism	energy metabolism: ATP-proton motive force		5	0.770416
Ct306	atpD	probable ATP synthase subunit D	Energy metabolism	energy metabolism: ATP-proton motive force		1	0.492611
Ct307	atpB	ATP synthase beta chain	Energy metabolism	energy metabolism: ATP-proton motive force		3	0.684932
Ct308	atpA	ATP synthase alpha chain	Energy metabolism	energy metabolism: ATP-proton motive force		7	1.18443
Ct309		Chlamydia-specific hypothetical protein (possibly related to V-ATP synthase)	Uncategorized	Uncategorized: Chlamydia-specific proteins		6	2.25564
Ct310	atpE	possible ATP synthase subunit E	Energy metabolism	energy metabolism: ATP-proton motive force		2	0.961538
Ct311		Chlamydia-specific hypothetical protein (basic)	Uncategorized	Uncategorized: Chlamydia-specific proteins		3	1.27119
Ct312		Chlamydia-specific hypothetical protein (possible ferredoxin)	Uncategorized	Uncategorized: Chlamydia-specific proteins		0	0
Ct313	tal	transaldolase	Energy metabolism	energy metabolism: pentose phosphate cycle	KEGG: Carbohydrate metabolism	5	1.52905
Ct314	rpoC	DNA-directed RNA polymerase beta prime chain	Transcription	transcription: DNA-dependent RNA polymerase		7	0.501433
Ct315	rpoB	DNA-dependent RNA polymerase beta subunit	Transcription	transcription: DNA-dependent RNA polymerase		5	0.399361
Ct316	rplL	5S ribosomal protein L7/L12	Translation	translation: ribosomal proteins		1	0.769231
Ct317	rplJ	5S ribosomal protein L1	Translation	translation: ribosomal proteins		0	0
Ct318	rplA	5S ribosomal protein L1	Translation	translation: ribosomal proteins		1	0.431034
Ct319	rplK	5S ribosomal protein L11	Translation	translation: ribosomal proteins		0	0
Ct320	nusG	transcription antiterminator	Transcription	transcription: transcription factors		4	2.1978
Ct321	secE	Protein translocase subunit SecE	Uncategorized	Uncategorized: Chlamydia-specific proteins		1	1.21951
Ct322	tuf	elongation factor Tu	Translation	translation: translation factors		0	0
Ct323	infA	translation initiation factor IF-1	Translation	translation: translation factors		0	0
Ct328	tpiA	triosephosphate isomerase	Energy metabolism	energy metabolism: glycolysis and gluconeogenesis	KEGG: Carbohydrate metabolism	3	1.09489
Ct329	xseA	exodeoxyribonuclease VII large subunit	DNA replication and repair			4	0.775194
Ct332	pyk	pyruvate kinase	Energy metabolism	energy metabolism: pyruvate metabolism, glycolysis and gluconeogenesis	KEGG: Carbohydrate metabolism	2	0.412371
Ct333	uvrA	excinuclease ABC subunit A	DNA replication and repair			6	0.335946
Ct334	dnaX_2	DNA polymerase III subunits gamma and tau	DNA replication and repair			0	0
Ct340	pdhAB	2-oxoisovalerate dehydrogenase alpha and beta subunits	Amino acid biosynthesis	amino acid biosynthesis: valine, leucine, isoleucine		7	1.03245
Ct341	dnaJ	DnaJ protein	Cellular processes	cellular processes: chaperones		0	0
Ct342	rpsU	3S ribosomal protein S21	Translation	translation: ribosomal proteins		0	0
Ct344	lon	ATP-dependent protease LA	Translation	translation: proteases		4	0.4884
Ct346	rnz	conserved hypothetical protein (probable hydrolase)	Uncategorized			2	0.657895
Ct348	yjjK	ABC Transporter Protein ATPase	Transport and binding	transport and binding: general		4	0.757576
Ct349		MAF protein (MAF/YMDE/YCEF related)	Uncategorized		NCBI: Maf-like protein, septum formation protein	2	1.02041
Ct351		Chlamydia-specific hypothetical protein (basic)	Uncategorized	Uncategorized: Chlamydia-specific proteins		14	2.00861
Ct353	def	polypeptide deformylase (formylmethionine deformylase)	Translation	translation: protein modification		0	0
Ct354	rsmA	dimethyladenosine transferase	Transcription	transcription: RNA modification		3	1.08303
Ct355		Chlamydia-specifc hypothetical protein	Uncategorized	Uncategorized: Chlamydia-specific proteins		3	0.849858
Ct356	yyaL	conserved hypothetical protein (YYAL_BACSU related)	Uncategorized			13	1.84659
Ct361	dapA	dihydrodipicolinate synthase	Amino acid biosynthesis	amino acid biosynthesis: aspartate family		7	2.44755
Ct362	lysC	aspartokinase-I	Amino acid biosynthesis	amino acid biosynthesis: aspartate family		8	1.85615
Ct364	dapB	dihydropicolinate reductase	Amino acid biosynthesis	amino acid biosynthesis: aspartate family		0	0
Ct365		Chlamydia-specific hypothetical protein (basic)	Uncategorized	Uncategorized: Chlamydia-specific proteins	Predicted inclusion membrane-like protein	4	0.695652
Ct369	aroB	3-dehydroquinate synthase	Amino acid biosynthesis	amino acid biosynthesis: aromatic		1	0.268097
Ct370	aroE	dehydroquinate dehydratase/shikimate dehydrogenase	Amino acid biosynthesis	amino acid biosynthesis: aromatic		3	0.627615
Ct372	aaxA	Chlamydia-specific hypothetical protein (basic)	Transport and binding	transport and binding: amino acids, peptides and amines		7	1.51844
Ct375		conserved hypothetical; probable D-amino acid dehydrogenase	Uncategorized			6	1.70455
Ct376	mdh	malate dehydrogenase	Central intermediary metabolism	central intermediary metabolism: TCA cycle	KEGG: Carbohydrate metabolism	5	1.53374
Ct378	pgi	glucose-6-phosphate isomerase	Energy metabolism	energy metabolism: glycolysis and gluconeogenesis	KEGG: Carbohydrate metabolism	5	0.952381
Ct379	hflX	HFLX-related GTP-binding protein	Uncategorized			4	0.894855
Ct380	phnP	probable PhnP-like protein	Uncategorized		KEGG: Metabolism of other amino acids	3	1.12782
Ct381	artJ	ABC transporter, probable solute binding protein	Transport and binding	transport and binding: amino acids, peptides and amines		3	1.16732
Ct385	hitA	protein kinase C inhibitor (HIT family protein)	Uncategorized			0	0
Ct386		conserved hypothetical protein (YEY6-like)	Uncategorized		Uniprot: UPF16 protein	5	1.7301
Ct387		Chlamydia-specific hypothetical protein	Uncategorized	Uncategorized: Chlamydia-specific proteins		4	0.578871
Ct388		conserved hypothetical protein (basic)	Uncategorized		Uniprot: UPF235 protein	1	0.869565
Ct389		Chlamydia-specific hypothetical protein	Uncategorized	Uncategorized: Chlamydia-specific proteins		6	1.47059
Ct390	aspC	aspartate aminotransferase	Amino acid biosynthesis	amino acid biosynthesis: aspartate family, glutamate		3	0.761421
Ct392		Chlamydia-specific hypothetical protein	Uncategorized	Uncategorized: Chlamydia-specific proteins		2	0.530504
Ct393	proS	prolyl-tRNA synthetase	Translation	translation: aminoacyl-tRNA synthetases		7	1.20482
Ct394	hrcA	heat inducible transcription regulator HrcA	Regulatory functions			1	0.255102
Ct395	grpE	GrpE-related chaperonin; HSP-7 cofactor	Cellular processes	cellular processes: chaperones		1	0.526316
Ct396	dnaK	DnaK protein (Hsp7)	Cellular processes	cellular processes: chaperones		1	0.151515
Ct397	vacB	ribonuclease II (VacB-related)	Transcription	transcription: RNA degradation		2	0.288184
Ct398		conserved hypothetical protein	Uncategorized			1	0.393701
Ct399		conserved hypothetical protein (possible sugar phosphate isomerase)	Uncategorized		KEGG: Glycan biosynthesis and metabolism	1	0.304878
Ct400	sucB_2	dihydrolipoamide 5-succinyltransferase	Central intermediary metabolism	central intermediary metabolism: TCA cycle	KEGG: Carbohydrate metabolism	2	0.515464
Ct401	gltT	proton/sodium:glutamate symporter protein	Transport and binding	transport and binding: amino acids, peptides and amines		2	0.485437
Ct402	lpxK	probable tetraacyldisaccharide 4'kinase	Lipid metabolism			6	1.62602
Ct403	yjfH	23S rRNA methyltransferase	Transcription	transcription: RNA modification		3	1.11524
Ct404		conserved hypothetical protein (probable methylase)	Uncategorized			10	3.63636
Ct406	nrdR	conserved hypothetical protein (basic)	Uncategorized			0	0
Ct407	dksA	probable DNAK suppressor protein	Cellular processes	cellular processes: chaperones		0	0
Ct408	lspA	prolipoprotein signal peptidase (LSPA-related)	Cellular processes	cellular processes: secretion		3	1.79641
Ct410	pcnB_1	poly(A) polymerase (PAP)/tRNA nucleotidyltransferase	Transcription	transcription: RNA modification		2	0.470588
Ct413	pmpB	outer membrane protein B	Cell envelope	cell envelope: membranes, lipoproteins and porins		10	0.570125
Ct414	pmpC	outer membrane protein C (Chlamydia-specific)	Cell envelope	cell envelope: membranes, lipoproteins and porins		6	0.338983
Ct416		Probable metal transport system ATP-binding protein CT_416	Transport and binding	transport and binding: cations		2	0.847458
Ct418	obg	GTP-binding protein (OBG related)	Uncategorized			2	0.597015
Ct419	rpmA	5S ribosomal protein L27	Translation	translation: ribosomal proteins		1	1.20482
Ct420	rplU	5S ribosomal protein L21	Translation	translation: ribosomal proteins		0	0
Ct421		Chlamydia-specific hypothetical protein (basic)	Uncategorized	Uncategorized: Chlamydia-specific proteins		0	0
Ct421.1		Chlamydia-specific hypothetical protein	Uncategorized	Uncategorized: Chlamydia-specific proteins		0	0
Ct423		conserved hypothetical protein (acidic) (hemolysin C) (tlyC)	Uncategorized			2	0.542005
Ct424	rsbV_1	anti-sigma factor/sporulation-related protein	Transcription	transcription: transcription factors		0	0
Ct425		Chlamydia-specific hypothetical protein (acidic)	Uncategorized	Uncategorized: Chlamydia-specific proteins		7	1.12721
Ct426		probable biotin synthetase/lipoic acid synthetase	Cofactor biosynthesis	cofactor biosynthesis: biotin and lipoic acid		3	0.813008
Ct429		Chlamydia-specific hypothetical protein (acidic)	Uncategorized	Uncategorized: Chlamydia-specific proteins		2	0.607903
Ct430	dapF	diaminopimelate epimerase	Amino acid biosynthesis	amino acid biosynthesis: aspartate family		3	1.09091
Ct431	clpP1	ATP-dependent ClpP endopeptidase	Translation	translation: proteases		3	1.5625
Ct432	glyA	serine hydroxymethyltransferase	Amino acid biosynthesis	amino acid biosynthesis: serine-glycine family		3	0.603622
Ct434	ispF	conserved hypothetical protein (YGBB family)	Uncategorized		KEGG: Metabolism of terpenoids and polyketides	1	0.561798
Ct435	cysJ	probable sulfite reductase	Amino acid biosynthesis	amino acid biosynthesis: selenocysteine		2	0.571429
Ct436	rpsJ	3S ribosomal protein S1	Translation	translation: ribosomal proteins		0	0
Ct437	fusA	elongation factor G protein	Translation	translation: translation factors		5	0.720461
Ct438	rpsG	3S ribosomal protein S7	Translation	translation: ribosomal proteins		2	1.27389
Ct439	rpsL	3S ribosomal protein S12	Translation	translation: ribosomal proteins		1	0.813008
Ct442	srp	Chlamydia-specific hypothetical cysteine-rich 15 kD outer membrane protein	Cell envelope	cell envelope: membranes, lipoproteins and porins	Inclusion membrane protein	1	0.666667
Ct443	omcB	Chlamydia-specific cysteine-rich hypothetical outer membrane protein 6 kDa	Cell envelope	cell envelope: membranes, lipoproteins and porins		5	0.914077
Ct444	omcA	Chlamydia-specific hypothetical cysteine-rich outer membrane protein 9 kDa (small Crp)	Cell envelope	cell envelope: membranes, lipoproteins and porins		0	0
Ct445	gltX	glutamyl-tRNA synthetase	Translation	translation: aminoacyl-tRNA synthetases		10	1.97628
Ct446	euo	Chlamydia-specific hypothetical protein (Ygt2-related)	Uncategorized	Uncategorized: Chlamydia-specific proteins	Uniprot: Uncharacterized protein CT_446 (EUO)	2	1.0929
Ct447	recJ	single-strand DNA-specific exonuclease	DNA replication and repair			4	0.684932
Ct448	secD	SecD/SecF fusion protein	Cellular processes	cellular processes: secretion		14	1
Ct450	uppS	undecaprenyl phosphate synthetase	Uncategorized		KEGG: Metabolism of terpenoids and polyketides	3	1.18577
Ct451	cdsA	phosphatidate cytidylytransferase (CDP diglyceride synthetase)	Lipid metabolism			5	1.63934
Ct452	cmk	cytidylate kinase	Nucleotide metabolism	Nucleotide metabolism: pyrimidines		1	0.462963
Ct453	plsC	1-acyl-sn-glycerol-3-phosphate acyltransferase	Lipid metabolism			2	0.925926
Ct454	argS	arginyl-tRNA synthetase	Translation	translation: aminoacyl-tRNA synthetases		2	0.35524
Ct455	murA	UDP-N-acetylglucosamine-1-carboxyvinyltransferase	Cell envelope	cell envelope: peptidoglycan	KEGG: Carbohydrate metabolism	5	1.12613
Ct456	tarP	conserved hypothetical protein (acidic) (related to outer membrane proteins)	Uncategorized		Uniprot: Translocated actin-recruiting phosphoprotein (Tarp protein)	6	0.597015
Ct457		conserved hypothetical protein (YEBC-related)	Uncategorized			2	0.840336
Ct458	yhhY	conserved hypothetical protein (possible YhhY related acetyltransferase)	Uncategorized			2	1.1976
Ct459	prfB	peptide chain release factor RF-2	Translation	translation: translation factors		6	1.62602
Ct460		SWIB (YM74) complex protein	Uncategorized		Uniprot: SWIB (YM74) complex protein	1	1.16279
Ct461		conserved hypothetical protein (basic)	Uncategorized		Uniprot: Uncharacterized metallophosphoesterase	5	1.51976
Ct462	ygbP	probable sugar phosphorylase (YgbP-like, YacM-like)	Uncategorized		KEGG: Metabolism of terpenoids and polyketides	1	0.456621
Ct467	atoS	two-component sensor histidine kinase (ATOS-related)	Regulatory functions	Regulatory functions: Two component system		2	0.568182
Ct468	atoC	two-component sensor system regulatory subunit (ATOC-like, NTRC-like)	Regulatory functions	Regulatory functions: Two component system		1	0.259067
Ct471		Chlamydia-specific hypothetical protein	Uncategorized	Uncategorized: Chlamydia-specific proteins		2	1
Ct472		conserved hypothetical protein	Uncategorized	Uncategorized: conserved Uncategorized protein		5	1.89394
Ct475	pheT	phenylalanyl-tRNA synthetase beta subunit	Translation	translation: aminoacyl-tRNA synthetases		4	0.506329
Ct476		Chlamydia-specific hypothetical protein	Uncategorized	Uncategorized: Chlamydia-specific proteins		5	1.55763
Ct478	oppC_2	oligopeptide transport system permease	Transport and binding	transport and binding: amino acids, peptides and amines		13	2.24913
Ct479	oppB_2	oligopeptide transport system permease	Transport and binding	transport and binding: amino acids, peptides and amines		5	1.01626
Ct480	oppA_4	ABC transporter solute binding protein; oligopeptide transport system	Transport and binding	transport and binding: amino acids, peptides and amines		12	1.72414
Ct482		Chlamydia-specific hypothetical protein (basic)	Uncategorized	Uncategorized: Chlamydia-specific proteins		1	0.460829
Ct486	fliY	probable periplasmic glutamine transport protein	Transport and binding	transport and binding: amino acids, peptides and amines		2	0.766284
Ct487	yhhF	probable YhhF-related methylase	Uncategorized			0	0
Ct488		Chlamydia-specific hypothetical protein	Uncategorized	Uncategorized: Chlamydia-specific proteins		6	2.45902
Ct489	glgC	ADP-glucose pyrophosphorylase	Energy metabolism	energy metabolism: starch and sucrose metabolism	KEGG: Carbohydrate metabolism	3	0.680272
Ct491	rho	transcription termination factor rho	Transcription	transcription: transcription factors		0	0
Ct492	coaE	conserved hypothetical protein (ATPase or kinase)	Cofactor biosynthesis			1	0.49505
Ct493	polA	DNA polymerase I	DNA replication and repair			4	0.461894
Ct494	sohB	protein protease IV/endopeptidase IV	Translation	translation: proteases		4	1.20846
Ct495	tlcB	ADP,ATP carrier protein 2 (ADP/ATP translocase 2)	Transport and binding	transport and binding: ribonucleoside triphosphate transport		13	2.40741
Ct497	dnaB	replicative DNA helicase	DNA replication and repair			0	0
Ct498	gidA	glucose inhibited division protein A (oxidoreductase)	Cellular processes	cellular processes: cell division		2	0.327869
Ct500	ndk	nucleoside diphosphate kinase	Nucleotide metabolism	Nucleotide metabolism: purines, pyrimidines		0	0
Ct501	ruvA	Holliday junction DNA helicase RuvA	DNA replication and repair			0	0
Ct504		Chlamydia-specific hypothetical protein (acidic)	Uncategorized	Uncategorized: Chlamydia-specific proteins		1	0.347222
Ct505	gap	glyceraldehyde 3-phosphate dehydrogenase	Energy metabolism	energy metabolism: glycolysis and gluconeogenesis	KEGG: Carbohydrate metabolism	3	0.898204
Ct506	rplQ	5S ribosomal protein L17	Translation	translation: ribosomal proteins		0	0
Ct507	rpoA	RNA polymerase alpha subunit	Transcription	transcription: DNA-dependent RNA polymerase		1	0.265252
Ct508	rpsK	3S ribosomal protein S11	Translation	translation: ribosomal proteins		1	0.757576
Ct509	rpsM	3S ribosomal protein S13	Translation	translation: ribosomal proteins		0	0
Ct510	secY	protein translocase SecY subunit	Cellular processes	cellular processes: secretion		4	0.875274
Ct511	rplO	5S ribosomal protein L15	Translation	translation: ribosomal proteins		1	0.694444
Ct512	rpsE	3S ribosomal protein S5	Translation	translation: ribosomal proteins		0	0
Ct513	rplR	5S ribosomal protein L18	Translation	translation: ribosomal proteins		0	0
Ct514	rplF	5S ribosomal protein L6	Translation	translation: ribosomal proteins		1	0.546448
Ct515	rpsH	3S ribosomal protein S8	Translation	translation: ribosomal proteins		1	0.75188
Ct516	rplE	5S ribosomal protein L5	Translation	translation: ribosomal proteins		1	0.555556
Ct517	rplX	5S ribosomal protein L24	Translation	translation: ribosomal proteins		1	0.900901
Ct518	rplN	5S ribosomal protein L14	Translation	translation: ribosomal proteins		0	0
Ct519	rpsQ	3S ribosomal protein S17	Translation	translation: ribosomal proteins		1	1.20482
Ct520	rpmC	5S ribosomal protein L29	Translation	translation: ribosomal proteins		0	0
Ct521	rplP	5S ribosomal protein L16	Translation	translation: ribosomal proteins		3	2.17391
Ct522	rpsC	3S ribosomal protein S3	Translation	translation: ribosomal proteins		5	2.23214
Ct523	rplV	5S ribosomal protein L22	Translation	translation: ribosomal proteins		0	0
Ct524	rpsS	3S ribosomal protein S19	Translation	translation: ribosomal proteins		1	1.13636
Ct525	rplB	5S ribosomal protein L2	Translation	translation: ribosomal proteins		3	1.05634
Ct526	rplW	5S ribosomal protein L23	Translation	translation: ribosomal proteins		0	0
Ct527	rplD	5S ribosomal protein L4	Translation	translation: ribosomal proteins		1	0.45045
Ct528	rplC	5S ribosomal protein L3	Translation	translation: ribosomal proteins		0	0
Ct529		Chlamydia-specific hypothetical protein	Uncategorized	Uncategorized: Chlamydia-specific proteins	Inclusion membrane protein	0	0
Ct530	fmt	methionyl-tRNA formyltransferase	Translation	translation: tRNA modification		3	0.949367
Ct531	lpxA	UDP-N-acetylglucosamine acyltransferase	Cell envelope	cell envelope: surface polysaccharides, lipopolysaccharides and antigens		2	0.714286
Ct532	fabZ	(3R)-hydroxymyristoyl-acp-dehydratase	Lipid metabolism			0	0
Ct533	lpxC	UDP-3-O-acyl-GlcNAc deacetylase	Cell envelope	cell envelope: surface polysaccharides, lipopolysaccharides and antigens		0	0
Ct535	yciA	acyl CoA thioester hydrolase	Uncategorized			2	1.25
Ct536	dnaQ_2	DNA polymerase III alpha chain	DNA replication and repair			1	0.4
Ct538		Chlamydia-specific hypothetical protein	Uncategorized	Uncategorized: Chlamydia-specific proteins		3	1.2605
Ct539	trxA	thioredoxin	Cofactor biosynthesis	cofactor biosynthesis: heme and porphyrin		1	0.980392
Ct541	mip	FkbP-type peptidyl-prolyl cis-trans isomerase (MIP-like protein)	Translation	translation: protein modification		1	0.411523
Ct542	aspS	aspartyl-tRNA synthetase	Translation	translation: aminoacyl-tRNA synthetases		4	0.687285
Ct543	hisS	histidyl-tRNA synthetase	Translation	translation: aminoacyl-tRNA synthetases		5	1.16822
Ct544	uhpC	hexose phosphate transport system regulatory protein (UHPC-related)	Regulatory functions			22	4.82456
Ct545	dnaE	DNA polymerase III alpha chain	DNA replication and repair			9	0.727567
Ct546		Chlamydia-specific hypothetical protein	Uncategorized	Uncategorized: Chlamydia-specific proteins	NCBI/Uniprot: Predicted OMP	4	1.38408
Ct547		Chlamydia-specific hypothetical protein	Uncategorized	Uncategorized: Chlamydia-specific proteins		0	0
Ct549	rsbW	conserved hypothetical protein	Uncategorized		Uniprot: Sigma regulatory factor-histidine kinase	1	0.684932
Ct554	brnQ	branched-chain amino acid transport protein	Transport and binding	transport and binding: amino acids, peptides and amines		5	1.21655
Ct555		SNF2 Helicase	Uncategorized			12	1.00083
Ct557	lpdA	pyruvate dehydrogenase E3 component (dihydrolipoamide dehydrogenase)	Energy metabolism	energy metabolism: pyruvate metabolism, glycolysis and gluconeogenesis	KEGG: Carbohydrate metabolism	2	0.430108
Ct558	lipA	lipoic acid synthetase	Cofactor biosynthesis	cofactor biosynthesis: biotin and lipoic acid		2	0.643087
Ct559	cdsJ	Yop proteins translocation lipoprotein J	Cellular processes	cellular processes: secretion	Type III Secretion system, structurel component	5	1.53374
Ct560		Chlamydia-specific hypothetical protein	Uncategorized	Uncategorized: Chlamydia-specific proteins		5	1.79856
Ct561	cdsL	Yop proteins translocation protein L	Cellular processes	cellular processes: secretion	Type III Secretion system, structurel component	1	0.44843
Ct562	cdsR	Yop proteins translocation protein R	Cellular processes	cellular processes: secretion	Type III Secretion system, structurel component	1	0.326797
Ct567		Chlamydia-specific hypothetical protein (basic)	Uncategorized	Uncategorized: Chlamydia-specific proteins		4	2.29885
Ct568		Chlamydia-specific hypothetical protein (acidic)	Uncategorized	Uncategorized: Chlamydia-specific proteins		0	0
Ct569		Chlamydia-specific hypothetical protein	Uncategorized	Uncategorized: Chlamydia-specific proteins	Uniprot: Putative outer membrane protein	2	1.6129
Ct570	gspF	type II secretion pathway protein (protein F)	Cellular processes	cellular processes: secretion		5	1.27877
Ct572	gspD	type II secretion pathway protein (protein D)	Cellular processes	cellular processes: secretion		8	1.05263
Ct574	pepP	Probable XAA-PRO aminopeptidase	Translation	translation: proteases		1	0.280899
Ct576	lcrH_1, scc2	low calcium response locus H protein	Cellular processes	cellular processes: secretion	Type III Secretion system, chaperone	0	0
Ct578	copB	Chlamydia-specific hypothetical protein (basic)	Cellular processes	cellular processes: secretion	Type III Secretion system, structurel component	2	0.410678
Ct579	copD	conserved hypothetical protein (basic)	Cellular processes	cellular processes: secretion	Type III Secretion system, structurel component	2	0.455581
Ct581	thrS	threonyl-tRNA synthetase	Translation	translation: aminoacyl-tRNA synthetases		10	1.5748
Ct582	minD	SpoOJ regulator (chromosome partitioning ATPase)	Cellular processes	cellular processes: cell division		3	1.17647
Ct583	gp6D	Chlamydia-specific hypothetical protein (basic)	Uncategorized	Uncategorized: Chlamydia-specific proteins		1	0.380228
Ct584		Chlamydia-specific hypothetical protein	Uncategorized	Uncategorized: Chlamydia-specific proteins		0	0
Ct585	trpS	tryptophanyl t-RNA synthetase	Translation	translation: aminoacyl-tRNA synthetases		3	0.867052
Ct586	uvrB	excinuclease ABC subunit B	DNA replication and repair			0	0
Ct587	eno	enolase (phosphopyruvate hydratase) (2-phosphoglycerate dehydratase)	Energy metabolism	energy metabolism: glycolysis and gluconeogenesis	KEGG: Carbohydrate metabolism	1	0.235849
Ct588	rbsU	probable sensory transduction regulatory component	Regulatory functions			3	0.461538
Ct590		Chlamydia-specific hypothetical protein	Uncategorized	Uncategorized: Chlamydia-specific proteins		13	1.36268
Ct594	ycfH	conserved hypothetical protein (acidic) (possible PHP hydrolase)	Uncategorized			3	1.14068
Ct595	dsbD	probable thiol:disulfide interchange protein, DsbD-related	Uncategorized			20	2.89017
Ct596	exbB	probable biopolymer transport (tolQ) protein	Uncategorized	Uncategorized: colicin import		2	0.862069
Ct597	exbD	probable biopolymer transfer (tolR) protein	Uncategorized	Uncategorized: colicin import		0	0
Ct599	tolB	tolB protein precursor	Uncategorized	Uncategorized: colicin import		5	1.16009
Ct600	pal	peptidoglycan-associated lipoprotein	Cell envelope	cell envelope: membranes, lipoproteins and porins		2	1.06383
Ct601	papQ	conserved hypothetical protein (basic) (probable invasin repeat phosphatase)	Uncategorized			0	0
Ct602		Chlamydia-specific hypothetical protein (acidic)	Uncategorized	Uncategorized: Chlamydia-specific proteins		0	0
Ct603	ahpC	thiol specific antioxidant (tsa) peroxidase	Cellular processes	cellular processes: detoxification		2	1.02564
Ct606		conserved hypothetical protein	Nucleotide metabolism	Purines		1	0.478469
Ct608	uvrD	ATP dependent DNA helicase	DNA replication and repair			5	0.788644
Ct610		Chlamydia-specific hypothetical protein	Uncategorized	Uncategorized: Chlamydia-specific proteins	Uniprot: PqqC-like protein (Chlamydia protein associating with death domains) (CADD)	3	1.2987
Ct611		conserved hypothetical protein	Uncategorized			3	1.23457
Ct612	folA	dihydrofolate reductase	Cofactor biosynthesis	cofactor biosynthesis: folate		4	2.51572
Ct613	folKP	dihydropterin pyrophosphokinase/dihydropteroate synthase	Cofactor biosynthesis	cofactor biosynthesis: folate		10	2.22222
Ct614	folB	probable dihydroneopterin aldolase (DHNA)	Cofactor biosynthesis	cofactor biosynthesis: folate		1	0.806452
Ct615	rpoD	RNA polymerase sigma factor RpoD [sigma-66]	Transcription	transcription: DNA-dependent RNA polymerase		3	0.525394
Ct616		Chlamydia-specific hypothetical protein	Uncategorized	Uncategorized: Chlamydia-specific proteins		6	1.3986
Ct617	rpsT	3S ribosomal protein S2	Translation	translation: ribosomal proteins		0	0
Ct618		hypothetical protein	Uncategorized		Inclusion membrane protein	0	0
Ct620		Chlamydia-specific conserved hypothetical protein (acidic)	Uncategorized	Uncategorized: Chlamydia-specific proteins		4	0.477327
Ct621		Chlamydia-specific hypothetical protein	Uncategorized	Uncategorized: Chlamydia-specific proteins		3	0.360577
Ct622		conserved hypothetical protein (acidic)	Uncategorized		Uniprot: CHLPN 76kDa Homolog	1	0.15456
Ct623		Chlamydia-specific hypothetical protein	Uncategorized	Uncategorized: Chlamydia-specific proteins	Uniprot: CHLPN 76kDa Homolog	13	3.00926
Ct624	murJ	MviN virulence factor	Cell envelope	cell envelope: peptidoglycan		9	1.6791
Ct625	nfo	endonuclease IV	DNA replication and repair			3	1.04167
Ct626	rpsD	3S ribosomal protein S4	Translation	translation: ribosomal proteins		0	0
Ct627		conserved hypothetical protein	Uncategorized			4	1.22324
Ct628	ispA	geranylgeranyl pyrophosphate synthase	Cofactor biosynthesis	cofactor biosynthesis: ubiquinone and quinones		2	0.687285
Ct630	tctD	DNA-binding response regulator; possible signal transduction regulatory protein	Regulatory functions			2	0.881057
Ct631		hypothetical protein	Uncategorized			0	0
Ct632		Chlamydia-specific hypothetical protein	Uncategorized	Uncategorized: Chlamydia-specific proteins		3	0.567108
Ct633	hemB	delta-Aminolevulinic acid dehydratase	Cofactor biosynthesis	cofactor biosynthesis: heme and porphyrin		5	1.47929
Ct634	nqrA	Na+-translocating NADH-ubiquinone oxidoreductase alpha chain	Cofactor biosynthesis	cofactor biosynthesis: ubiquinone and quinones		1	0.215054
Ct636	greA	transcription elongation factor (GreA)	Transcription	transcription: transcription factors		11	1.53846
Ct637	tyrB	aromatic amino acid aminotransferase	Amino acid biosynthesis	amino acid biosynthesis: aromatic		4	1
Ct639	recB	exodeoxyribonuclease V beta chain	DNA replication and repair			9	0.877193
Ct640	recC	exodeoxyribonuclease V gamma chain	DNA replication and repair			9	0.896414
Ct642		conserved hypothetical protein (basic)	Uncategorized			8	2.95203
Ct643	topA	DNA topoisomerase I	DNA replication and repair			10	1.16686
Ct644	yohI	conserved hypothetical protein (probable NIFR3-like protein)	Uncategorized			3	0.898204
Ct646		Chlamydia-specific hypothetical protein	Uncategorized	Uncategorized: Chlamydia-specific proteins	Predicted integral membrane protein	8	1.74292
Ct647		Chlamydia-specific hypothetical protein (basic)	Uncategorized	Uncategorized: Chlamydia-specific proteins		10	5.20833
Ct650	recA	RecA protein	DNA replication and repair			1	0.284091
Ct651		Chlamydia-specific hypothetical protein	Uncategorized	Uncategorized: Chlamydia-specific proteins		9	1.48026
Ct652	recD_2	exonuclease V alpha subunit protein	DNA replication and repair			4	0.806452
Ct653	yhbG	ABC Transporter ATPase	Transport and binding	transport and binding: general		0	0
Ct655	kdsA	2-dehydro-3-deoxyphosphooctonate aldolase	Cell envelope	cell envelope: surface polysaccharides, lipopolysaccharides and antigens		3	1.11524
Ct659		conserved hypothetical protein (basic)	Uncategorized		Uniprot: UPF19 protein	0	0
Ct661	gyrB_2	DNA gyrase subunit B (topoisomerase)	DNA replication and repair			0	0
Ct664	cdsD	conserved hypothetical protein (acidic)	Uncategorized		Type III Secretion system, structurel component	2	0.241255
Ct665	cdsE	Chlamydia-specific hypothetical protein (basic)	Uncategorized	Uncategorized: Chlamydia-specific proteins	Type III Secretion system, chaperone	0	0
Ct666	cdsF	Chlamydia-specific hypothetical protein (acidic)	Uncategorized	Uncategorized: Chlamydia-specific proteins	Type III Secretion system, structurel component	0	0
Ct667	cdsG	Chlamydia-specific hypothetical protein (acidic)	Uncategorized	Uncategorized: Chlamydia-specific proteins	Type III Secretion system, chaperone	2	1.34228
Ct668		Chlamydia-specific hypothetical protein (acidic)	Uncategorized	Uncategorized: Chlamydia-specific proteins		2	0.896861
Ct669	cdsN	flagellar type ATPase (probable beta subunit)	Cellular processes	cellular processes: secretion	Type III Secretion system, structurel component	0	0
Ct671	cdsP	Chlamydia-specific hypothetical protein (acidic)	Uncategorized	Uncategorized: Chlamydia-specific proteins	Type III Secretion system, structurel component	1	0.353357
Ct672	cdsQ	conserved hypothetical protein (acidic)(possible FliN flagellar motor switch domain)	Cellular processes	cellular processes: secretion	Type III Secretion system, structurel component	3	0.80429
Ct674	cdsC	General secretion pathway precursor D protein (YopC translocation protein)	Cellular processes	cellular processes: secretion	Type III Secretion system, structurel component	5	0.542888
Ct675	mcsB	arginine kinase	Uncategorized			6	1.68539
Ct676		Chlamydia-specific hypothetical protein	Uncategorized	Uncategorized: Chlamydia-specific proteins	NCBI: Modulator of heat shock repressor CtsR, McsA - Signal transduction mechanisms	1	0.578035
Ct677	rrf	ribosome recycling factor	Translation	translation: ribosomal proteins		0	0
Ct678	pyrH	uridylate kinase	Nucleotide metabolism	Nucleotide metabolism: pyrimidines		0	0
Ct679	tsf	elongation factor TS (EF-TS)	Translation	translation: translation factors		1	0.35461
Ct680	rpsB	3S Ribosomal protein S2	Translation	translation: ribosomal proteins		3	1.06383
Ct681	ompA	major outer membrane protein (MOMP)	Cell envelope	cell envelope: membranes, lipoproteins and porins		7	1.78117
Ct682	pbpB	probable penicillin binding protein 2 (transglycosylase/transpeptidase)	Cell envelope	cell envelope: peptidoglycan		13	1.2037
Ct683		O-linked GlcNAc transferase	Uncategorized			5	1.49254
Ct684		conserved hypothetical protein (possible ABC transporter associated protein)	Transport and binding	transport and binding: amino acids, peptides and amines	Uniprot: ABC Transporter ATPase	5	1.0352
Ct685		ABC transporter ATPAse	Transport and binding	transport and binding: amino acids, peptides and amines		1	0.392157
Ct686		conserved hypothetical protein (possible ABC transporter related membrane protein)	Transport and binding	transport and binding: amino acids, peptides and amines	Uniprot: ABC Transporter Membrane Protein	6	1.51899
Ct687	csd	Probable cysteine desulfurase	Uncategorized			6	1.49626
Ct688	parB	Possible involvement in plasmid partitioning	Cellular processes	cellular processes: cell division		1	0.355872
Ct689	dppF	oligopeptide transport ATP-binding protein	Transport and binding	transport and binding: amino acids, peptides and amines		1	0.362319
Ct690	dppD	dipeptide transport ATP-binding protein	Transport and binding	transport and binding: amino acids, peptides and amines		1	0.311526
Ct691		conserved hypothetical protein (acidic)	Uncategorized			1	0.446429
Ct693	pgk	phosphoglycerate kinase	Energy metabolism	energy metabolism: glycolysis and gluconeogenesis	KEGG: Carbohydrate metabolism	2	0.496278
Ct694		hypothetical protein	Uncategorized			1	0.309598
Ct695		Chlamydia-specific hypothetical protein	Uncategorized	Uncategorized: Chlamydia-specific proteins		3	0.753769
Ct696		Chlamydia-specific hypothetical protein	Uncategorized	Uncategorized: Chlamydia-specific proteins		6	1.53061
Ct701	secA	preprotein translocase subunit A protein	Cellular processes	cellular processes: secretion		8	0.825593
Ct703	der	THDF/YPHC-related GTPase	Uncategorized			3	0.612245
Ct704	pcnB_2	poly(A) polymerase	Transcription	transcription: RNA modification		4	0.97561
Ct705	clpX	ATP-dependent ClpX-related protease	Translation	translation: proteases		0	0
Ct706	clpP2	ATP-dependent ClpP endopeptidase subunit	Translation	translation: proteases		0	0
Ct707	tig	trigger factor -- peptidyl prolyl cis-trans isomerase	Cellular processes	cellular processes: secretion		1	0.226244
Ct708		probable helicase	Uncategorized			9	0.773861
Ct709	mreB	Rod shape determining protein MREB/HSP7 sugar kinase	Cellular processes	cellular processes: cell division		0	0
Ct710	pckG	phosphoenolpyruvate carboxykinase	Energy metabolism	energy metabolism: glycolysis and gluconeogenesis	KEGG: Carbohydrate metabolism	18	3.00501
Ct711		Chlamydia-specific conserved hypothetical protein (acidic)	Uncategorized	Uncategorized: Chlamydia-specific proteins		7	0.912647
Ct712		Chlamydia-specific conserved hypothetical protein	Uncategorized	Uncategorized: Chlamydia-specific proteins		2	0.512821
Ct713	ompB	outer membrane protein	Cell envelope	cell envelope: membranes, lipoproteins and porins		4	1.17647
Ct714	gpsA	glycerol-3-phosphate dehydrogenase	Lipid metabolism			2	0.598802
Ct720		conserved hypothetical nifU-like protein (acidic)	Uncategorized			3	1.15385
Ct722	gpmA	phosphoglycerate mutase	Energy metabolism	energy metabolism: glycolysis and gluconeogenesis	KEGG: Carbohydrate metabolism	4	1.76991
Ct723	yjbC	Conserved hypothetical protein (basic) (possible pseudouridylate synthetase)	Uncategorized			0	0
Ct727	zntA	Metal Transport P-type ATPase	Transport and binding	transport and binding: cations		4	0.60698
Ct728		Chlamydia-specific hypothetical protein	Uncategorized	Uncategorized: Chlamydia-specific proteins	Predicted inclusion membrane-like protein	4	1.6129
Ct729	serS	seryl-tRNA synthetase	Translation	translation: aminoacyl-tRNA synthetases		4	0.934579
Ct732	ribH	riboflavin synthase beta chain	Cofactor biosynthesis	cofactor biosynthesis: riboflavin		1	0.636943
Ct733		Chlamydia-specific hypothetical protein (basic)	Uncategorized	Uncategorized: Chlamydia-specific proteins		2	0.446429
Ct734		Chlamydia-specific hypothetical protein	Uncategorized	Uncategorized: Chlamydia-specific proteins	Uniprot: Probable lipoprotein CT_734	3	1.35747
Ct735	dagA_2	D-alanine/glycine permease	Transport and binding	transport and binding: amino acids, peptides and amines		5	1.0989
Ct736		conserved hypothetical protein (acidic)	Uncategorized		Uniprot: UPF98 protein CT_736	2	1.33333
Ct738	yycJ	conserved hypothetical protein (possible metal-dependent hydrolase)	Uncategorized			2	0.763359
Ct739	ftsK	cell division protein (ATPase)	Cellular processes	cellular processes: cell division		7	0.876095
Ct740	nqrF	Na+-translocating NADH-quinone reductase (possible phenolhydroxylase component)	Cofactor biosynthesis	cofactor biosynthesis: ubiquinone and quinones		8	1.85615
Ct741		conserved hypothetical protein (basic)	Cellular processes	cellular processes: secretion	KEGG: Bacterial secretion system	1	0.877193
Ct743	hctA	Hc1 histone analog	Cellular processes	cellular processes: chromosome-associated protein		0	0
Ct745	hemG	protoporphryninogen oxidase (PPO)	Cofactor biosynthesis	cofactor biosynthesis: heme and porphyrin		7	1.65094
Ct746	hemN_2	oxygen-independent coproporphryninogen III oxidase	Cofactor biosynthesis	cofactor biosynthesis: heme and porphyrin		4	0.875274
Ct747	hemE	uroporphyrinogen decarboxylase (UPD)	Cofactor biosynthesis	cofactor biosynthesis: heme and porphyrin		1	0.297619
Ct748	mfd	transcription repair coupling factor (TCRF) helicase	Transcription	transcription: transcription factors		4	0.370714
Ct749	alaS	alanyl-tRNA synthetase	Translation	translation: aminoacyl-tRNA synthetases		6	0.685714
Ct750	tktB	transketolase	Energy metabolism	energy metabolism: pentose phosphate cycle	KEGG: Carbohydrate metabolism	9	1.35135
Ct751	amn	AMP nucleosidase	Nucleotide metabolism	Nucleotide metabolism: purines		1	0.346021
Ct752	efp2	elongation factor P (EF-P)	Translation	translation: translation factors		2	1.05263
Ct754	icc	Icc-related protein, phosphohydrolase	Regulatory functions			3	1.03448
Ct755	groEL_3	6 kD chaperonin (GroEL-related) (Hsp6)	Cellular processes	cellular processes: chaperones		1	0.195312
Ct756	murF	N-acetylymuramoylalanyl-D-glutamate-2,6,-diaminopimelate-D-alanine-D-alanine ligase	Cell envelope	cell envelope: peptidoglycan		4	0.888889
Ct759	nlpD	conserved hypothetical protein (probable cell wall-binding protein) (basic)	Uncategorized			1	0.408163
Ct761	murG	GLCNAC transferase	Cell envelope	cell envelope: peptidoglycan		1	0.284091
Ct762	murC/ddl	MUR-NAc-L-alanine and D-alanine-D-alanine ligase (fusion protein)	Cell envelope	cell envelope: peptidoglycan		7	0.871731
Ct763		conserved hypothetical protein (acidic)	Uncategorized			0	0
Ct765	rsbV_2	anti-sigma factor/ sporulation-related protein	Transcription	transcription: transcription factors		1	0.909091
Ct766	miaA	tRNA isopentenylpyrophosphate transferase (IPP transferase)	Translation	translation: tRNA modification		5	1.59236
Ct768		conserved hypothetical protein	Uncategorized		NCBI: Chromosome segregation ATPase [Cell cycle control, cell division, chromosome partitioning];	4	0.711744
Ct770	fabF	beta-ketoacyl-ACP synthase	Lipid metabolism			4	0.956938
Ct771		conserved hypothetical protein (acidic)(possible Mut-family pyrophosphorylase)	Uncategorized			2	1.33333
Ct772	ppa	inorganic pyrophosphatase (PPASE)	Central intermediary metabolism	central intermediary metabolism: phosphorus compounds		1	0.478469
Ct773	ldh	leucine dehydrogenase (possible glutamate dehydrogenase)	Amino acid biosynthesis	amino acid biosynthesis: valine, leucine, isoleucine		0	0
Ct775		Chlamydia-specific hypothetical protein (basic)(possible snGlycerol-3-P Acyltransferase)	Lipid metabolism			5	1.97628
Ct776	aas	2-acylglycerophosphoethanolamine acyltransferase	Lipid metabolism			5	0.931099
Ct777	bioF	8-amino-7-oxononanoate synthase	Cofactor biosynthesis	cofactor biosynthesis: biotin and lipoic acid		4	1.06101
Ct780		protein disulfide isomerase	Uncategorized			4	2.43902
Ct781	lysS	lysyl tRNA synthetase	Translation	translation: aminoacyl-tRNA synthetases		3	0.570342
Ct782	cysS	cysteinyl tRNA synthetase	Translation	translation: aminoacyl-tRNA synthetases		5	1.04822
Ct783		conserved hypothetical protein (possible disulphide isomerase) (acidic)	Uncategorized			3	0.859599
Ct787	rpsN	3S ribosomal protein S14	Translation	translation: ribosomal proteins		1	0.990099
Ct788		Leader (6) peptide-periplasmic	Uncategorized	Uncategorized: Chlamydia-specific proteins		5	3.01205
Ct790		Chlamydia-specific hypothetical protein (acidic)	Uncategorized	Uncategorized: Chlamydia-specific proteins	NCBI: alkaline shock protein (Asp23) family	0	0
Ct791	uvrC	excinuclease ABC subunit C	DNA replication and repair			4	0.668896
Ct792	mutS	DNA mismatch repair protein	DNA replication and repair			3	0.365854
Ct794	dnaG	DNA primase	DNA replication and repair			5	0.840336
Ct796	glyQS	glycyl tRNA synthetase	Translation	translation: aminoacyl-tRNA synthetases		16	1.59521
Ct797	pgsA_2	phosphatidylglycerophosphate synthase	Lipid metabolism			2	0.990099
Ct798	glgA	glycogen synthase	Energy metabolism	energy metabolism: starch and sucrose metabolism	KEGG: Carbohydrate metabolism	3	0.632911
Ct799	rplY	5S ribosomal protein L25 (General stress protein CTC)	Translation	translation: ribosomal proteins		0	0
Ct800	pth	peptidyl-tRNA hydrolase	Translation	translation: translation factors		3	1.67598
Ct801	rpsF	3S ribosomal protein S6	Translation	translation: ribosomal proteins		1	0.892857
Ct802	rpsR	3S ribsomal protein S18	Translation	translation: ribosomal proteins		1	1.23457
Ct803	rplI	5S ribosomal protein L9	Translation	translation: ribosomal proteins		0	0
Ct806	ptr	Insulinase family/Protease III	Uncategorized			5	0.523013
Ct807	plsB	glycerol-3-phosphate-O-acyltransferase	Lipid metabolism			1	0.302115
Ct808	cafE	probable cytoplasmic axial filament protein/ribonuclease G	Cellular processes	cellular processes: cell division		2	0.390625
Ct810	rpmF	5S ribosomal protein L32	Translation	translation: ribosomal proteins		0	0
Ct811	plsX	PLSX-related fatty acid/phospholipid biosynthesis protein	Lipid metabolism			1	0.311526
Ct812	pmpD	outer membrane protein D	Cell envelope	cell envelope: membranes, lipoproteins and porins		10	0.653168
Ct813		conserved hypothetical protein (acidic)	Uncategorized		Inclusion membrane protein	6	2.27273
Ct814		Chlamydia-specific hypothetical protein (basic)	Uncategorized	Uncategorized: Chlamydia-specific proteins	NCBI: YtxH-like protein	2	1.50376
Ct815	glmM	phosphoglucomutase or phosphomannomutase	Energy metabolism	energy metabolism: glycolysis and gluconeogenesis	KEGG: Carbohydrate metabolism	1	0.218341
Ct816	glmS	glucosamine-fructose-6-phosphate aminotransferase	Cell envelope	cell envelope: peptidoglycan	KEGG: Carbohydrate metabolism	3	0.49505
Ct817	tyrP_1	tyrosine/tryptophan-specific transport protein	Transport and binding	transport and binding: amino acids, peptides and amines		11	2.76382
Ct818	tyrP_2	tyrosine/tryptophan specific transport protein	Transport and binding	transport and binding: amino acids, peptides and amines		9	2.267
Ct819		conserved hypothetical protein (integral membrane protein, possible permease)	Uncategorized	Uncategorized: conserved Uncategorized protein		6	2.52101
Ct820	ftsY	signal recognition particle	Cellular processes	cellular processes: secretion, cell division		1	0.352113
Ct821	sucC	succinyl-CoA synthetase beta subunit	Central intermediary metabolism	central intermediary metabolism: TCA cycle	KEGG: Carbohydrate metabolism	2	0.518135
Ct822	sucD	succinyl CoA synthetase alpha chain	Central intermediary metabolism	central intermediary metabolism: TCA cycle	KEGG: Carbohydrate metabolism	2	0.687285
Ct823	htrA	periplasmic serine protease	Translation	translation: proteases		1	0.201207
Ct824		probable metalloprotease	Translation	translation: proteases		4	0.410678
Ct827	nrdA	ribonucleoside diphosphate reductase alpha chain	Nucleotide metabolism	Nucleotide metabolism: deoxyribonucleotide metabolism		17	1.62369
Ct828	nrdB	ribonucleoside diphosphate reductase beta subunit	Nucleotide metabolism	Nucleotide metabolism: deoxyribonucleotide metabolism		7	2.02312
Ct831	murB	UDP-N-acetylmuramate dehydrogenase	Cell envelope	cell envelope: peptidoglycan	KEGG: Carbohydrate metabolism	0	0
Ct833	infC	translation initiation factor 3 (IF-3)	Translation	translation: translation factors		0	0
Ct834	rpmI	5S ribosomal protein L35	Translation	translation: ribosomal proteins		0	0
Ct835	rplT	5S ribosomal protein L2	Translation	translation: ribosomal proteins		2	1.62602
Ct836	pheS	phenylalanyl-tRNA synthetase alpha chain	Translation	translation: aminoacyl-tRNA synthetases		1	0.292398
Ct837		conserved hypothetical protein	Uncategorized			3	0.455927
Ct841	ftsH	FtsH-related ATPase protease	Cellular processes	cellular processes: cell division		7	0.766703
Ct842	pnp	polynucleotide phosphorylase (PNPase)	Transcription	transcription: RNA degradation		4	0.57554
Ct843	rpsO	3S ribosomal protein S15	Translation	translation: ribosomal proteins		0	0
Ct846		Chlamydia-specific hypothetical protein (basic)	Uncategorized	Uncategorized: Chlamydia-specific proteins		6	2.5641
Ct849.1		Chlamydia-specific hypothetical protein	Uncategorized	Uncategorized: Chlamydia-specific proteins		0	0
Ct851	map	methionine aminopeptidase	Translation	translation: protein modification		4	1.37457
Ct855	fumC	fumarate hydratase class II	Central intermediary metabolism	central intermediary metabolism: TCA cycle	KEGG: Carbohydrate metabolism	1	0.215983
Ct856	ychM	Sulfate Transporter	Transport and binding	Transport and binding: Sulfur		7	1.23457
Ct857		hypothetical protein	Uncategorized			10	2.3753
Ct858		conserved hypothetical protein	Uncategorized		NCBI: Peptidase_S41	10	1.66389
Ct859	lytB	penicillin tolerance (LytB) protein	Uncategorized	Uncategorized: drug sensitivity		1	0.325733
Ct864	xerD	integrase/recombinase (XerD-related)	DNA replication and repair			2	0.666667
Ct865		Chlamydia-specific hypothetical protein (basic)	Uncategorized	Uncategorized: Chlamydia-specific proteins		4	1.21581
Ct866	glgB	1,4-alpha-glucan branching enzyme	Energy metabolism	energy metabolism: starch and sucrose metabolism	KEGG: Carbohydrate metabolism	24	3.25203
Ct869	pmpE	outer membrane protein E	Cell envelope	cell envelope: membranes, lipoproteins and porins		12	1.24481
Ct870	pmpF	outer membrane protein F	Cell envelope	cell envelope: membranes, lipoproteins and porins		12	1.16054
Ct871	pmpG	outer membrane protein G	Cell envelope	cell envelope: membranes, lipoproteins and porins		8	0.789733
Ct872	pmpH	outer membrane protein H	Cell envelope	cell envelope: membranes, lipoproteins and porins		9	0.885827
Ct874	pmpI	outer membrane protein I	Cell envelope	cell envelope: membranes, lipoproteins and porins		9	1.02506
Ct875		hypothetical protein	Uncategorized			7	1.18443
pGP1-D	pGP1-D	plasmid factor PGP1-D: DNA helicase	DNA replication and repair			2	0.443459
pGP2-D	pGP2-D	plasmid virulence factor PGP2-D	Uncategorized	Uncategorized: Chlamydia-specific proteins		7	1.9943
pGP3-D	pGP3-D	plasmid virulence factor PGP3-D	Uncategorized	Uncategorized: Chlamydia-specific proteins		1	0.378788
pGP6-D	pGP6-D	plasmid virulence factor PGP6-D	Uncategorized	Uncategorized: Chlamydia-specific proteins		1	0.404858

## Sheet: EB list
Proteins identified in at least 2 of the EB samples with minimum 2 peptides
Ct no	Gene	Protein description	Functional category	Subcategory	Comments	No of Trp	Molar Trp %
Ct002	gatC	Glu-tRNA Gln amidotransferase C subunit	Translation	translation: aminoacyl-tRNA synthetases		0	0
Ct003	gatA	amidase/ Glu-tRNA Gln amidotransferase subunit A	Translation	translation: aminoacyl-tRNA synthetases		1	0.203666
Ct004	gatB	Glu-tRNA Gln amidotransferase subunit B	Translation	translation: aminoacyl-tRNA synthetases		4	0.819672
Ct005		Chlamydia-specific conserved hypothetical protein	Uncategorized	Uncategorized: Chlamydia-specific proteins	Inclusion membrane protein	4	1.10193
Ct007		Chlamydia-specific hypothetical protein	Uncategorized	Uncategorized: Chlamydia-specific proteins		5	1.58228
Ct008	rnhC	ribonuclease HII	Transcription	transcription: RNA degradation		1	0.333333
Ct009	yfgA	conserved hypothetical protein (YfgA-related)	Uncategorized	Uncategorized: conserved Uncategorized protein	Uniprot: Predicted HTH Transcriptional Regulator	4	2.7972
Ct010	htrB	lipid A biosynthesis, lauroyl acyltransferase (htrB)	Lipid metabolism			4	0.879121
Ct011		Chlamydia-specific hypothetical protein	Uncategorized	Uncategorized: Chlamydia-specific proteins		7	1.67464
Ct012	ybbP	conserved hypothetical protein (basic)	Uncategorized			3	1.13636
Ct013	cydA	cytochrome oxidase D subunit I	Energy metabolism	energy metabolism: electron transport		15	3.36323
Ct014	cydB	cytochrome oxidase d subunit II	Energy metabolism	energy metabolism: electron transport		7	1.983
Ct015	phoH	probable PhoH-like protein (ATPase)	Uncategorized			2	0.460829
Ct016		Chlamydia-specific hypothetical protein (acidic)	Uncategorized	Uncategorized: Chlamydia-specific Uncategorized protein		2	0.826446
Ct017		Chlamydia-specific hypothetical protein (basic)	Uncategorized	Uncategorized: Chlamydia-specific proteins		3	0.692841
Ct019	ileS	isoleucyl-tRNA synthetase	Translation	translation: aminoacyl-tRNA synthetases		25	2.41313
Ct020	lepB	signal peptidase I	Cellular processes	cellular processes: secretion		4	0.636943
Ct022	rpmE2	5S ribosomal protein L31	Translation	translation: ribosomal proteins		0	0
Ct023	prfA	peptide chain release factor I	Translation	translation: translation factors		1	0.278552
Ct025	ffh	signal recognition particle GTPase protein (SRP) (54 kDa)	Cellular processes	cellular processes: secretion		2	0.446429
Ct026	rpsP	3S ribosomal S16 protein	Translation	translation: ribosomal proteins		2	1.72414
Ct027	trmD	tRNA (guanine-N-1)-methyltransferase	Translation	translation: tRNA modification		5	1.42045
Ct028	rplS	5S ribosomal protein L19	Translation	translation: ribosomal proteins		0	0
Ct030	gmk	guanylate kinase	Nucleotide metabolism	Nucleotide metabolism: purines		1	0.487805
Ct031		Chlamydia-specific hypothetical protein (basic)	Uncategorized	Uncategorized: Chlamydia-specific proteins		1	1
Ct032	metG	methionyl-tRNA synthetase	Translation	translation: aminoacyl-tRNA synthetases		8	1.45455
Ct039	dcd	deoxycytidine triphosphate deaminase	Nucleotide metabolism	Nucleotide metabolism: pyrimidines		2	1.05263
Ct040	ruvB	Holliday Junction DNA helicase (RuvB)	DNA replication and repair			2	0.598802
Ct041		Chlamydia-specific hypothetical protein (acidic)	Uncategorized	Uncategorized: Chlamydia-specific proteins		4	1.48148
Ct042	glgX	glycogen debranching protein	Energy metabolism	energy metabolism: starch and sucrose metabolism	KEGG: Carbohydrate metabolism	14	2.1021
Ct043	scl1	Chlamydia-specific hypothetical protein (acidic)	Uncategorized	Uncategorized: Chlamydia-specific proteins	Type III secretion system, chaperone	1	0.598802
Ct044	ssb	single strand DNA-binding protein (SSB)	DNA replication and repair			2	1.27389
Ct045	pepA	Leucyl aminopeptidase	Translation	translation: proteases		4	0.801603
Ct047		Chlamydia-specific conserved hypothetical protein (possible outer membrane protein I)	Uncategorized	Uncategorized: Chlamydia-specific proteins		2	0.636943
Ct048	yraL	conserved hypothetical protein (possible SAM-dependent methyltransferase)	Uncategorized			3	1.26582
Ct054	sucA	alpha-ketoglutarate dehydrogenase	Central intermediary metabolism	central intermediary metabolism: TCA cycle	KEGG: Carbohydrate metabolism	10	1.10497
Ct055	sucB_1	dihydrolipoamide succinyltransferase	Central intermediary metabolism	central intermediary metabolism: TCA cycle	KEGG: Carbohydrate metabolism	1	0.273973
Ct061	fliA	RNA polymerase alternative sigma factor, WhiG-like (sigma 28-like)	Transcription	transcription: transcription factors		4	1.58103
Ct062	tyrS	tyrosyl-tRNA synthetase	Translation	translation: aminoacyl-tRNA synthetases		5	1.21359
Ct063	gnd	6-phosphogluconate dehydrogenase	Energy metabolism	energy metabolism: pentose phosphate cycle	KEGG: Carbohydrate metabolism	8	1.66667
Ct064	lepA	GTP-binding protein (possible membrane protein)	Uncategorized			2	0.332226
Ct065	tlcA	ADP/ATP translocase I (carrier protein I)(NPT1)	Transport and binding	transport and binding: ATP/ADP translocation		13	2.46212
Ct066		Chlamydia-specific hypothetical protein (basic)	Uncategorized	Uncategorized: Chlamydia-specific proteins		1	0.632911
Ct067		ABC transport protein, solute binding component	Transport and binding	transport and binding: general		4	1.22699
Ct068		ABC transport protein, ATP-binding component	Transport and binding	transport and binding: general		3	1.1583
Ct069		ABC transport protein, membrane permease	Transport and binding	transport and binding: general		11	2.43902
Ct071	dxr	conserved hypothetical protein	Uncategorized		KEGG: Metabolism of terpenoids and polyketides	3	0.791557
Ct072		metalloprotease	Uncategorized			10	1.61551
Ct073		hypothetical protein (basic)	Uncategorized		Uniprot: Predicted OMP	1	0.307692
Ct075	dnaN	DNA polymerase III beta chain	DNA replication and repair			0	0
Ct076	smpB	small protein B (SMPB)	Uncategorized		Uniprot: SsrA-binding protein	1	0.662252
Ct078	folD	methylenetetrahydrofolate dehydrogenase	Cofactor biosynthesis	cofactor biosynthesis: folate		1	0.348432
Ct080	ltuB	Chlamydia-specific hypothetical protein (basic)	Uncategorized	Uncategorized: Chlamydia-specific proteins	Uniprot: Late transcription unit B protein	0	0
Ct083		Chlamydia-specific hypothetical protein (basic)	Uncategorized	Uncategorized: Chlamydia-specific proteins		3	1.875
Ct085		conserved hypothetical protein (with ACR)	Uncategorized		Uniprot: Menaquinone biosynthetic process	7	1.20898
Ct086	rpmB	5S ribosomal protein L28	Translation	translation: ribosomal proteins		1	1.1236
Ct088	sycE, Scc1	probable chaperone for type III pathway	Cellular processes	cellular processes: secretion	Type III secretion system, chaperone	1	0.684932
Ct089	lcrE	putative regulatory molecule for type III pathway (low calcium response E)	Cellular processes	cellular processes: secretion	Inclusion membrane protein	0	0
Ct090	lcrD, cdsV	cds2 membrane component of type III pathway (low calcium response protein D)	Cellular processes	cellular processes: secretion	Type III Secretion system, structurel component	5	0.706215
Ct092	ychF	conserved GTP-binding protein	Uncategorized		Uniprot: Ribosome-binding ATPase YchF	1	0.273224
Ct094	truB	tRNA pseudouridine 55 synthase	Translation	translation: tRNA modification		0	0
Ct095	rbfA	ribosome binding factor A	Translation	translation: translation factors		1	0.813008
Ct096	infB	translation initiation factor IF-2	Translation	translation: translation factors		3	0.336323
Ct097	nusA	NusA transcription antitermination factor	Transcription	transcription: transcription factors		0	0
Ct098	rpsA	3S ribosomal protein S1	Translation	translation: ribosomal proteins		8	1.40598
Ct099	trxB	NADPH thioredoxin reductase	Nucleotide metabolism	Nucleotide metabolism: deoxyribonucleotide metabolism		2	0.641026
Ct100	acpS	holo-[acyl-carrier protein] synthase	Lipid metabolism			1	0.840336
Ct102		Chlamydia-specific hypothetical protein (basic)	Uncategorized	Uncategorized: Chlamydia-specific proteins		1	0.653595
Ct103		conserved hypothetical protein (acidic) (possible HAD-related hydrolase)	Uncategorized			4	1.34228
Ct104	fabI	enoyl-acp reductase	Lipid metabolism			5	1.67785
Ct108		conserved hypothetical protein; ACR family	Uncategorized		Unitprot: Putative GTP cyclohydrolase	4	1.59363
Ct110	groL	60 kD chaperonin (protein cpn6) (GroEL protein)	Cellular processes	cellular processes: chaperones		0	0
Ct111	groS	10 kD chaperonin (protein cpn1)(protein GroES)	Cellular processes	cellular processes: chaperones		0	0
Ct112	pepF	oligoendopeptidase (a metalloprotease)	Translation	translation: proteases		6	0.986842
Ct113	clpB	ClpB-related ATP-dependent protease	Cellular processes	cellular processes: chaperones		5	0.576701
Ct116	incE	hypothetical protein	Uncategorized		Inclusion membrane protein	0	0
Ct117	incF	hypothetical protein	Uncategorized		Inclusion membrane protein	1	0.961538
Ct118	incG	hypothetical protein	Uncategorized		Inclusion membrane protein	0	0
Ct121	rpe	D-ribulose-phosphate-3 epimerase	Energy metabolism	energy metabolism: pentose phosphate cycle	KEGG: Carbohydrate metabolism	0	0
Ct122	efp1	elongation factor P	Translation	translation: translation factors		0	0
Ct123	accB	biotin carrier protein of acetyl-COA carboxylase (BCCP)	Lipid metabolism		KEGG: Carbohydrate metabolism	0	0
Ct124	accC	biotin carboxylase	Lipid metabolism		KEGG: Carbohydrate metabolism	1	0.218818
Ct125	rplM	5S ribosomal protein L13	Translation	translation: ribosomal proteins		1	0.666667
Ct126	rpsI	3S ribosomal protein S9	Translation	translation: ribosomal proteins		0	0
Ct127	ydhO	P6-related protein	Uncategorized		Unitprot: Predicted polysaccharide hydrolase-invasin repeat family	3	1.06007
Ct128	adk	adenylate kinase	Nucleotide metabolism	Nucleotide metabolism: purines		1	0.408163
Ct129	glnP	probable amino-acid ABC transporter permease protein	Transport and binding	transport and binding: amino acids, peptides and amines		2	0.934579
Ct130	glnQ	glutamine ABC transporter, ATP-binding protein	Transport and binding	transport and binding: amino acids, peptides and amines		0	0
Ct131		Chlamydia-specific hypothetical protein	Uncategorized	Uncategorized: Chlamydia-specific proteins		12	1.05448
Ct132		conserved hypothetical protein (basic)	Uncategorized			5	1.17647
Ct133		Chlamydia-specific conserved hypothetical protein (basic)	Uncategorized	Uncategorized: Chlamydia-specific proteins	Uniprot: Predicted rRNA methylase	4	1.49813
Ct136		probable serine esterase	Lipid metabolism			4	1.67364
Ct137	ywlC	conserved hypothetical protein (possible SuA5 family protein)	Uncategorized		Uniprot: SuA5 Superfamily-related Protein	0	0
Ct138		conserved hypothetical protein (probable dipeptidase) (acidic)	Uncategorized			1	0.31746
Ct139	oppA_1	periplasmic oligopeptide ABC transporter	Transport and binding	transport and binding: amino acids, peptides and amines		5	1.17371
Ct142		Chlamydia-specific hypothetical protein	Uncategorized	Uncategorized: Chlamydia-specific proteins		3	1.05263
Ct143		Chlamydia-specific conserved hypothetical protein	Uncategorized	Uncategorized: Chlamydia-specific proteins		3	1.07143
Ct144		Chlamydia-specific hypothetical protein	Uncategorized	Uncategorized: Chlamydia-specific proteins		6	2.10526
Ct145	pkn1	probable serine/threonine kinase	Translation	translation: protein modification		11	1.79153
Ct146	ligA	DNA ligase (NAD dependent)	DNA replication and repair			6	0.904977
Ct147		conserved hypothetical protein	Uncategorized		Inclusion membrane protein	13	0.89717
Ct148	mhpA	monooxygenase	Uncategorized			5	0.986193
Ct152	ycfV	ABC transporter ATPase	Transport and binding	transport and binding: general		0	0
Ct153		Chlamydia-specific hypothetical protein	Uncategorized	Uncategorized: Chlamydia-specific proteins	NCBI: membrane-attack complex / perforin	8	0.987654
Ct170	trpB	tryptophan synthase beta subunit	Amino acid biosynthesis	amino acid biosynthesis: aromatic		2	0.510204
Ct171	trpA	tryptophan synthase alpha chain	Amino acid biosynthesis	amino acid biosynthesis: aromatic		0	0
Ct177	dsbG	conserved hypothetical protein; possible disulfide bond chaperone	Uncategorized			1	0.420168
Ct178		Chlamydia-specific hypothetical protein	Uncategorized	Uncategorized: Chlamydia-specific proteins		8	1.9802
Ct180	tauB	ABC Transport ATPase (Nitrate/Fe)	Transport and binding	transport and binding: general		2	0.869565
Ct181		Chlamydia-specific hypothetical protein (acidic)	Uncategorized	Uncategorized: Chlamydia-specific proteins		4	1.69492
Ct182	kdsB	CMP-2-keto-3-deoxyoctulosonic acid synthetase (CMP-KDO synthetase)	Cell envelope	cell envelope: surface polysaccharides, lipopolysaccharides and antigens		1	0.393701
Ct183	pyrG	CTP synthetase (UTP ammonia ligase)	Nucleotide metabolism	Nucleotide metabolism: pyrimidines		3	0.556586
Ct184	yqgF	Putative Holliday junction resolvase	DNA replication and repair			1	0.675676
Ct185	zwf	glucose-6-phosphate dehydrogenase	Energy metabolism	energy metabolism: pentose phosphate cycle	KEGG: Carbohydrate metabolism	7	1.59453
Ct186	pgl	DevB protein (putative oxidoreductase)	Energy metabolism	energy metabolism: pentose phosphate cycle	KEGG: Carbohydrate metabolism	3	1.17188
Ct188	tmk	thymidylate kinase (DTMP)	Nucleotide metabolism	Nucleotide metabolism: pyrimidines		0	0
Ct189	gyrA	DNA gyrase subunit A (topoisomerase)	DNA replication and repair			4	0.478469
Ct190	gyrB	DNA gyrase subunit B (topoisomerase)	DNA replication and repair			2	0.248756
Ct193	tgt	tRNA-guanine transglycosylase (queuine tRNA ribosyltransferase))	Translation	translation: tRNA modification		3	0.806452
Ct194	mgtE	Magnesium transporter MgtE	Transport and binding	transport and binding: cations		3	0.638298
Ct198	oppA_3	ABC-type dipeptide transport protein	Transport and binding	transport and binding: amino acids, peptides and amines		8	1.5444
Ct201	oppD	oligopeptide ABC transporter	Transport and binding	transport and binding: amino acids, peptides and amines		0	0
Ct202	oppF	oligopeptide ABC transporter protein	Transport and binding	transport and binding: amino acids, peptides and amines		1	0.404858
Ct203		Chlamydia-specific hypothetical protein (acidic)	Uncategorized	Uncategorized: Chlamydia-specific proteins		2	0.796813
Ct204	ybhI	Dicarboxylate Translocator	Transport and binding	transport and binding: cations, carbohydrates		16	3.39703
Ct205	pfkA_1	pyrophosphate-fructose 6-phosphate 1-phosphotransferase	Energy metabolism	energy metabolism: glycolysis and gluconeogenesis	KEGG: Carbohydrate metabolism	3	0.542495
Ct206		conserved hypothetical protein (possible a/b hydrolase family protein)	Uncategorized			4	1.41844
Ct207	pfkA_2	pyrophosphate-fructose 6-phosphate 1-phosphotransferase	Energy metabolism	energy metabolism: glycolysis and gluconeogenesis	KEGG: Carbohydrate metabolism	3	0.547445
Ct208	waaA	3-deoxy-D-manno-2-octulosonic acid (KDO) transferase	Cell envelope	cell envelope: surface polysaccharides, lipopolysaccharides and antigens		11	2.5522
Ct209	leuS	leucyl-tRNA synthetase	Translation	translation: aminoacyl-tRNA synthetases		20	2.442
Ct210	hemL	glutamate-1-semialdehyde 2,1-aminomutase	Cofactor biosynthesis	cofactor biosynthesis: heme and porphyrin		1	0.236967
Ct211	yqgE	conserved hypothetical protein (acidic)	Uncategorized			3	1.5873
Ct212	yqdE	conserved hypothetical protein (acidic)	Uncategorized			0	0
Ct213	rpiA	ribose 5-phosphate isomerase	Energy metabolism	energy metabolism: pentose phosphate cycle	KEGG: Carbohydrate metabolism	2	0.826446
Ct214		Chlamydia trachomatis-specific hypothetical protein (basic)	Uncategorized	Uncategorized: Chlamydia-specific proteins	Predicted inclusion membrane protein	4	0.731261
Ct215	fbaB	fructose-bisphosphate aldolase class I (FBP aldolase)	Energy metabolism	energy metabolism: glycolysis and gluconeogenesis	KEGG: Carbohydrate metabolism	1	0.287356
Ct216	xasA	putative amino acid antiporter protein	Transport and binding	transport and binding: amino acids, peptides and amines		11	2.36052
Ct218	surE	SURE-related acid phosphatase	Nucleotide metabolism			3	1.06007
Ct221	yqfU	conserved hypothetical protein (related to YqfU-BACSU)	Uncategorized			5	1.67785
Ct223		Chlamydia-specific conserved hypothetical protein	Uncategorized	Uncategorized: Chlamydia-specific proteins	Inclusion membrane protein	1	0.37037
Ct228		Chlamydia-specific conserved hypothetical protein (acidic)	Uncategorized	Uncategorized: Chlamydia-specific proteins	Inclusion membrane protein	1	0.510204
Ct229		hypothetical protein	Uncategorized		Inclusion membrane protein	0	0
Ct232	incB	inclusion membrane protein B/incB	Uncategorized	Uncategorized: Chlamydia-specific proteins	Inclusion membrane protein	0	0
Ct236	acpP	acyl carrier protein (acp)	Lipid metabolism			0	0
Ct237	fabG	3-oxyacyl [acyl-carrier protein] reductase	Lipid metabolism			3	1.20968
Ct238	fabD	malonyl CoA-acyl carrier protein transacetylase	Lipid metabolism			2	0.649351
Ct239	fabH	3-oxyacyl-[acyl-carrier protein] synthase	Lipid metabolism			4	1.22324
Ct241	yaeT	probable outer membrane protein (Omp85 analog)	Cell envelope	cell envelope: membranes, lipoproteins and porins		6	0.757576
Ct242		probable outer membrane protein	Cell envelope	cell envelope: membranes, lipoproteins and porins		0	0
Ct243	lpxD	UDP-3-O-(R-3-hydoxymyristoyl)-glucosamine-N-acyltransferase	Cell envelope	cell envelope: surface polysaccharides, lipopolysaccharides and antigens		0	0
Ct245	pdhA	pyruvate dehydrogenase E1 alpha subunit	Energy metabolism	energy metabolism: glycolysis and gluconeogenesis	KEGG: Carbohydrate metabolism	3	0.882353
Ct246	pdhB	pyruvate dehydrogenase E1 beta subunit	Energy metabolism	energy metabolism: glycolysis and gluconeogenesis	KEGG: Carbohydrate metabolism	3	0.914634
Ct247	pdhC	pyruvate dehydrogenase E2 component (dihydrolipoamide acetyltransferase)	Energy metabolism	energy metabolism: glycolysis and gluconeogenesis	KEGG: Carbohydrate metabolism	2	0.4662
Ct248	glgP	Glycogen phosphorylase	Energy metabolism	energy metabolism: starch and sucrose metabolism	KEGG: Carbohydrate metabolism	14	1.7199
Ct249		hypothetical protein	Uncategorized		Inclusion membrane protein	1	0.862069
Ct250	dnaA1	DNAA replication protein	DNA replication and repair			4	0.877193
Ct251	yidC	6 kDa inner membrane protein	Cell envelope	cell envelope: membranes, lipoproteins and porins		11	1.39771
Ct253		Chlamydia-specific hypothetical protein (basic)	Uncategorized	Uncategorized: Chlamydia-specific proteins		3	1.39535
Ct255		conserved hypothetical protein (acidic)	Uncategorized			2	1.5748
Ct256	tlyC_1	conserved hypothetical protein (hemolysin with CBS domains)	Uncategorized			3	0.724638
Ct257		conserved hypothetical protein (CBS domain)	Uncategorized			2	0.49505
Ct258	yhfO	NIFS-like aminotransferase	Uncategorized			1	0.26738
Ct260		Chlamydia-specific hypothetical protein (acidic)	Uncategorized	Uncategorized: Chlamydia-specific proteins		1	0.613497
Ct261	dnaQ_1	DNA polymerase III alpha/epsilon chain	DNA replication and repair			2	0.862069
Ct262	mqnD	conserved hypothetical protein	Uncategorized		Uniprot: menaquinone biosynthetic process	3	1.17188
Ct265	accA	acetyl-CoA carboxylase transferase (alpha subunit)	Energy metabolism	energy metabolism: pyruvate metabolism	KEGG: Carbohydrate metabolism	4	1.23457
Ct267	hup	histone-like DNA binding protein, IHFA, IHFB, or DBH	DNA replication and repair			0	0
Ct268	amiA	probable N-acetylmuramoyl-l-alanine amidase	Cell envelope	cell envelope: peptidoglycan		1	0.3861
Ct269	murE	N-acetylymuramoylalanyl-D-glutamate-2,6-diaminopimelate ligase	Cell envelope	cell envelope: peptidoglycan		1	0.207039
Ct272	rsmH	conserved hypothetical protein	Uncategorized		Uniprot: Ribosomal RNA small subunit methyltransferase H	3	1
Ct273		Chlamydia-specific hypothetical protein (basic)	Uncategorized	Uncategorized: Chlamydia-specific proteins		1	0.531915
Ct274		Chlamydia-specific hypothetical protein (acidic)	Uncategorized	Uncategorized: Chlamydia-specific proteins		2	1.43885
Ct275	dnaA2	DNAA replication protein	DNA replication and repair			3	0.659341
Ct276		conserved hypothetical protein (acidic)	Uncategorized			1	0.515464
Ct278	nqrB	NADH dehydrogenase (ubiquinone)	Cofactor biosynthesis	cofactor biosynthesis: ubiquinone and quinones		10	1.98807
Ct279	nqrC	Na+-translocating NADH-quinone reductase, chain gamma (possible nqr3)	Cofactor biosynthesis	cofactor biosynthesis: ubiquinone and quinones		5	1.58228
Ct281	nqrE	Na+-translocating NADH-quinone reductase	Cofactor biosynthesis	cofactor biosynthesis: ubiquinone and quinones		5	2.04918
Ct282	gcvH	glycine cleavage H protein (glycine decarboxylase component)	Amino acid biosynthesis	amino acid biosynthesis: serine-glycine family	KEGG: Carbohydrate metabolism	2	1.7094
Ct283		Chlamydia-specific hypothetical protein	Uncategorized	Uncategorized: Chlamydia-specific proteins		4	0.573066
Ct285	lplA_1	lipoate-protein ligase	Cofactor biosynthesis	cofactor biosynthesis: biotin and lipoic acid		2	0.83682
Ct286	clpC	CLP protease ATP-binding subunit (CLPA/CLPB/CLPC)	Translation	translation: proteases		1	0.117096
Ct287	mnmA	probable tRNA-(5-methylaminomethyl-2-thiouridylate) methyltransferase, TrmU	Translation	translation: tRNA modification		2	0.558659
Ct288		Chlamydia-specific hypothetical protein	Uncategorized	Uncategorized: Chlamydia-specific proteins	Inclusion membrane protein	4	0.71048
Ct289		conserved hypothetical protein (basic)	Uncategorized			3	0.791557
Ct290	ptsN_1	nitrogen regulatory IIa protein	Central intermediary metabolism	central intermediary metabolism: nitrogen metabolism	KEGG: Phosphotransferase system (PTS)	3	1.33333
Ct292	dut	deoxyuridine 5'-triphosphate nucleotidohydrolase (dUTPase)	Nucleotide metabolism	Nucleotide metabolism: pyrimidines		0	0
Ct293	accD	acetyl-CoA carboxylase subunit beta	Lipid metabolism		KEGG: Carbohydrate metabolism	2	0.649351
Ct294	sodA	superoxide dismutase precursor	Cellular processes	cellular processes: detoxification		6	2.91262
Ct295	mrsA_1	phosphomannomutase	Energy metabolism	energy metabolism: starch and sucrose metabolism	KEGG: Carbohydrate metabolism	4	0.674536
Ct296	dcrA	divalent cation-dependent regulator A	Regulatory functions			4	2.58065
Ct297	rnc	ribonuclease III	Transcription	transcription: RNA modification		2	0.865801
Ct298	radA	RadA-related DNA repair protein (sms)	DNA replication and repair			4	0.881057
Ct299	hemC	porphobilinogen deaminase	Cofactor biosynthesis	cofactor biosynthesis: heme and porphyrin		2	0.829876
Ct302	valS	valyl-tRNA synthetase	Translation	translation: aminoacyl-tRNA synthetases		21	2.23642
Ct304	atpK	vacuolar ATP synthase K subunit	Energy metabolism	energy metabolism: ATP-proton motive force		0	0
Ct305	atpI	probable vacuolar ATPase subunit I	Energy metabolism	energy metabolism: ATP-proton motive force		5	0.770416
Ct306	atpD	probable ATP synthase subunit D	Energy metabolism	energy metabolism: ATP-proton motive force		1	0.492611
Ct307	atpB	ATP synthase beta chain	Energy metabolism	energy metabolism: ATP-proton motive force		3	0.684932
Ct308	atpA	ATP synthase alpha chain	Energy metabolism	energy metabolism: ATP-proton motive force		7	1.18443
Ct309		Chlamydia-specific hypothetical protein (possibly related to V-ATP synthase)	Uncategorized	Uncategorized: Chlamydia-specific proteins		6	2.25564
Ct310	atpE	possible ATP synthase subunit E	Energy metabolism	energy metabolism: ATP-proton motive force		2	0.961538
Ct311		Chlamydia-specific hypothetical protein (basic)	Uncategorized	Uncategorized: Chlamydia-specific proteins		3	1.27119
Ct312		Chlamydia-specific hypothetical protein (possible ferredoxin)	Uncategorized	Uncategorized: Chlamydia-specific proteins		0	0
Ct313	tal	transaldolase	Energy metabolism	energy metabolism: pentose phosphate cycle	KEGG: Carbohydrate metabolism	5	1.52905
Ct314	rpoC	DNA-directed RNA polymerase beta prime chain	Transcription	transcription: DNA-dependent RNA polymerase		7	0.501433
Ct315	rpoB	DNA-dependent RNA polymerase beta subunit	Transcription	transcription: DNA-dependent RNA polymerase		5	0.399361
Ct316	rplL	5S ribosomal protein L7/L12	Translation	translation: ribosomal proteins		1	0.769231
Ct317	rplJ	5S ribosomal protein L1	Translation	translation: ribosomal proteins		0	0
Ct318	rplA	5S ribosomal protein L1	Translation	translation: ribosomal proteins		1	0.431034
Ct319	rplK	5S ribosomal protein L11	Translation	translation: ribosomal proteins		0	0
Ct320	nusG	transcription antiterminator	Transcription	transcription: transcription factors		4	2.1978
Ct321	secE	Protein translocase subunit SecE	Uncategorized	Uncategorized: Chlamydia-specific proteins		1	1.21951
Ct322	tuf	elongation factor Tu	Translation	translation: translation factors		0	0
Ct323	infA	translation initiation factor IF-1	Translation	translation: translation factors		0	0
Ct328	tpiA	triosephosphate isomerase	Energy metabolism	energy metabolism: glycolysis and gluconeogenesis	KEGG: Carbohydrate metabolism	3	1.09489
Ct329	xseA	exodeoxyribonuclease VII large subunit	DNA replication and repair			4	0.775194
Ct332	pyk	pyruvate kinase	Energy metabolism	energy metabolism: pyruvate metabolism, glycolysis and gluconeogenesis	KEGG: Carbohydrate metabolism	2	0.412371
Ct333	uvrA	excinuclease ABC subunit A	DNA replication and repair			6	0.335946
Ct335	ybaB	conserved hypothetical protein (acidic); YbaB family hypothetical protein	Uncategorized		Uniprot: Nucleoid-associated protein	0	0
Ct340	pdhAB	2-oxoisovalerate dehydrogenase alpha and beta subunits	Amino acid biosynthesis	amino acid biosynthesis: valine, leucine, isoleucine		7	1.03245
Ct341	dnaJ	DnaJ protein	Cellular processes	cellular processes: chaperones		0	0
Ct342	rpsU	3S ribosomal protein S21	Translation	translation: ribosomal proteins		0	0
Ct344	lon	ATP-dependent protease LA	Translation	translation: proteases		4	0.4884
Ct346	rnz	conserved hypothetical protein (probable hydrolase)	Uncategorized			2	0.657895
Ct348	yjjK	ABC Transporter Protein ATPase	Transport and binding	transport and binding: general		4	0.757576
Ct349		MAF protein (MAF/YMDE/YCEF related)	Uncategorized		NCBI: Maf-like protein, septum formation protein	2	1.02041
Ct351		Chlamydia-specific hypothetical protein (basic)	Uncategorized	Uncategorized: Chlamydia-specific proteins		14	2.00861
Ct353	def	polypeptide deformylase (formylmethionine deformylase)	Translation	translation: protein modification		0	0
Ct354	rsmA	dimethyladenosine transferase	Transcription	transcription: RNA modification		3	1.08303
Ct355		Chlamydia-specifc hypothetical protein	Uncategorized	Uncategorized: Chlamydia-specific proteins		3	0.849858
Ct356	yyaL	conserved hypothetical protein (YYAL_BACSU related)	Uncategorized			13	1.84659
Ct361	dapA	dihydrodipicolinate synthase	Amino acid biosynthesis	amino acid biosynthesis: aspartate family		7	2.44755
Ct362	lysC	aspartokinase-I	Amino acid biosynthesis	amino acid biosynthesis: aspartate family		8	1.85615
Ct364	dapB	dihydropicolinate reductase	Amino acid biosynthesis	amino acid biosynthesis: aspartate family		0	0
Ct365		Chlamydia-specific hypothetical protein (basic)	Uncategorized	Uncategorized: Chlamydia-specific proteins	Predicted inclusion membrane-like protein	4	0.695652
Ct369	aroB	3-dehydroquinate synthase	Amino acid biosynthesis	amino acid biosynthesis: aromatic		1	0.268097
Ct370	aroE	dehydroquinate dehydratase/shikimate dehydrogenase	Amino acid biosynthesis	amino acid biosynthesis: aromatic		3	0.627615
Ct371		Chlamydia-specific conserved hypothetical protein	Cell envelope	cell envelope: membranes, lipoproteins and porins		4	1.53257
Ct372	aaxA	Chlamydia-specific hypothetical protein (basic)	Transport and binding	transport and binding: amino acids, peptides and amines		7	1.51844
Ct373	aaxB	Chlamydia-specific hypothetical protein	Amino acid biosynthesis	amino acid biosynthesis: arginine, proline		4	2.05128
Ct375		conserved hypothetical; probable D-amino acid dehydrogenase	Uncategorized			6	1.70455
Ct376	mdh	malate dehydrogenase	Central intermediary metabolism	central intermediary metabolism: TCA cycle	KEGG: Carbohydrate metabolism	5	1.53374
Ct378	pgi	glucose-6-phosphate isomerase	Energy metabolism	energy metabolism: glycolysis and gluconeogenesis	KEGG: Carbohydrate metabolism	5	0.952381
Ct379	hflX	HFLX-related GTP-binding protein	Uncategorized			4	0.894855
Ct380	phnP	probable PhnP-like protein	Uncategorized		KEGG: Metabolism of other amino acids	3	1.12782
Ct381	artJ	ABC transporter, probable solute binding protein	Transport and binding	transport and binding: amino acids, peptides and amines		3	1.16732
Ct385	hitA	protein kinase C inhibitor (HIT family protein)	Uncategorized			0	0
Ct386		conserved hypothetical protein (YEY6-like)	Uncategorized		Uniprot: UPF16 protein	5	1.7301
Ct387		Chlamydia-specific hypothetical protein	Uncategorized	Uncategorized: Chlamydia-specific proteins		4	0.578871
Ct388		conserved hypothetical protein (basic)	Uncategorized		Uniprot: UPF235 protein	1	0.869565
Ct389		Chlamydia-specific hypothetical protein	Uncategorized	Uncategorized: Chlamydia-specific proteins		6	1.47059
Ct390	aspC	aspartate aminotransferase	Amino acid biosynthesis	amino acid biosynthesis: aspartate family, glutamate		3	0.761421
Ct392		Chlamydia-specific hypothetical protein	Uncategorized	Uncategorized: Chlamydia-specific proteins		2	0.530504
Ct393	proS	prolyl-tRNA synthetase	Translation	translation: aminoacyl-tRNA synthetases		7	1.20482
Ct394	hrcA	heat inducible transcription regulator HrcA	Regulatory functions			1	0.255102
Ct395	grpE	GrpE-related chaperonin; HSP-7 cofactor	Cellular processes	cellular processes: chaperones		1	0.526316
Ct396	dnaK	DnaK protein (Hsp7)	Cellular processes	cellular processes: chaperones		1	0.151515
Ct397	vacB	ribonuclease II (VacB-related)	Transcription	transcription: RNA degradation		2	0.288184
Ct398		conserved hypothetical protein	Uncategorized			1	0.393701
Ct399		conserved hypothetical protein (possible sugar phosphate isomerase)	Uncategorized		KEGG: Glycan biosynthesis and metabolism	1	0.304878
Ct400	sucB_2	dihydrolipoamide 5-succinyltransferase	Central intermediary metabolism	central intermediary metabolism: TCA cycle	KEGG: Carbohydrate metabolism	2	0.515464
Ct401	gltT	proton/sodium:glutamate symporter protein	Transport and binding	transport and binding: amino acids, peptides and amines		2	0.485437
Ct402	lpxK	probable tetraacyldisaccharide 4'kinase	Lipid metabolism			6	1.62602
Ct403	yjfH	23S rRNA methyltransferase	Transcription	transcription: RNA modification		3	1.11524
Ct404		conserved hypothetical protein (probable methylase)	Uncategorized			10	3.63636
Ct406	nrdR	conserved hypothetical protein (basic)	Uncategorized			0	0
Ct407	dksA	probable DNAK suppressor protein	Cellular processes	cellular processes: chaperones		0	0
Ct408	lspA	prolipoprotein signal peptidase (LSPA-related)	Cellular processes	cellular processes: secretion		3	1.79641
Ct410	pcnB_1	poly(A) polymerase (PAP)/tRNA nucleotidyltransferase	Transcription	transcription: RNA modification		2	0.470588
Ct413	pmpB	outer membrane protein B	Cell envelope	cell envelope: membranes, lipoproteins and porins		10	0.570125
Ct414	pmpC	outer membrane protein C (Chlamydia-specific)	Cell envelope	cell envelope: membranes, lipoproteins and porins		6	0.338983
Ct416		Probable metal transport system ATP-binding protein CT_416	Transport and binding	transport and binding: cations		2	0.847458
Ct418	obg	GTP-binding protein (OBG related)	Uncategorized			2	0.597015
Ct419	rpmA	5S ribosomal protein L27	Translation	translation: ribosomal proteins		1	1.20482
Ct420	rplU	5S ribosomal protein L21	Translation	translation: ribosomal proteins		0	0
Ct421		Chlamydia-specific hypothetical protein (basic)	Uncategorized	Uncategorized: Chlamydia-specific proteins		0	0
Ct421.1		Chlamydia-specific hypothetical protein	Uncategorized	Uncategorized: Chlamydia-specific proteins		0	0
Ct423		conserved hypothetical protein (acidic) (hemolysin C) (tlyC)	Uncategorized			2	0.542005
Ct424	rsbV_1	anti-sigma factor/sporulation-related protein	Transcription	transcription: transcription factors		0	0
Ct425		Chlamydia-specific hypothetical protein (acidic)	Uncategorized	Uncategorized: Chlamydia-specific proteins		7	1.12721
Ct426		probable biotin synthetase/lipoic acid synthetase	Cofactor biosynthesis	cofactor biosynthesis: biotin and lipoic acid		3	0.813008
Ct428	menG	probable ubiquinone/menaquinone methyltransferase	Cofactor biosynthesis	cofactor biosynthesis: ubiquinone and quinones		2	0.873362
Ct429		Chlamydia-specific hypothetical protein (acidic)	Uncategorized	Uncategorized: Chlamydia-specific proteins		2	0.607903
Ct430	dapF	diaminopimelate epimerase	Amino acid biosynthesis	amino acid biosynthesis: aspartate family		3	1.09091
Ct431	clpP1	ATP-dependent ClpP endopeptidase	Translation	translation: proteases		3	1.5625
Ct432	glyA	serine hydroxymethyltransferase	Amino acid biosynthesis	amino acid biosynthesis: serine-glycine family		3	0.603622
Ct434	ispF	conserved hypothetical protein (YGBB family)	Uncategorized		KEGG: Metabolism of terpenoids and polyketides	1	0.561798
Ct435	cysJ	probable sulfite reductase	Amino acid biosynthesis	amino acid biosynthesis: selenocysteine		2	0.571429
Ct436	rpsJ	3S ribosomal protein S1	Translation	translation: ribosomal proteins		0	0
Ct437	fusA	elongation factor G protein	Translation	translation: translation factors		5	0.720461
Ct438	rpsG	3S ribosomal protein S7	Translation	translation: ribosomal proteins		2	1.27389
Ct439	rpsL	3S ribosomal protein S12	Translation	translation: ribosomal proteins		1	0.813008
Ct441	tsp	probable tail-specific protease	Translation	translation: proteases		5	0.776398
Ct442	srp	Chlamydia-specific hypothetical cysteine-rich 15 kD outer membrane protein	Cell envelope	cell envelope: membranes, lipoproteins and porins	Inclusion membrane protein	1	0.666667
Ct443	omcB	Chlamydia-specific cysteine-rich hypothetical outer membrane protein 6 kDa	Cell envelope	cell envelope: membranes, lipoproteins and porins		5	0.914077
Ct444	omcA	Chlamydia-specific hypothetical cysteine-rich outer membrane protein 9 kDa (small Crp)	Cell envelope	cell envelope: membranes, lipoproteins and porins		0	0
Ct445	gltX	glutamyl-tRNA synthetase	Translation	translation: aminoacyl-tRNA synthetases		10	1.97628
Ct446	euo	Chlamydia-specific hypothetical protein (Ygt2-related)	Uncategorized	Uncategorized: Chlamydia-specific proteins	Uniprot: Uncharacterized protein CT_446 (EUO)	2	1.0929
Ct447	recJ	single-strand DNA-specific exonuclease	DNA replication and repair			4	0.684932
Ct448	secD	SecD/SecF fusion protein	Cellular processes	cellular processes: secretion		14	1
Ct450	uppS	undecaprenyl phosphate synthetase	Uncategorized		KEGG: Metabolism of terpenoids and polyketides	3	1.18577
Ct451	cdsA	phosphatidate cytidylytransferase (CDP diglyceride synthetase)	Lipid metabolism			5	1.63934
Ct452	cmk	cytidylate kinase	Nucleotide metabolism	Nucleotide metabolism: pyrimidines		1	0.462963
Ct453	plsC	1-acyl-sn-glycerol-3-phosphate acyltransferase	Lipid metabolism			2	0.925926
Ct454	argS	arginyl-tRNA synthetase	Translation	translation: aminoacyl-tRNA synthetases		2	0.35524
Ct455	murA	UDP-N-acetylglucosamine-1-carboxyvinyltransferase	Cell envelope	cell envelope: peptidoglycan	KEGG: Carbohydrate metabolism	5	1.12613
Ct456	tarP	conserved hypothetical protein (acidic) (related to outer membrane proteins)	Uncategorized		Uniprot: Translocated actin-recruiting phosphoprotein (Tarp protein)	6	0.597015
Ct457		conserved hypothetical protein (YEBC-related)	Uncategorized			2	0.840336
Ct458	yhhY	conserved hypothetical protein (possible YhhY related acetyltransferase)	Uncategorized			2	1.1976
Ct459	prfB	peptide chain release factor RF-2	Translation	translation: translation factors		6	1.62602
Ct460		SWIB (YM74) complex protein	Uncategorized		Uniprot: SWIB (YM74) complex protein	1	1.16279
Ct461		conserved hypothetical protein (basic)	Uncategorized		Uniprot: Uncharacterized metallophosphoesterase	5	1.51976
Ct462	ygbP	probable sugar phosphorylase (YgbP-like, YacM-like)	Uncategorized		KEGG: Metabolism of terpenoids and polyketides	1	0.456621
Ct464		conserved hypothetical protein (acidic)(possible phosphoglycolate phosphatase)	Uncategorized			3	1.33929
Ct466		Chlamydia-specific hypothetical protein (basic)	Uncategorized	Uncategorized: Chlamydia-specific proteins		0	0
Ct467	atoS	two-component sensor histidine kinase (ATOS-related)	Regulatory functions	Regulatory functions: Two component system		2	0.568182
Ct468	atoC	two-component sensor system regulatory subunit (ATOC-like, NTRC-like)	Regulatory functions	Regulatory functions: Two component system		1	0.259067
Ct471		Chlamydia-specific hypothetical protein	Uncategorized	Uncategorized: Chlamydia-specific proteins		2	1
Ct472		conserved hypothetical protein	Uncategorized	Uncategorized: conserved Uncategorized protein		5	1.89394
Ct475	pheT	phenylalanyl-tRNA synthetase beta subunit	Translation	translation: aminoacyl-tRNA synthetases		4	0.506329
Ct476		Chlamydia-specific hypothetical protein	Uncategorized	Uncategorized: Chlamydia-specific proteins		5	1.55763
Ct478	oppC_2	oligopeptide transport system permease	Transport and binding	transport and binding: amino acids, peptides and amines		13	2.24913
Ct479	oppB_2	oligopeptide transport system permease	Transport and binding	transport and binding: amino acids, peptides and amines		5	1.01626
Ct480	oppA_4	ABC transporter solute binding protein; oligopeptide transport system	Transport and binding	transport and binding: amino acids, peptides and amines		12	1.72414
Ct481		conserved hypothetical protein (YcdR-related)	Uncategorized			1	0.411523
Ct482		Chlamydia-specific hypothetical protein (basic)	Uncategorized	Uncategorized: Chlamydia-specific proteins		1	0.460829
Ct485	hemH	ferrochelatase	Cofactor biosynthesis	cofactor biosynthesis: heme and porphyrin		3	0.955414
Ct486	fliY	probable periplasmic glutamine transport protein	Transport and binding	transport and binding: amino acids, peptides and amines		2	0.766284
Ct487	yhhF	probable YhhF-related methylase	Uncategorized			0	0
Ct488		Chlamydia-specific hypothetical protein	Uncategorized	Uncategorized: Chlamydia-specific proteins		6	2.45902
Ct489	glgC	ADP-glucose pyrophosphorylase	Energy metabolism	energy metabolism: starch and sucrose metabolism	KEGG: Carbohydrate metabolism	3	0.680272
Ct491	rho	transcription termination factor rho	Transcription	transcription: transcription factors		0	0
Ct492	coaE	conserved hypothetical protein (ATPase or kinase)	Cofactor biosynthesis			1	0.49505
Ct493	polA	DNA polymerase I	DNA replication and repair			4	0.461894
Ct494	sohB	protein protease IV/endopeptidase IV	Translation	translation: proteases		4	1.20846
Ct497	dnaB	replicative DNA helicase	DNA replication and repair			0	0
Ct498	gidA	glucose inhibited division protein A (oxidoreductase)	Cellular processes	cellular processes: cell division		2	0.327869
Ct500	ndk	nucleoside diphosphate kinase	Nucleotide metabolism	Nucleotide metabolism: purines, pyrimidines		0	0
Ct501	ruvA	Holliday junction DNA helicase RuvA	DNA replication and repair			0	0
Ct503		conserved hypothetical protein	Uncategorized			6	3.26087
Ct504		Chlamydia-specific hypothetical protein (acidic)	Uncategorized	Uncategorized: Chlamydia-specific proteins		1	0.347222
Ct505	gap	glyceraldehyde 3-phosphate dehydrogenase	Energy metabolism	energy metabolism: glycolysis and gluconeogenesis	KEGG: Carbohydrate metabolism	3	0.898204
Ct506	rplQ	5S ribosomal protein L17	Translation	translation: ribosomal proteins		0	0
Ct507	rpoA	RNA polymerase alpha subunit	Transcription	transcription: DNA-dependent RNA polymerase		1	0.265252
Ct508	rpsK	3S ribosomal protein S11	Translation	translation: ribosomal proteins		1	0.757576
Ct509	rpsM	3S ribosomal protein S13	Translation	translation: ribosomal proteins		0	0
Ct510	secY	protein translocase SecY subunit	Cellular processes	cellular processes: secretion		4	0.875274
Ct511	rplO	5S ribosomal protein L15	Translation	translation: ribosomal proteins		1	0.694444
Ct512	rpsE	3S ribosomal protein S5	Translation	translation: ribosomal proteins		0	0
Ct513	rplR	5S ribosomal protein L18	Translation	translation: ribosomal proteins		0	0
Ct514	rplF	5S ribosomal protein L6	Translation	translation: ribosomal proteins		1	0.546448
Ct515	rpsH	3S ribosomal protein S8	Translation	translation: ribosomal proteins		1	0.75188
Ct516	rplE	5S ribosomal protein L5	Translation	translation: ribosomal proteins		1	0.555556
Ct517	rplX	5S ribosomal protein L24	Translation	translation: ribosomal proteins		1	0.900901
Ct518	rplN	5S ribosomal protein L14	Translation	translation: ribosomal proteins		0	0
Ct519	rpsQ	3S ribosomal protein S17	Translation	translation: ribosomal proteins		1	1.20482
Ct520	rpmC	5S ribosomal protein L29	Translation	translation: ribosomal proteins		0	0
Ct521	rplP	5S ribosomal protein L16	Translation	translation: ribosomal proteins		3	2.17391
Ct522	rpsC	3S ribosomal protein S3	Translation	translation: ribosomal proteins		5	2.23214
Ct523	rplV	5S ribosomal protein L22	Translation	translation: ribosomal proteins		0	0
Ct524	rpsS	3S ribosomal protein S19	Translation	translation: ribosomal proteins		1	1.13636
Ct525	rplB	5S ribosomal protein L2	Translation	translation: ribosomal proteins		3	1.05634
Ct526	rplW	5S ribosomal protein L23	Translation	translation: ribosomal proteins		0	0
Ct527	rplD	5S ribosomal protein L4	Translation	translation: ribosomal proteins		1	0.45045
Ct528	rplC	5S ribosomal protein L3	Translation	translation: ribosomal proteins		0	0
Ct529		Chlamydia-specific hypothetical protein	Uncategorized	Uncategorized: Chlamydia-specific proteins	Inclusion membrane protein	0	0
Ct530	fmt	methionyl-tRNA formyltransferase	Translation	translation: tRNA modification		3	0.949367
Ct531	lpxA	UDP-N-acetylglucosamine acyltransferase	Cell envelope	cell envelope: surface polysaccharides, lipopolysaccharides and antigens		2	0.714286
Ct532	fabZ	(3R)-hydroxymyristoyl-acp-dehydratase	Lipid metabolism			0	0
Ct533	lpxC	UDP-3-O-acyl-GlcNAc deacetylase	Cell envelope	cell envelope: surface polysaccharides, lipopolysaccharides and antigens		0	0
Ct535	yciA	acyl CoA thioester hydrolase	Uncategorized			2	1.25
Ct536	dnaQ_2	DNA polymerase III alpha chain	DNA replication and repair			1	0.4
Ct538		Chlamydia-specific hypothetical protein	Uncategorized	Uncategorized: Chlamydia-specific proteins		3	1.2605
Ct539	trxA	thioredoxin	Cofactor biosynthesis	cofactor biosynthesis: heme and porphyrin		1	0.980392
Ct540	yibK	ribosomal RNA methylase	Translation	translation: ribosomal proteins		1	0.662252
Ct541	mip	FkbP-type peptidyl-prolyl cis-trans isomerase (MIP-like protein)	Translation	translation: protein modification		1	0.411523
Ct542	aspS	aspartyl-tRNA synthetase	Translation	translation: aminoacyl-tRNA synthetases		4	0.687285
Ct543	hisS	histidyl-tRNA synthetase	Translation	translation: aminoacyl-tRNA synthetases		5	1.16822
Ct544	uhpC	hexose phosphate transport system regulatory protein (UHPC-related)	Regulatory functions			22	4.82456
Ct545	dnaE	DNA polymerase III alpha chain	DNA replication and repair			9	0.727567
Ct546		Chlamydia-specific hypothetical protein	Uncategorized	Uncategorized: Chlamydia-specific proteins	NCBI/Uniprot: Predicted OMP	4	1.38408
Ct547		Chlamydia-specific hypothetical protein	Uncategorized	Uncategorized: Chlamydia-specific proteins		0	0
Ct549	rsbW	conserved hypothetical protein	Uncategorized		Uniprot: Sigma regulatory factor-histidine kinase	1	0.684932
Ct554	brnQ	branched-chain amino acid transport protein	Transport and binding	transport and binding: amino acids, peptides and amines		5	1.21655
Ct555		SNF2 Helicase	Uncategorized			12	1.00083
Ct557	lpdA	pyruvate dehydrogenase E3 component (dihydrolipoamide dehydrogenase)	Energy metabolism	energy metabolism: pyruvate metabolism, glycolysis and gluconeogenesis	KEGG: Carbohydrate metabolism	2	0.430108
Ct558	lipA	lipoic acid synthetase	Cofactor biosynthesis	cofactor biosynthesis: biotin and lipoic acid		2	0.643087
Ct559	cdsJ	Yop proteins translocation lipoprotein J	Cellular processes	cellular processes: secretion	Type III Secretion system, structurel component	5	1.53374
Ct560		Chlamydia-specific hypothetical protein	Uncategorized	Uncategorized: Chlamydia-specific proteins		5	1.79856
Ct561	cdsL	Yop proteins translocation protein L	Cellular processes	cellular processes: secretion	Type III Secretion system, structurel component	1	0.44843
Ct562	cdsR	Yop proteins translocation protein R	Cellular processes	cellular processes: secretion	Type III Secretion system, structurel component	1	0.326797
Ct565		Chlamydia-specific hypothetical protein	Uncategorized	Uncategorized: Chlamydia-specific proteins	Predicted inclusion membrane protein	2	1.36054
Ct567		Chlamydia-specific hypothetical protein (basic)	Uncategorized	Uncategorized: Chlamydia-specific proteins		4	2.29885
Ct568		Chlamydia-specific hypothetical protein (acidic)	Uncategorized	Uncategorized: Chlamydia-specific proteins		0	0
Ct569		Chlamydia-specific hypothetical protein	Uncategorized	Uncategorized: Chlamydia-specific proteins	Uniprot: Putative outer membrane protein	2	1.6129
Ct572	gspD	type II secretion pathway protein (protein D)	Cellular processes	cellular processes: secretion		8	1.05263
Ct574	pepP	Probable XAA-PRO aminopeptidase	Translation	translation: proteases		1	0.280899
Ct576	lcrH_1, scc2	low calcium response locus H protein	Cellular processes	cellular processes: secretion	Type III Secretion system, chaperone	0	0
Ct577		Chlamydia-specific hypothetical protein	Uncategorized	Uncategorized: Chlamydia-specific proteins		0	0
Ct578	copB	Chlamydia-specific hypothetical protein (basic)	Cellular processes	cellular processes: secretion	Type III Secretion system, structurel component	2	0.410678
Ct579	copD	conserved hypothetical protein (basic)	Cellular processes	cellular processes: secretion	Type III Secretion system, structurel component	2	0.455581
Ct581	thrS	threonyl-tRNA synthetase	Translation	translation: aminoacyl-tRNA synthetases		10	1.5748
Ct582	minD	SpoOJ regulator (chromosome partitioning ATPase)	Cellular processes	cellular processes: cell division		3	1.17647
Ct583	gp6D	Chlamydia-specific hypothetical protein (basic)	Uncategorized	Uncategorized: Chlamydia-specific proteins		1	0.380228
Ct584		Chlamydia-specific hypothetical protein	Uncategorized	Uncategorized: Chlamydia-specific proteins		0	0
Ct585	trpS	tryptophanyl t-RNA synthetase	Translation	translation: aminoacyl-tRNA synthetases		3	0.867052
Ct586	uvrB	excinuclease ABC subunit B	DNA replication and repair			0	0
Ct587	eno	enolase (phosphopyruvate hydratase) (2-phosphoglycerate dehydratase)	Energy metabolism	energy metabolism: glycolysis and gluconeogenesis	KEGG: Carbohydrate metabolism	1	0.235849
Ct588	rbsU	probable sensory transduction regulatory component	Regulatory functions			3	0.461538
Ct590		Chlamydia-specific hypothetical protein	Uncategorized	Uncategorized: Chlamydia-specific proteins		13	1.36268
Ct594	ycfH	conserved hypothetical protein (acidic) (possible PHP hydrolase)	Uncategorized			3	1.14068
Ct595	dsbD	probable thiol:disulfide interchange protein, DsbD-related	Uncategorized			20	2.89017
Ct597	exbD	probable biopolymer transfer (tolR) protein	Uncategorized	Uncategorized: colicin import		0	0
Ct599	tolB	tolB protein precursor	Uncategorized	Uncategorized: colicin import		5	1.16009
Ct600	pal	peptidoglycan-associated lipoprotein	Cell envelope	cell envelope: membranes, lipoproteins and porins		2	1.06383
Ct602		Chlamydia-specific hypothetical protein (acidic)	Uncategorized	Uncategorized: Chlamydia-specific proteins		0	0
Ct603	ahpC	thiol specific antioxidant (tsa) peroxidase	Cellular processes	cellular processes: detoxification		2	1.02564
Ct606		conserved hypothetical protein	Nucleotide metabolism	Purines		1	0.478469
Ct608	uvrD	ATP dependent DNA helicase	DNA replication and repair			5	0.788644
Ct610		Chlamydia-specific hypothetical protein	Uncategorized	Uncategorized: Chlamydia-specific proteins	Uniprot: PqqC-like protein (Chlamydia protein associating with death domains) (CADD)	3	1.2987
Ct611		conserved hypothetical protein	Uncategorized			3	1.23457
Ct612	folA	dihydrofolate reductase	Cofactor biosynthesis	cofactor biosynthesis: folate		4	2.51572
Ct613	folKP	dihydropterin pyrophosphokinase/dihydropteroate synthase	Cofactor biosynthesis	cofactor biosynthesis: folate		10	2.22222
Ct614	folB	probable dihydroneopterin aldolase (DHNA)	Cofactor biosynthesis	cofactor biosynthesis: folate		1	0.806452
Ct615	rpoD	RNA polymerase sigma factor RpoD [sigma-66]	Transcription	transcription: DNA-dependent RNA polymerase		3	0.525394
Ct616		Chlamydia-specific hypothetical protein	Uncategorized	Uncategorized: Chlamydia-specific proteins		6	1.3986
Ct617	rpsT	3S ribosomal protein S2	Translation	translation: ribosomal proteins		0	0
Ct618		hypothetical protein	Uncategorized		Inclusion membrane protein	0	0
Ct619		Chlamydia-specific conserved hypothetical protein (acidic)	Uncategorized	Uncategorized: Chlamydia-specific proteins		7	0.798176
Ct620		Chlamydia-specific conserved hypothetical protein (acidic)	Uncategorized	Uncategorized: Chlamydia-specific proteins		4	0.477327
Ct621		Chlamydia-specific hypothetical protein	Uncategorized	Uncategorized: Chlamydia-specific proteins		3	0.360577
Ct622		conserved hypothetical protein (acidic)	Uncategorized		Uniprot: CHLPN 76kDa Homolog	1	0.15456
Ct623		Chlamydia-specific hypothetical protein	Uncategorized	Uncategorized: Chlamydia-specific proteins	Uniprot: CHLPN 76kDa Homolog	13	3.00926
Ct624	murJ	MviN virulence factor	Cell envelope	cell envelope: peptidoglycan		9	1.6791
Ct625	nfo	endonuclease IV	DNA replication and repair			3	1.04167
Ct626	rpsD	3S ribosomal protein S4	Translation	translation: ribosomal proteins		0	0
Ct628	ispA	geranylgeranyl pyrophosphate synthase	Cofactor biosynthesis	cofactor biosynthesis: ubiquinone and quinones		2	0.687285
Ct630	tctD	DNA-binding response regulator; possible signal transduction regulatory protein	Regulatory functions			2	0.881057
Ct631		hypothetical protein	Uncategorized			0	0
Ct632		Chlamydia-specific hypothetical protein	Uncategorized	Uncategorized: Chlamydia-specific proteins		3	0.567108
Ct633	hemB	delta-Aminolevulinic acid dehydratase	Cofactor biosynthesis	cofactor biosynthesis: heme and porphyrin		5	1.47929
Ct634	nqrA	Na+-translocating NADH-ubiquinone oxidoreductase alpha chain	Cofactor biosynthesis	cofactor biosynthesis: ubiquinone and quinones		1	0.215054
Ct635		Chlamydia-specific hypothetical protein	Uncategorized	Uncategorized: Chlamydia-specific proteins		2	1.38889
Ct636	greA	transcription elongation factor (GreA)	Transcription	transcription: transcription factors		11	1.53846
Ct637	tyrB	aromatic amino acid aminotransferase	Amino acid biosynthesis	amino acid biosynthesis: aromatic		4	1
Ct639	recB	exodeoxyribonuclease V beta chain	DNA replication and repair			9	0.877193
Ct640	recC	exodeoxyribonuclease V gamma chain	DNA replication and repair			9	0.896414
Ct642		conserved hypothetical protein (basic)	Uncategorized			8	2.95203
Ct643	topA	DNA topoisomerase I	DNA replication and repair			10	1.16686
Ct644	yohI	conserved hypothetical protein (probable NIFR3-like protein)	Uncategorized			3	0.898204
Ct646		Chlamydia-specific hypothetical protein	Uncategorized	Uncategorized: Chlamydia-specific proteins	Predicted integral membrane protein	8	1.74292
Ct647		Chlamydia-specific hypothetical protein (basic)	Uncategorized	Uncategorized: Chlamydia-specific proteins		10	5.20833
Ct650	recA	RecA protein	DNA replication and repair			1	0.284091
Ct652	recD_2	exonuclease V alpha subunit protein	DNA replication and repair			4	0.806452
Ct653	yhbG	ABC Transporter ATPase	Transport and binding	transport and binding: general		0	0
Ct655	kdsA	2-dehydro-3-deoxyphosphooctonate aldolase	Cell envelope	cell envelope: surface polysaccharides, lipopolysaccharides and antigens		3	1.11524
Ct656		Chlamydia-specific hypothetical protein (basic)	Uncategorized	Uncategorized: Chlamydia-specific proteins		0	0
Ct659		conserved hypothetical protein (basic)	Uncategorized		Uniprot: UPF19 protein	0	0
Ct661	gyrB_2	DNA gyrase subunit B (topoisomerase)	DNA replication and repair			0	0
Ct663	csl2	Chlamydia-specific hypothetical protein (acidic)	Uncategorized	Uncategorized: Chlamydia-specific proteins	Type III secretion system, chaperone	1	0.75188
Ct664	cdsD	conserved hypothetical protein (acidic)	Uncategorized		Type III Secretion system, structurel component	2	0.241255
Ct665	cdsE	Chlamydia-specific hypothetical protein (basic)	Uncategorized	Uncategorized: Chlamydia-specific proteins	Type III Secretion system, chaperone	0	0
Ct666	cdsF	Chlamydia-specific hypothetical protein (acidic)	Uncategorized	Uncategorized: Chlamydia-specific proteins	Type III Secretion system, structurel component	0	0
Ct667	cdsG	Chlamydia-specific hypothetical protein (acidic)	Uncategorized	Uncategorized: Chlamydia-specific proteins	Type III Secretion system, chaperone	2	1.34228
Ct668		Chlamydia-specific hypothetical protein (acidic)	Uncategorized	Uncategorized: Chlamydia-specific proteins		2	0.896861
Ct669	cdsN	flagellar type ATPase (probable beta subunit)	Cellular processes	cellular processes: secretion	Type III Secretion system, structurel component	0	0
Ct670	cdsO	Chlamydia-specific hypothetical protein (possible ribosome protein)	Uncategorized	Uncategorized: Chlamydia-specific proteins	Type III Secretion system, structurel component	1	0.595238
Ct671	cdsP	Chlamydia-specific hypothetical protein (acidic)	Uncategorized	Uncategorized: Chlamydia-specific proteins	Type III Secretion system, structurel component	1	0.353357
Ct672	cdsQ	conserved hypothetical protein (acidic)(possible FliN flagellar motor switch domain)	Cellular processes	cellular processes: secretion	Type III Secretion system, structurel component	3	0.80429
Ct674	cdsC	General secretion pathway precursor D protein (YopC translocation protein)	Cellular processes	cellular processes: secretion	Type III Secretion system, structurel component	5	0.542888
Ct675	mcsB	arginine kinase	Uncategorized			6	1.68539
Ct676		Chlamydia-specific hypothetical protein	Uncategorized	Uncategorized: Chlamydia-specific proteins	NCBI: Modulator of heat shock repressor CtsR, McsA - Signal transduction mechanisms	1	0.578035
Ct677	rrf	ribosome recycling factor	Translation	translation: ribosomal proteins		0	0
Ct678	pyrH	uridylate kinase	Nucleotide metabolism	Nucleotide metabolism: pyrimidines		0	0
Ct679	tsf	elongation factor TS (EF-TS)	Translation	translation: translation factors		1	0.35461
Ct680	rpsB	3S Ribosomal protein S2	Translation	translation: ribosomal proteins		3	1.06383
Ct681	ompA	major outer membrane protein (MOMP)	Cell envelope	cell envelope: membranes, lipoproteins and porins		7	1.78117
Ct683		O-linked GlcNAc transferase	Uncategorized			5	1.49254
Ct684		conserved hypothetical protein (possible ABC transporter associated protein)	Transport and binding	transport and binding: amino acids, peptides and amines	Uniprot: ABC Transporter ATPase	5	1.0352
Ct685		ABC transporter ATPAse	Transport and binding	transport and binding: amino acids, peptides and amines		1	0.392157
Ct686		conserved hypothetical protein (possible ABC transporter related membrane protein)	Transport and binding	transport and binding: amino acids, peptides and amines	Uniprot: ABC Transporter Membrane Protein	6	1.51899
Ct687	csd	Probable cysteine desulfurase	Uncategorized			6	1.49626
Ct688	parB	Possible involvement in plasmid partitioning	Cellular processes	cellular processes: cell division		1	0.355872
Ct689	dppF	oligopeptide transport ATP-binding protein	Transport and binding	transport and binding: amino acids, peptides and amines		1	0.362319
Ct690	dppD	dipeptide transport ATP-binding protein	Transport and binding	transport and binding: amino acids, peptides and amines		1	0.311526
Ct691		conserved hypothetical protein (acidic)	Uncategorized			1	0.446429
Ct693	pgk	phosphoglycerate kinase	Energy metabolism	energy metabolism: glycolysis and gluconeogenesis	KEGG: Carbohydrate metabolism	2	0.496278
Ct694		hypothetical protein	Uncategorized			1	0.309598
Ct695		Chlamydia-specific hypothetical protein	Uncategorized	Uncategorized: Chlamydia-specific proteins		3	0.753769
Ct696		Chlamydia-specific hypothetical protein	Uncategorized	Uncategorized: Chlamydia-specific proteins		6	1.53061
Ct699	psd	phosphatidylserine decarboxylase	Lipid metabolism			1	0.332226
Ct701	secA	preprotein translocase subunit A protein	Cellular processes	cellular processes: secretion		8	0.825593
Ct703	der	THDF/YPHC-related GTPase	Uncategorized			3	0.612245
Ct704	pcnB_2	poly(A) polymerase	Transcription	transcription: RNA modification		4	0.97561
Ct705	clpX	ATP-dependent ClpX-related protease	Translation	translation: proteases		0	0
Ct706	clpP2	ATP-dependent ClpP endopeptidase subunit	Translation	translation: proteases		0	0
Ct707	tig	trigger factor -- peptidyl prolyl cis-trans isomerase	Cellular processes	cellular processes: secretion		1	0.226244
Ct708		probable helicase	Uncategorized			9	0.773861
Ct709	mreB	Rod shape determining protein MREB/HSP7 sugar kinase	Cellular processes	cellular processes: cell division		0	0
Ct710	pckG	phosphoenolpyruvate carboxykinase	Energy metabolism	energy metabolism: glycolysis and gluconeogenesis	KEGG: Carbohydrate metabolism	18	3.00501
Ct711		Chlamydia-specific conserved hypothetical protein (acidic)	Uncategorized	Uncategorized: Chlamydia-specific proteins		7	0.912647
Ct712		Chlamydia-specific conserved hypothetical protein	Uncategorized	Uncategorized: Chlamydia-specific proteins		2	0.512821
Ct713	ompB	outer membrane protein	Cell envelope	cell envelope: membranes, lipoproteins and porins		4	1.17647
Ct714	gpsA	glycerol-3-phosphate dehydrogenase	Lipid metabolism			2	0.598802
Ct720		conserved hypothetical nifU-like protein (acidic)	Uncategorized			3	1.15385
Ct721	nifS	NIFS-related protein (possible aminotransferase)	Cofactor biosynthesis			3	0.78125
Ct722	gpmA	phosphoglycerate mutase	Energy metabolism	energy metabolism: glycolysis and gluconeogenesis	KEGG: Carbohydrate metabolism	4	1.76991
Ct723	yjbC	Conserved hypothetical protein (basic) (possible pseudouridylate synthetase)	Uncategorized			0	0
Ct727	zntA	Metal Transport P-type ATPase	Transport and binding	transport and binding: cations		4	0.60698
Ct728		Chlamydia-specific hypothetical protein	Uncategorized	Uncategorized: Chlamydia-specific proteins	Predicted inclusion membrane-like protein	4	1.6129
Ct729	serS	seryl-tRNA synthetase	Translation	translation: aminoacyl-tRNA synthetases		4	0.934579
Ct732	ribH	riboflavin synthase beta chain	Cofactor biosynthesis	cofactor biosynthesis: riboflavin		1	0.636943
Ct733		Chlamydia-specific hypothetical protein (basic)	Uncategorized	Uncategorized: Chlamydia-specific proteins		2	0.446429
Ct734		Chlamydia-specific hypothetical protein	Uncategorized	Uncategorized: Chlamydia-specific proteins	Uniprot: Probable lipoprotein CT_734	3	1.35747
Ct735	dagA_2	D-alanine/glycine permease	Transport and binding	transport and binding: amino acids, peptides and amines		5	1.0989
Ct736		conserved hypothetical protein (acidic)	Uncategorized		Uniprot: UPF98 protein CT_736	2	1.33333
Ct737		Conserved hypothetical protein (basic)	Uncategorized			5	2.28311
Ct738	yycJ	conserved hypothetical protein (possible metal-dependent hydrolase)	Uncategorized			2	0.763359
Ct739	ftsK	cell division protein (ATPase)	Cellular processes	cellular processes: cell division		7	0.876095
Ct740	nqrF	Na+-translocating NADH-quinone reductase (possible phenolhydroxylase component)	Cofactor biosynthesis	cofactor biosynthesis: ubiquinone and quinones		8	1.85615
Ct741		conserved hypothetical protein (basic)	Cellular processes	cellular processes: secretion	KEGG: Bacterial secretion system	1	0.877193
Ct743	hctA	Hc1 histone analog	Cellular processes	cellular processes: chromosome-associated protein		0	0
Ct745	hemG	protoporphryninogen oxidase (PPO)	Cofactor biosynthesis	cofactor biosynthesis: heme and porphyrin		7	1.65094
Ct746	hemN_2	oxygen-independent coproporphryninogen III oxidase	Cofactor biosynthesis	cofactor biosynthesis: heme and porphyrin		4	0.875274
Ct747	hemE	uroporphyrinogen decarboxylase (UPD)	Cofactor biosynthesis	cofactor biosynthesis: heme and porphyrin		1	0.297619
Ct748	mfd	transcription repair coupling factor (TCRF) helicase	Transcription	transcription: transcription factors		4	0.370714
Ct749	alaS	alanyl-tRNA synthetase	Translation	translation: aminoacyl-tRNA synthetases		6	0.685714
Ct750	tktB	transketolase	Energy metabolism	energy metabolism: pentose phosphate cycle	KEGG: Carbohydrate metabolism	9	1.35135
Ct751	amn	AMP nucleosidase	Nucleotide metabolism	Nucleotide metabolism: purines		1	0.346021
Ct752	efp2	elongation factor P (EF-P)	Translation	translation: translation factors		2	1.05263
Ct754	icc	Icc-related protein, phosphohydrolase	Regulatory functions			3	1.03448
Ct755	groEL_3	6 kD chaperonin (GroEL-related) (Hsp6)	Cellular processes	cellular processes: chaperones		1	0.195312
Ct756	murF	N-acetylymuramoylalanyl-D-glutamate-2,6,-diaminopimelate-D-alanine-D-alanine ligase	Cell envelope	cell envelope: peptidoglycan		4	0.888889
Ct759	nlpD	conserved hypothetical protein (probable cell wall-binding protein) (basic)	Uncategorized			1	0.408163
Ct761	murG	GLCNAC transferase	Cell envelope	cell envelope: peptidoglycan		1	0.284091
Ct762	murC/ddl	MUR-NAc-L-alanine and D-alanine-D-alanine ligase (fusion protein)	Cell envelope	cell envelope: peptidoglycan		7	0.871731
Ct763		conserved hypothetical protein (acidic)	Uncategorized			0	0
Ct765	rsbV_2	anti-sigma factor/ sporulation-related protein	Transcription	transcription: transcription factors		1	0.909091
Ct766	miaA	tRNA isopentenylpyrophosphate transferase (IPP transferase)	Translation	translation: tRNA modification		5	1.59236
Ct768		conserved hypothetical protein	Uncategorized		NCBI: Chromosome segregation ATPase [Cell cycle control, cell division, chromosome partitioning];	4	0.711744
Ct770	fabF	beta-ketoacyl-ACP synthase	Lipid metabolism			4	0.956938
Ct771		conserved hypothetical protein (acidic)(possible Mut-family pyrophosphorylase)	Uncategorized			2	1.33333
Ct772	ppa	inorganic pyrophosphatase (PPASE)	Central intermediary metabolism	central intermediary metabolism: phosphorus compounds		1	0.478469
Ct773	ldh	leucine dehydrogenase (possible glutamate dehydrogenase)	Amino acid biosynthesis	amino acid biosynthesis: valine, leucine, isoleucine		0	0
Ct775		Chlamydia-specific hypothetical protein (basic)(possible snGlycerol-3-P Acyltransferase)	Lipid metabolism			5	1.97628
Ct776	aas	2-acylglycerophosphoethanolamine acyltransferase	Lipid metabolism			5	0.931099
Ct777	bioF	8-amino-7-oxononanoate synthase	Cofactor biosynthesis	cofactor biosynthesis: biotin and lipoic acid		4	1.06101
Ct780		protein disulfide isomerase	Uncategorized			4	2.43902
Ct781	lysS	lysyl tRNA synthetase	Translation	translation: aminoacyl-tRNA synthetases		3	0.570342
Ct782	cysS	cysteinyl tRNA synthetase	Translation	translation: aminoacyl-tRNA synthetases		5	1.04822
Ct783		conserved hypothetical protein (possible disulphide isomerase) (acidic)	Uncategorized			3	0.859599
Ct787	rpsN	3S ribosomal protein S14	Translation	translation: ribosomal proteins		1	0.990099
Ct788		Leader (6) peptide-periplasmic	Uncategorized	Uncategorized: Chlamydia-specific proteins		5	3.01205
Ct790		Chlamydia-specific hypothetical protein (acidic)	Uncategorized	Uncategorized: Chlamydia-specific proteins	NCBI: alkaline shock protein (Asp23) family	0	0
Ct791	uvrC	excinuclease ABC subunit C	DNA replication and repair			4	0.668896
Ct792	mutS	DNA mismatch repair protein	DNA replication and repair			3	0.365854
Ct794	dnaG	DNA primase	DNA replication and repair			5	0.840336
Ct796	glyQS	glycyl tRNA synthetase	Translation	translation: aminoacyl-tRNA synthetases		16	1.59521
Ct797	pgsA_2	phosphatidylglycerophosphate synthase	Lipid metabolism			2	0.990099
Ct798	glgA	glycogen synthase	Energy metabolism	energy metabolism: starch and sucrose metabolism	KEGG: Carbohydrate metabolism	3	0.632911
Ct799	rplY	5S ribosomal protein L25 (General stress protein CTC)	Translation	translation: ribosomal proteins		0	0
Ct800	pth	peptidyl-tRNA hydrolase	Translation	translation: translation factors		3	1.67598
Ct801	rpsF	3S ribosomal protein S6	Translation	translation: ribosomal proteins		1	0.892857
Ct802	rpsR	3S ribsomal protein S18	Translation	translation: ribosomal proteins		1	1.23457
Ct803	rplI	5S ribosomal protein L9	Translation	translation: ribosomal proteins		0	0
Ct806	ptr	Insulinase family/Protease III	Uncategorized			5	0.523013
Ct807	plsB	glycerol-3-phosphate-O-acyltransferase	Lipid metabolism			1	0.302115
Ct808	cafE	probable cytoplasmic axial filament protein/ribonuclease G	Cellular processes	cellular processes: cell division		2	0.390625
Ct810	rpmF	5S ribosomal protein L32	Translation	translation: ribosomal proteins		0	0
Ct811	plsX	PLSX-related fatty acid/phospholipid biosynthesis protein	Lipid metabolism			1	0.311526
Ct812	pmpD	outer membrane protein D	Cell envelope	cell envelope: membranes, lipoproteins and porins		10	0.653168
Ct814		Chlamydia-specific hypothetical protein (basic)	Uncategorized	Uncategorized: Chlamydia-specific proteins	NCBI: YtxH-like protein	2	1.50376
Ct814.1		Chlamydia-specific hypothetical protein (basic)	Uncategorized	Uncategorized: Chlamydia-specific proteins		3	2.5
Ct815	glmM	phosphoglucomutase or phosphomannomutase	Energy metabolism	energy metabolism: glycolysis and gluconeogenesis	KEGG: Carbohydrate metabolism	1	0.218341
Ct816	glmS	glucosamine-fructose-6-phosphate aminotransferase	Cell envelope	cell envelope: peptidoglycan	KEGG: Carbohydrate metabolism	3	0.49505
Ct817	tyrP_1	tyrosine/tryptophan-specific transport protein	Transport and binding	transport and binding: amino acids, peptides and amines		11	2.76382
Ct818	tyrP_2	tyrosine/tryptophan specific transport protein	Transport and binding	transport and binding: amino acids, peptides and amines		9	2.267
Ct819		conserved hypothetical protein (integral membrane protein, possible permease)	Uncategorized	Uncategorized: conserved Uncategorized protein		6	2.52101
Ct820	ftsY	signal recognition particle	Cellular processes	cellular processes: secretion, cell division		1	0.352113
Ct821	sucC	succinyl-CoA synthetase beta subunit	Central intermediary metabolism	central intermediary metabolism: TCA cycle	KEGG: Carbohydrate metabolism	2	0.518135
Ct822	sucD	succinyl CoA synthetase alpha chain	Central intermediary metabolism	central intermediary metabolism: TCA cycle	KEGG: Carbohydrate metabolism	2	0.687285
Ct823	htrA	periplasmic serine protease	Translation	translation: proteases		1	0.201207
Ct824		probable metalloprotease	Translation	translation: proteases		4	0.410678
Ct827	nrdA	ribonucleoside diphosphate reductase alpha chain	Nucleotide metabolism	Nucleotide metabolism: deoxyribonucleotide metabolism		17	1.62369
Ct828	nrdB	ribonucleoside diphosphate reductase beta subunit	Nucleotide metabolism	Nucleotide metabolism: deoxyribonucleotide metabolism		7	2.02312
Ct831	murB	UDP-N-acetylmuramate dehydrogenase	Cell envelope	cell envelope: peptidoglycan	KEGG: Carbohydrate metabolism	0	0
Ct833	infC	translation initiation factor 3 (IF-3)	Translation	translation: translation factors		0	0
Ct834	rpmI	5S ribosomal protein L35	Translation	translation: ribosomal proteins		0	0
Ct835	rplT	5S ribosomal protein L2	Translation	translation: ribosomal proteins		2	1.62602
Ct836	pheS	phenylalanyl-tRNA synthetase alpha chain	Translation	translation: aminoacyl-tRNA synthetases		1	0.292398
Ct837		conserved hypothetical protein	Uncategorized			3	0.455927
Ct841	ftsH	FtsH-related ATPase protease	Cellular processes	cellular processes: cell division		7	0.766703
Ct842	pnp	polynucleotide phosphorylase (PNPase)	Transcription	transcription: RNA degradation		4	0.57554
Ct843	rpsO	3S ribosomal protein S15	Translation	translation: ribosomal proteins		0	0
Ct847		Chlamydia-specific hypothetical protein	Uncategorized	Uncategorized: Chlamydia-specific proteins		0	0
Ct849		Chlamydia-specific conserved hypothetical protein (acidic)	Uncategorized	Uncategorized: Chlamydia-specific proteins		0	0
Ct849.1		Chlamydia-specific hypothetical protein	Uncategorized	Uncategorized: Chlamydia-specific proteins		0	0
Ct851	map	methionine aminopeptidase	Translation	translation: protein modification		4	1.37457
Ct855	fumC	fumarate hydratase class II	Central intermediary metabolism	central intermediary metabolism: TCA cycle	KEGG: Carbohydrate metabolism	1	0.215983
Ct856	ychM	Sulfate Transporter	Transport and binding	Transport and binding: Sulfur		7	1.23457
Ct857		hypothetical protein	Uncategorized			10	2.3753
Ct858		conserved hypothetical protein	Uncategorized		NCBI: Peptidase_S41	10	1.66389
Ct859	lytB	penicillin tolerance (LytB) protein	Uncategorized	Uncategorized: drug sensitivity		1	0.325733
Ct864	xerD	integrase/recombinase (XerD-related)	DNA replication and repair			2	0.666667
Ct865		Chlamydia-specific hypothetical protein (basic)	Uncategorized	Uncategorized: Chlamydia-specific proteins		4	1.21581
Ct866	glgB	1,4-alpha-glucan branching enzyme	Energy metabolism	energy metabolism: starch and sucrose metabolism	KEGG: Carbohydrate metabolism	24	3.25203
Ct869	pmpE	outer membrane protein E	Cell envelope	cell envelope: membranes, lipoproteins and porins		12	1.24481
Ct870	pmpF	outer membrane protein F	Cell envelope	cell envelope: membranes, lipoproteins and porins		12	1.16054
Ct871	pmpG	outer membrane protein G	Cell envelope	cell envelope: membranes, lipoproteins and porins		8	0.789733
Ct872	pmpH	outer membrane protein H	Cell envelope	cell envelope: membranes, lipoproteins and porins		9	0.885827
Ct874	pmpI	outer membrane protein I	Cell envelope	cell envelope: membranes, lipoproteins and porins		9	1.02506
Ct875		hypothetical protein	Uncategorized			7	1.18443
pGP1-D	pGP1-D	plasmid factor PGP1-D: DNA helicase	DNA replication and repair			2	0.443459
pGP2-D	pGP2-D	plasmid virulence factor PGP2-D	Uncategorized	Uncategorized: Chlamydia-specific proteins		7	1.9943
pGP3-D	pGP3-D	plasmid virulence factor PGP3-D	Uncategorized	Uncategorized: Chlamydia-specific proteins		1	0.378788
pGP5-D	pGP5-D	plasmid virulence factor PGP5-D	Cellular processes	cellular processes: cell division		1	0.378788
pGP6-D	pGP6-D	plasmid virulence factor PGP6-D	Uncategorized	Uncategorized: Chlamydia-specific proteins		1	0.404858

## Sheet: ARB list
Proteins identified in at least 2 of the ARB samples with minimum 2 peptides
Ct no	Gene	Protein description	Functional category	Subcategory	Comments	No of Trp	Molar Trp %
Ct002	gatC	Glu-tRNA Gln amidotransferase C subunit	Translation	translation: aminoacyl-tRNA synthetases		0	0
Ct003	gatA	amidase/ Glu-tRNA Gln amidotransferase subunit A	Translation	translation: aminoacyl-tRNA synthetases		1	0.203666
Ct004	gatB	Glu-tRNA Gln amidotransferase subunit B	Translation	translation: aminoacyl-tRNA synthetases		4	0.819672
Ct005		Chlamydia-specific conserved hypothetical protein	Uncategorized	Uncategorized: Chlamydia-specific proteins	Inclusion membrane protein	4	1.10193
Ct007		Chlamydia-specific hypothetical protein	Uncategorized	Uncategorized: Chlamydia-specific proteins		5	1.58228
Ct008	rnhC	ribonuclease HII	Transcription	transcription: RNA degradation		1	0.333333
Ct009	yfgA	conserved hypothetical protein (YfgA-related)	Uncategorized	Uncategorized: conserved Uncategorized protein	Uniprot: Predicted HTH Transcriptional Regulator	4	2.7972
Ct010	htrB	lipid A biosynthesis, lauroyl acyltransferase (htrB)	Lipid metabolism			4	0.879121
Ct011		Chlamydia-specific hypothetical protein	Uncategorized	Uncategorized: Chlamydia-specific proteins		7	1.67464
Ct012	ybbP	conserved hypothetical protein (basic)	Uncategorized			3	1.13636
Ct013	cydA	cytochrome oxidase D subunit I	Energy metabolism	energy metabolism: electron transport		15	3.36323
Ct014	cydB	cytochrome oxidase d subunit II	Energy metabolism	energy metabolism: electron transport		7	1.983
Ct015	phoH	probable PhoH-like protein (ATPase)	Uncategorized			2	0.460829
Ct016		Chlamydia-specific hypothetical protein (acidic)	Uncategorized	Uncategorized: Chlamydia-specific Uncategorized protein		2	0.826446
Ct017		Chlamydia-specific hypothetical protein (basic)	Uncategorized	Uncategorized: Chlamydia-specific proteins		3	0.692841
Ct019	ileS	isoleucyl-tRNA synthetase	Translation	translation: aminoacyl-tRNA synthetases		25	2.41313
Ct020	lepB	signal peptidase I	Cellular processes	cellular processes: secretion		4	0.636943
Ct022	rpmE2	5S ribosomal protein L31	Translation	translation: ribosomal proteins		0	0
Ct023	prfA	peptide chain release factor I	Translation	translation: translation factors		1	0.278552
Ct025	ffh	signal recognition particle GTPase protein (SRP) (54 kDa)	Cellular processes	cellular processes: secretion		2	0.446429
Ct026	rpsP	3S ribosomal S16 protein	Translation	translation: ribosomal proteins		2	1.72414
Ct028	rplS	5S ribosomal protein L19	Translation	translation: ribosomal proteins		0	0
Ct030	gmk	guanylate kinase	Nucleotide metabolism	Nucleotide metabolism: purines		1	0.487805
Ct031		Chlamydia-specific hypothetical protein (basic)	Uncategorized	Uncategorized: Chlamydia-specific proteins		1	1
Ct032	metG	methionyl-tRNA synthetase	Translation	translation: aminoacyl-tRNA synthetases		8	1.45455
Ct039	dcd	deoxycytidine triphosphate deaminase	Nucleotide metabolism	Nucleotide metabolism: pyrimidines		2	1.05263
Ct040	ruvB	Holliday Junction DNA helicase (RuvB)	DNA replication and repair			2	0.598802
Ct041		Chlamydia-specific hypothetical protein (acidic)	Uncategorized	Uncategorized: Chlamydia-specific proteins		4	1.48148
Ct042	glgX	glycogen debranching protein	Energy metabolism	energy metabolism: starch and sucrose metabolism	KEGG: Carbohydrate metabolism	14	2.1021
Ct043	scl1	Chlamydia-specific hypothetical protein (acidic)	Uncategorized	Uncategorized: Chlamydia-specific proteins	Type III secretion system, chaperone	1	0.598802
Ct044	ssb	single strand DNA-binding protein (SSB)	DNA replication and repair			2	1.27389
Ct045	pepA	Leucyl aminopeptidase	Translation	translation: proteases		4	0.801603
Ct047		Chlamydia-specific conserved hypothetical protein (possible outer membrane protein I)	Uncategorized	Uncategorized: Chlamydia-specific proteins		2	0.636943
Ct048	yraL	conserved hypothetical protein (possible SAM-dependent methyltransferase)	Uncategorized			3	1.26582
Ct054	sucA	alpha-ketoglutarate dehydrogenase	Central intermediary metabolism	central intermediary metabolism: TCA cycle	KEGG: Carbohydrate metabolism	10	1.10497
Ct055	sucB_1	dihydrolipoamide succinyltransferase	Central intermediary metabolism	central intermediary metabolism: TCA cycle	KEGG: Carbohydrate metabolism	1	0.273973
Ct056		conserved hypothetical protein	Uncategorized			2	0.823045
Ct061	fliA	RNA polymerase alternative sigma factor, WhiG-like (sigma 28-like)	Transcription	transcription: transcription factors		4	1.58103
Ct062	tyrS	tyrosyl-tRNA synthetase	Translation	translation: aminoacyl-tRNA synthetases		5	1.21359
Ct063	gnd	6-phosphogluconate dehydrogenase	Energy metabolism	energy metabolism: pentose phosphate cycle	KEGG: Carbohydrate metabolism	8	1.66667
Ct064	lepA	GTP-binding protein (possible membrane protein)	Uncategorized			2	0.332226
Ct065	tlcA	ADP/ATP translocase I (carrier protein I)(NPT1)	Transport and binding	transport and binding: ATP/ADP translocation		13	2.46212
Ct066		Chlamydia-specific hypothetical protein (basic)	Uncategorized	Uncategorized: Chlamydia-specific proteins		1	0.632911
Ct067		ABC transport protein, solute binding component	Transport and binding	transport and binding: general		4	1.22699
Ct068		ABC transport protein, ATP-binding component	Transport and binding	transport and binding: general		3	1.1583
Ct069		ABC transport protein, membrane permease	Transport and binding	transport and binding: general		11	2.43902
Ct071	dxr	conserved hypothetical protein	Uncategorized		KEGG: Metabolism of terpenoids and polyketides	3	0.791557
Ct072		metalloprotease	Uncategorized			10	1.61551
Ct073		hypothetical protein (basic)	Uncategorized		Uniprot: Predicted OMP	1	0.307692
Ct075	dnaN	DNA polymerase III beta chain	DNA replication and repair			0	0
Ct076	smpB	small protein B (SMPB)	Uncategorized		Uniprot: SsrA-binding protein	1	0.662252
Ct078	folD	methylenetetrahydrofolate dehydrogenase	Cofactor biosynthesis	cofactor biosynthesis: folate		1	0.348432
Ct080	ltuB	Chlamydia-specific hypothetical protein (basic)	Uncategorized	Uncategorized: Chlamydia-specific proteins	Uniprot: Late transcription unit B protein	0	0
Ct083		Chlamydia-specific hypothetical protein (basic)	Uncategorized	Uncategorized: Chlamydia-specific proteins		3	1.875
Ct085		conserved hypothetical protein (with ACR)	Uncategorized		Uniprot: Menaquinone biosynthetic process	7	1.20898
Ct086	rpmB	5S ribosomal protein L28	Translation	translation: ribosomal proteins		1	1.1236
Ct089	lcrE	putative regulatory molecule for type III pathway (low calcium response E)	Cellular processes	cellular processes: secretion	Inclusion membrane protein	0	0
Ct090	lcrD, cdsV	cds2 membrane component of type III pathway (low calcium response protein D)	Cellular processes	cellular processes: secretion	Type III Secretion system, structurel component	5	0.706215
Ct092	ychF	conserved GTP-binding protein	Uncategorized		Uniprot: Ribosome-binding ATPase YchF	1	0.273224
Ct094	truB	tRNA pseudouridine 55 synthase	Translation	translation: tRNA modification		0	0
Ct095	rbfA	ribosome binding factor A	Translation	translation: translation factors		1	0.813008
Ct096	infB	translation initiation factor IF-2	Translation	translation: translation factors		3	0.336323
Ct097	nusA	NusA transcription antitermination factor	Transcription	transcription: transcription factors		0	0
Ct098	rpsA	3S ribosomal protein S1	Translation	translation: ribosomal proteins		8	1.40598
Ct099	trxB	NADPH thioredoxin reductase	Nucleotide metabolism	Nucleotide metabolism: deoxyribonucleotide metabolism		2	0.641026
Ct100	acpS	holo-[acyl-carrier protein] synthase	Lipid metabolism			1	0.840336
Ct102		Chlamydia-specific hypothetical protein (basic)	Uncategorized	Uncategorized: Chlamydia-specific proteins		1	0.653595
Ct103		conserved hypothetical protein (acidic) (possible HAD-related hydrolase)	Uncategorized			4	1.34228
Ct104	fabI	enoyl-acp reductase	Lipid metabolism			5	1.67785
Ct108		conserved hypothetical protein; ACR family	Uncategorized		Unitprot: Putative GTP cyclohydrolase	4	1.59363
Ct110	groL	60 kD chaperonin (protein cpn6) (GroEL protein)	Cellular processes	cellular processes: chaperones		0	0
Ct111	groS	10 kD chaperonin (protein cpn1)(protein GroES)	Cellular processes	cellular processes: chaperones		0	0
Ct112	pepF	oligoendopeptidase (a metalloprotease)	Translation	translation: proteases		6	0.986842
Ct113	clpB	ClpB-related ATP-dependent protease	Cellular processes	cellular processes: chaperones		5	0.576701
Ct116	incE	hypothetical protein	Uncategorized		Inclusion membrane protein	0	0
Ct117	incF	hypothetical protein	Uncategorized		Inclusion membrane protein	1	0.961538
Ct118	incG	hypothetical protein	Uncategorized		Inclusion membrane protein	0	0
Ct119	incA	inclusion membrane protein A	Uncategorized	Uncategorized: Chlamydia-specific proteins	Inclusion membrane protein	0	0
Ct121	rpe	D-ribulose-phosphate-3 epimerase	Energy metabolism	energy metabolism: pentose phosphate cycle	KEGG: Carbohydrate metabolism	0	0
Ct122	efp1	elongation factor P	Translation	translation: translation factors		0	0
Ct123	accB	biotin carrier protein of acetyl-COA carboxylase (BCCP)	Lipid metabolism		KEGG: Carbohydrate metabolism	0	0
Ct124	accC	biotin carboxylase	Lipid metabolism		KEGG: Carbohydrate metabolism	1	0.218818
Ct125	rplM	5S ribosomal protein L13	Translation	translation: ribosomal proteins		1	0.666667
Ct126	rpsI	3S ribosomal protein S9	Translation	translation: ribosomal proteins		0	0
Ct127	ydhO	P6-related protein	Uncategorized		Unitprot: Predicted polysaccharide hydrolase-invasin repeat family	3	1.06007
Ct128	adk	adenylate kinase	Nucleotide metabolism	Nucleotide metabolism: purines		1	0.408163
Ct129	glnP	probable amino-acid ABC transporter permease protein	Transport and binding	transport and binding: amino acids, peptides and amines		2	0.934579
Ct130	glnQ	glutamine ABC transporter, ATP-binding protein	Transport and binding	transport and binding: amino acids, peptides and amines		0	0
Ct131		Chlamydia-specific hypothetical protein	Uncategorized	Uncategorized: Chlamydia-specific proteins		12	1.05448
Ct133		Chlamydia-specific conserved hypothetical protein (basic)	Uncategorized	Uncategorized: Chlamydia-specific proteins	Uniprot: Predicted rRNA methylase	4	1.49813
Ct136		probable serine esterase	Lipid metabolism			4	1.67364
Ct137	ywlC	conserved hypothetical protein (possible SuA5 family protein)	Uncategorized		Uniprot: SuA5 Superfamily-related Protein	0	0
Ct138		conserved hypothetical protein (probable dipeptidase) (acidic)	Uncategorized			1	0.31746
Ct142		Chlamydia-specific hypothetical protein	Uncategorized	Uncategorized: Chlamydia-specific proteins		3	1.05263
Ct145	pkn1	probable serine/threonine kinase	Translation	translation: protein modification		11	1.79153
Ct146	ligA	DNA ligase (NAD dependent)	DNA replication and repair			6	0.904977
Ct147		conserved hypothetical protein	Uncategorized		Inclusion membrane protein	13	0.89717
Ct148	mhpA	monooxygenase	Uncategorized			5	0.986193
Ct153		Chlamydia-specific hypothetical protein	Uncategorized	Uncategorized: Chlamydia-specific proteins	NCBI: membrane-attack complex / perforin	8	0.987654
Ct170	trpB	tryptophan synthase beta subunit	Amino acid biosynthesis	amino acid biosynthesis: aromatic		2	0.510204
Ct171	trpA	tryptophan synthase alpha chain	Amino acid biosynthesis	amino acid biosynthesis: aromatic		0	0
Ct177	dsbG	conserved hypothetical protein; possible disulfide bond chaperone	Uncategorized			1	0.420168
Ct178		Chlamydia-specific hypothetical protein	Uncategorized	Uncategorized: Chlamydia-specific proteins		8	1.9802
Ct180	tauB	ABC Transport ATPase (Nitrate/Fe)	Transport and binding	transport and binding: general		2	0.869565
Ct182	kdsB	CMP-2-keto-3-deoxyoctulosonic acid synthetase (CMP-KDO synthetase)	Cell envelope	cell envelope: surface polysaccharides, lipopolysaccharides and antigens		1	0.393701
Ct183	pyrG	CTP synthetase (UTP ammonia ligase)	Nucleotide metabolism	Nucleotide metabolism: pyrimidines		3	0.556586
Ct184	yqgF	Putative Holliday junction resolvase	DNA replication and repair			1	0.675676
Ct185	zwf	glucose-6-phosphate dehydrogenase	Energy metabolism	energy metabolism: pentose phosphate cycle	KEGG: Carbohydrate metabolism	7	1.59453
Ct186	pgl	DevB protein (putative oxidoreductase)	Energy metabolism	energy metabolism: pentose phosphate cycle	KEGG: Carbohydrate metabolism	3	1.17188
Ct187	dnaX_1	DNA polymerase III subunits gamma and tau	DNA replication and repair			4	1.37931
Ct188	tmk	thymidylate kinase (DTMP)	Nucleotide metabolism	Nucleotide metabolism: pyrimidines		0	0
Ct189	gyrA	DNA gyrase subunit A (topoisomerase)	DNA replication and repair			4	0.478469
Ct190	gyrB	DNA gyrase subunit B (topoisomerase)	DNA replication and repair			2	0.248756
Ct191		Chlamydia-specific hypothetical protein (basic)	Uncategorized	Uncategorized: Chlamydia-specific proteins		1	0.862069
Ct193	tgt	tRNA-guanine transglycosylase (queuine tRNA ribosyltransferase))	Translation	translation: tRNA modification		3	0.806452
Ct194	mgtE	Magnesium transporter MgtE	Transport and binding	transport and binding: cations		3	0.638298
Ct198	oppA_3	ABC-type dipeptide transport protein	Transport and binding	transport and binding: amino acids, peptides and amines		8	1.5444
Ct201	oppD	oligopeptide ABC transporter	Transport and binding	transport and binding: amino acids, peptides and amines		0	0
Ct202	oppF	oligopeptide ABC transporter protein	Transport and binding	transport and binding: amino acids, peptides and amines		1	0.404858
Ct203		Chlamydia-specific hypothetical protein (acidic)	Uncategorized	Uncategorized: Chlamydia-specific proteins		2	0.796813
Ct205	pfkA_1	pyrophosphate-fructose 6-phosphate 1-phosphotransferase	Energy metabolism	energy metabolism: glycolysis and gluconeogenesis	KEGG: Carbohydrate metabolism	3	0.542495
Ct206		conserved hypothetical protein (possible a/b hydrolase family protein)	Uncategorized			4	1.41844
Ct207	pfkA_2	pyrophosphate-fructose 6-phosphate 1-phosphotransferase	Energy metabolism	energy metabolism: glycolysis and gluconeogenesis	KEGG: Carbohydrate metabolism	3	0.547445
Ct208	waaA	3-deoxy-D-manno-2-octulosonic acid (KDO) transferase	Cell envelope	cell envelope: surface polysaccharides, lipopolysaccharides and antigens		11	2.5522
Ct209	leuS	leucyl-tRNA synthetase	Translation	translation: aminoacyl-tRNA synthetases		20	2.442
Ct210	hemL	glutamate-1-semialdehyde 2,1-aminomutase	Cofactor biosynthesis	cofactor biosynthesis: heme and porphyrin		1	0.236967
Ct211	yqgE	conserved hypothetical protein (acidic)	Uncategorized			3	1.5873
Ct212	yqdE	conserved hypothetical protein (acidic)	Uncategorized			0	0
Ct213	rpiA	ribose 5-phosphate isomerase	Energy metabolism	energy metabolism: pentose phosphate cycle	KEGG: Carbohydrate metabolism	2	0.826446
Ct214		Chlamydia trachomatis-specific hypothetical protein (basic)	Uncategorized	Uncategorized: Chlamydia-specific proteins	Predicted inclusion membrane protein	4	0.731261
Ct215	fbaB	fructose-bisphosphate aldolase class I (FBP aldolase)	Energy metabolism	energy metabolism: glycolysis and gluconeogenesis	KEGG: Carbohydrate metabolism	1	0.287356
Ct216	xasA	putative amino acid antiporter protein	Transport and binding	transport and binding: amino acids, peptides and amines		11	2.36052
Ct218	surE	SURE-related acid phosphatase	Nucleotide metabolism			3	1.06007
Ct221	yqfU	conserved hypothetical protein (related to YqfU-BACSU)	Uncategorized			5	1.67785
Ct223		Chlamydia-specific conserved hypothetical protein	Uncategorized	Uncategorized: Chlamydia-specific proteins	Inclusion membrane protein	1	0.37037
Ct228		Chlamydia-specific conserved hypothetical protein (acidic)	Uncategorized	Uncategorized: Chlamydia-specific proteins	Inclusion membrane protein	1	0.510204
Ct229		hypothetical protein	Uncategorized		Inclusion membrane protein	0	0
Ct232	incB	inclusion membrane protein B/incB	Uncategorized	Uncategorized: Chlamydia-specific proteins	Inclusion membrane protein	0	0
Ct236	acpP	acyl carrier protein (acp)	Lipid metabolism			0	0
Ct237	fabG	3-oxyacyl [acyl-carrier protein] reductase	Lipid metabolism			3	1.20968
Ct238	fabD	malonyl CoA-acyl carrier protein transacetylase	Lipid metabolism			2	0.649351
Ct239	fabH	3-oxyacyl-[acyl-carrier protein] synthase	Lipid metabolism			4	1.22324
Ct240	recR	Recombination/repair protein	DNA replication and repair			1	0.5
Ct241	yaeT	probable outer membrane protein (Omp85 analog)	Cell envelope	cell envelope: membranes, lipoproteins and porins		6	0.757576
Ct242		probable outer membrane protein	Cell envelope	cell envelope: membranes, lipoproteins and porins		0	0
Ct243	lpxD	UDP-3-O-(R-3-hydoxymyristoyl)-glucosamine-N-acyltransferase	Cell envelope	cell envelope: surface polysaccharides, lipopolysaccharides and antigens		0	0
Ct245	pdhA	pyruvate dehydrogenase E1 alpha subunit	Energy metabolism	energy metabolism: glycolysis and gluconeogenesis	KEGG: Carbohydrate metabolism	3	0.882353
Ct246	pdhB	pyruvate dehydrogenase E1 beta subunit	Energy metabolism	energy metabolism: glycolysis and gluconeogenesis	KEGG: Carbohydrate metabolism	3	0.914634
Ct247	pdhC	pyruvate dehydrogenase E2 component (dihydrolipoamide acetyltransferase)	Energy metabolism	energy metabolism: glycolysis and gluconeogenesis	KEGG: Carbohydrate metabolism	2	0.4662
Ct248	glgP	Glycogen phosphorylase	Energy metabolism	energy metabolism: starch and sucrose metabolism	KEGG: Carbohydrate metabolism	14	1.7199
Ct249		hypothetical protein	Uncategorized		Inclusion membrane protein	1	0.862069
Ct250	dnaA1	DNAA replication protein	DNA replication and repair			4	0.877193
Ct251	yidC	6 kDa inner membrane protein	Cell envelope	cell envelope: membranes, lipoproteins and porins		11	1.39771
Ct253		Chlamydia-specific hypothetical protein (basic)	Uncategorized	Uncategorized: Chlamydia-specific proteins		3	1.39535
Ct255		conserved hypothetical protein (acidic)	Uncategorized			2	1.5748
Ct256	tlyC_1	conserved hypothetical protein (hemolysin with CBS domains)	Uncategorized			3	0.724638
Ct258	yhfO	NIFS-like aminotransferase	Uncategorized			1	0.26738
Ct260		Chlamydia-specific hypothetical protein (acidic)	Uncategorized	Uncategorized: Chlamydia-specific proteins		1	0.613497
Ct261	dnaQ_1	DNA polymerase III alpha/epsilon chain	DNA replication and repair			2	0.862069
Ct262	mqnD	conserved hypothetical protein	Uncategorized		Uniprot: menaquinone biosynthetic process	3	1.17188
Ct265	accA	acetyl-CoA carboxylase transferase (alpha subunit)	Energy metabolism	energy metabolism: pyruvate metabolism	KEGG: Carbohydrate metabolism	4	1.23457
Ct267	hup	histone-like DNA binding protein, IHFA, IHFB, or DBH	DNA replication and repair			0	0
Ct268	amiA	probable N-acetylmuramoyl-l-alanine amidase	Cell envelope	cell envelope: peptidoglycan		1	0.3861
Ct269	murE	N-acetylymuramoylalanyl-D-glutamate-2,6-diaminopimelate ligase	Cell envelope	cell envelope: peptidoglycan		1	0.207039
Ct272	rsmH	conserved hypothetical protein	Uncategorized		Uniprot: Ribosomal RNA small subunit methyltransferase H	3	1
Ct273		Chlamydia-specific hypothetical protein (basic)	Uncategorized	Uncategorized: Chlamydia-specific proteins		1	0.531915
Ct274		Chlamydia-specific hypothetical protein (acidic)	Uncategorized	Uncategorized: Chlamydia-specific proteins		2	1.43885
Ct275	dnaA2	DNAA replication protein	DNA replication and repair			3	0.659341
Ct276		conserved hypothetical protein (acidic)	Uncategorized			1	0.515464
Ct278	nqrB	NADH dehydrogenase (ubiquinone)	Cofactor biosynthesis	cofactor biosynthesis: ubiquinone and quinones		10	1.98807
Ct279	nqrC	Na+-translocating NADH-quinone reductase, chain gamma (possible nqr3)	Cofactor biosynthesis	cofactor biosynthesis: ubiquinone and quinones		5	1.58228
Ct281	nqrE	Na+-translocating NADH-quinone reductase	Cofactor biosynthesis	cofactor biosynthesis: ubiquinone and quinones		5	2.04918
Ct282	gcvH	glycine cleavage H protein (glycine decarboxylase component)	Amino acid biosynthesis	amino acid biosynthesis: serine-glycine family	KEGG: Carbohydrate metabolism	2	1.7094
Ct283		Chlamydia-specific hypothetical protein	Uncategorized	Uncategorized: Chlamydia-specific proteins		4	0.573066
Ct285	lplA_1	lipoate-protein ligase	Cofactor biosynthesis	cofactor biosynthesis: biotin and lipoic acid		2	0.83682
Ct286	clpC	CLP protease ATP-binding subunit (CLPA/CLPB/CLPC)	Translation	translation: proteases		1	0.117096
Ct287	mnmA	probable tRNA-(5-methylaminomethyl-2-thiouridylate) methyltransferase, TrmU	Translation	translation: tRNA modification		2	0.558659
Ct288		Chlamydia-specific hypothetical protein	Uncategorized	Uncategorized: Chlamydia-specific proteins	Inclusion membrane protein	4	0.71048
Ct289		conserved hypothetical protein (basic)	Uncategorized			3	0.791557
Ct290	ptsN_1	nitrogen regulatory IIa protein	Central intermediary metabolism	central intermediary metabolism: nitrogen metabolism	KEGG: Phosphotransferase system (PTS)	3	1.33333
Ct291	ptsN_2	nitrogen regulatory IIa domain protein (PTS IIA)(phosphotransferase)	Central intermediary metabolism	central intermediary metabolism: nitrogen metabolism	KEGG: Phosphotransferase system (PTS)	1	0.632911
Ct292	dut	deoxyuridine 5'-triphosphate nucleotidohydrolase (dUTPase)	Nucleotide metabolism	Nucleotide metabolism: pyrimidines		0	0
Ct293	accD	acetyl-CoA carboxylase subunit beta	Lipid metabolism		KEGG: Carbohydrate metabolism	2	0.649351
Ct294	sodA	superoxide dismutase precursor	Cellular processes	cellular processes: detoxification		6	2.91262
Ct295	mrsA_1	phosphomannomutase	Energy metabolism	energy metabolism: starch and sucrose metabolism	KEGG: Carbohydrate metabolism	4	0.674536
Ct296	dcrA	divalent cation-dependent regulator A	Regulatory functions			4	2.58065
Ct297	rnc	ribonuclease III	Transcription	transcription: RNA modification		2	0.865801
Ct298	radA	RadA-related DNA repair protein (sms)	DNA replication and repair			4	0.881057
Ct299	hemC	porphobilinogen deaminase	Cofactor biosynthesis	cofactor biosynthesis: heme and porphyrin		2	0.829876
Ct302	valS	valyl-tRNA synthetase	Translation	translation: aminoacyl-tRNA synthetases		21	2.23642
Ct304	atpK	vacuolar ATP synthase K subunit	Energy metabolism	energy metabolism: ATP-proton motive force		0	0
Ct306	atpD	probable ATP synthase subunit D	Energy metabolism	energy metabolism: ATP-proton motive force		1	0.492611
Ct307	atpB	ATP synthase beta chain	Energy metabolism	energy metabolism: ATP-proton motive force		3	0.684932
Ct308	atpA	ATP synthase alpha chain	Energy metabolism	energy metabolism: ATP-proton motive force		7	1.18443
Ct309		Chlamydia-specific hypothetical protein (possibly related to V-ATP synthase)	Uncategorized	Uncategorized: Chlamydia-specific proteins		6	2.25564
Ct310	atpE	possible ATP synthase subunit E	Energy metabolism	energy metabolism: ATP-proton motive force		2	0.961538
Ct312		Chlamydia-specific hypothetical protein (possible ferredoxin)	Uncategorized	Uncategorized: Chlamydia-specific proteins		0	0
Ct313	tal	transaldolase	Energy metabolism	energy metabolism: pentose phosphate cycle	KEGG: Carbohydrate metabolism	5	1.52905
Ct314	rpoC	DNA-directed RNA polymerase beta prime chain	Transcription	transcription: DNA-dependent RNA polymerase		7	0.501433
Ct315	rpoB	DNA-dependent RNA polymerase beta subunit	Transcription	transcription: DNA-dependent RNA polymerase		5	0.399361
Ct316	rplL	5S ribosomal protein L7/L12	Translation	translation: ribosomal proteins		1	0.769231
Ct317	rplJ	5S ribosomal protein L1	Translation	translation: ribosomal proteins		0	0
Ct318	rplA	5S ribosomal protein L1	Translation	translation: ribosomal proteins		1	0.431034
Ct319	rplK	5S ribosomal protein L11	Translation	translation: ribosomal proteins		0	0
Ct320	nusG	transcription antiterminator	Transcription	transcription: transcription factors		4	2.1978
Ct321	secE	Protein translocase subunit SecE	Uncategorized	Uncategorized: Chlamydia-specific proteins		1	1.21951
Ct322	tuf	elongation factor Tu	Translation	translation: translation factors		0	0
Ct323	infA	translation initiation factor IF-1	Translation	translation: translation factors		0	0
Ct328	tpiA	triosephosphate isomerase	Energy metabolism	energy metabolism: glycolysis and gluconeogenesis	KEGG: Carbohydrate metabolism	3	1.09489
Ct332	pyk	pyruvate kinase	Energy metabolism	energy metabolism: pyruvate metabolism, glycolysis and gluconeogenesis	KEGG: Carbohydrate metabolism	2	0.412371
Ct333	uvrA	excinuclease ABC subunit A	DNA replication and repair			6	0.335946
Ct334	dnaX_2	DNA polymerase III subunits gamma and tau	DNA replication and repair			0	0
Ct340	pdhAB	2-oxoisovalerate dehydrogenase alpha and beta subunits	Amino acid biosynthesis	amino acid biosynthesis: valine, leucine, isoleucine		7	1.03245
Ct341	dnaJ	DnaJ protein	Cellular processes	cellular processes: chaperones		0	0
Ct342	rpsU	3S ribosomal protein S21	Translation	translation: ribosomal proteins		0	0
Ct344	lon	ATP-dependent protease LA	Translation	translation: proteases		4	0.4884
Ct346	rnz	conserved hypothetical protein (probable hydrolase)	Uncategorized			2	0.657895
Ct348	yjjK	ABC Transporter Protein ATPase	Transport and binding	transport and binding: general		4	0.757576
Ct349		MAF protein (MAF/YMDE/YCEF related)	Uncategorized		NCBI: Maf-like protein, septum formation protein	2	1.02041
Ct351		Chlamydia-specific hypothetical protein (basic)	Uncategorized	Uncategorized: Chlamydia-specific proteins		14	2.00861
Ct353	def	polypeptide deformylase (formylmethionine deformylase)	Translation	translation: protein modification		0	0
Ct354	rsmA	dimethyladenosine transferase	Transcription	transcription: RNA modification		3	1.08303
Ct355		Chlamydia-specifc hypothetical protein	Uncategorized	Uncategorized: Chlamydia-specific proteins		3	0.849858
Ct356	yyaL	conserved hypothetical protein (YYAL_BACSU related)	Uncategorized			13	1.84659
Ct361	dapA	dihydrodipicolinate synthase	Amino acid biosynthesis	amino acid biosynthesis: aspartate family		7	2.44755
Ct362	lysC	aspartokinase-I	Amino acid biosynthesis	amino acid biosynthesis: aspartate family		8	1.85615
Ct364	dapB	dihydropicolinate reductase	Amino acid biosynthesis	amino acid biosynthesis: aspartate family		0	0
Ct365		Chlamydia-specific hypothetical protein (basic)	Uncategorized	Uncategorized: Chlamydia-specific proteins	Predicted inclusion membrane-like protein	4	0.695652
Ct369	aroB	3-dehydroquinate synthase	Amino acid biosynthesis	amino acid biosynthesis: aromatic		1	0.268097
Ct370	aroE	dehydroquinate dehydratase/shikimate dehydrogenase	Amino acid biosynthesis	amino acid biosynthesis: aromatic		3	0.627615
Ct372	aaxA	Chlamydia-specific hypothetical protein (basic)	Transport and binding	transport and binding: amino acids, peptides and amines		7	1.51844
Ct375		conserved hypothetical; probable D-amino acid dehydrogenase	Uncategorized			6	1.70455
Ct376	mdh	malate dehydrogenase	Central intermediary metabolism	central intermediary metabolism: TCA cycle	KEGG: Carbohydrate metabolism	5	1.53374
Ct378	pgi	glucose-6-phosphate isomerase	Energy metabolism	energy metabolism: glycolysis and gluconeogenesis	KEGG: Carbohydrate metabolism	5	0.952381
Ct379	hflX	HFLX-related GTP-binding protein	Uncategorized			4	0.894855
Ct380	phnP	probable PhnP-like protein	Uncategorized		KEGG: Metabolism of other amino acids	3	1.12782
Ct381	artJ	ABC transporter, probable solute binding protein	Transport and binding	transport and binding: amino acids, peptides and amines		3	1.16732
Ct385	hitA	protein kinase C inhibitor (HIT family protein)	Uncategorized			0	0
Ct386		conserved hypothetical protein (YEY6-like)	Uncategorized		Uniprot: UPF16 protein	5	1.7301
Ct387		Chlamydia-specific hypothetical protein	Uncategorized	Uncategorized: Chlamydia-specific proteins		4	0.578871
Ct388		conserved hypothetical protein (basic)	Uncategorized		Uniprot: UPF235 protein	1	0.869565
Ct389		Chlamydia-specific hypothetical protein	Uncategorized	Uncategorized: Chlamydia-specific proteins		6	1.47059
Ct390	aspC	aspartate aminotransferase	Amino acid biosynthesis	amino acid biosynthesis: aspartate family, glutamate		3	0.761421
Ct393	proS	prolyl-tRNA synthetase	Translation	translation: aminoacyl-tRNA synthetases		7	1.20482
Ct394	hrcA	heat inducible transcription regulator HrcA	Regulatory functions			1	0.255102
Ct395	grpE	GrpE-related chaperonin; HSP-7 cofactor	Cellular processes	cellular processes: chaperones		1	0.526316
Ct396	dnaK	DnaK protein (Hsp7)	Cellular processes	cellular processes: chaperones		1	0.151515
Ct397	vacB	ribonuclease II (VacB-related)	Transcription	transcription: RNA degradation		2	0.288184
Ct398		conserved hypothetical protein	Uncategorized			1	0.393701
Ct399		conserved hypothetical protein (possible sugar phosphate isomerase)	Uncategorized		KEGG: Glycan biosynthesis and metabolism	1	0.304878
Ct400	sucB_2	dihydrolipoamide 5-succinyltransferase	Central intermediary metabolism	central intermediary metabolism: TCA cycle	KEGG: Carbohydrate metabolism	2	0.515464
Ct401	gltT	proton/sodium:glutamate symporter protein	Transport and binding	transport and binding: amino acids, peptides and amines		2	0.485437
Ct402	lpxK	probable tetraacyldisaccharide 4'kinase	Lipid metabolism			6	1.62602
Ct403	yjfH	23S rRNA methyltransferase	Transcription	transcription: RNA modification		3	1.11524
Ct404		conserved hypothetical protein (probable methylase)	Uncategorized			10	3.63636
Ct406	nrdR	conserved hypothetical protein (basic)	Uncategorized			0	0
Ct407	dksA	probable DNAK suppressor protein	Cellular processes	cellular processes: chaperones		0	0
Ct410	pcnB_1	poly(A) polymerase (PAP)/tRNA nucleotidyltransferase	Transcription	transcription: RNA modification		2	0.470588
Ct413	pmpB	outer membrane protein B	Cell envelope	cell envelope: membranes, lipoproteins and porins		10	0.570125
Ct414	pmpC	outer membrane protein C (Chlamydia-specific)	Cell envelope	cell envelope: membranes, lipoproteins and porins		6	0.338983
Ct416		Probable metal transport system ATP-binding protein CT_416	Transport and binding	transport and binding: cations		2	0.847458
Ct418	obg	GTP-binding protein (OBG related)	Uncategorized			2	0.597015
Ct419	rpmA	5S ribosomal protein L27	Translation	translation: ribosomal proteins		1	1.20482
Ct420	rplU	5S ribosomal protein L21	Translation	translation: ribosomal proteins		0	0
Ct421		Chlamydia-specific hypothetical protein (basic)	Uncategorized	Uncategorized: Chlamydia-specific proteins		0	0
Ct421.1		Chlamydia-specific hypothetical protein	Uncategorized	Uncategorized: Chlamydia-specific proteins		0	0
Ct423		conserved hypothetical protein (acidic) (hemolysin C) (tlyC)	Uncategorized			2	0.542005
Ct424	rsbV_1	anti-sigma factor/sporulation-related protein	Transcription	transcription: transcription factors		0	0
Ct425		Chlamydia-specific hypothetical protein (acidic)	Uncategorized	Uncategorized: Chlamydia-specific proteins		7	1.12721
Ct426		probable biotin synthetase/lipoic acid synthetase	Cofactor biosynthesis	cofactor biosynthesis: biotin and lipoic acid		3	0.813008
Ct428	menG	probable ubiquinone/menaquinone methyltransferase	Cofactor biosynthesis	cofactor biosynthesis: ubiquinone and quinones		2	0.873362
Ct429		Chlamydia-specific hypothetical protein (acidic)	Uncategorized	Uncategorized: Chlamydia-specific proteins		2	0.607903
Ct430	dapF	diaminopimelate epimerase	Amino acid biosynthesis	amino acid biosynthesis: aspartate family		3	1.09091
Ct431	clpP1	ATP-dependent ClpP endopeptidase	Translation	translation: proteases		3	1.5625
Ct432	glyA	serine hydroxymethyltransferase	Amino acid biosynthesis	amino acid biosynthesis: serine-glycine family		3	0.603622
Ct434	ispF	conserved hypothetical protein (YGBB family)	Uncategorized		KEGG: Metabolism of terpenoids and polyketides	1	0.561798
Ct435	cysJ	probable sulfite reductase	Amino acid biosynthesis	amino acid biosynthesis: selenocysteine		2	0.571429
Ct436	rpsJ	3S ribosomal protein S1	Translation	translation: ribosomal proteins		0	0
Ct437	fusA	elongation factor G protein	Translation	translation: translation factors		5	0.720461
Ct438	rpsG	3S ribosomal protein S7	Translation	translation: ribosomal proteins		2	1.27389
Ct439	rpsL	3S ribosomal protein S12	Translation	translation: ribosomal proteins		1	0.813008
Ct442	srp	Chlamydia-specific hypothetical cysteine-rich 15 kD outer membrane protein	Cell envelope	cell envelope: membranes, lipoproteins and porins	Inclusion membrane protein	1	0.666667
Ct443	omcB	Chlamydia-specific cysteine-rich hypothetical outer membrane protein 6 kDa	Cell envelope	cell envelope: membranes, lipoproteins and porins		5	0.914077
Ct444	omcA	Chlamydia-specific hypothetical cysteine-rich outer membrane protein 9 kDa (small Crp)	Cell envelope	cell envelope: membranes, lipoproteins and porins		0	0
Ct445	gltX	glutamyl-tRNA synthetase	Translation	translation: aminoacyl-tRNA synthetases		10	1.97628
Ct446	euo	Chlamydia-specific hypothetical protein (Ygt2-related)	Uncategorized	Uncategorized: Chlamydia-specific proteins	Uniprot: Uncharacterized protein CT_446 (EUO)	2	1.0929
Ct447	recJ	single-strand DNA-specific exonuclease	DNA replication and repair			4	0.684932
Ct448	secD	SecD/SecF fusion protein	Cellular processes	cellular processes: secretion		14	1
Ct451	cdsA	phosphatidate cytidylytransferase (CDP diglyceride synthetase)	Lipid metabolism			5	1.63934
Ct452	cmk	cytidylate kinase	Nucleotide metabolism	Nucleotide metabolism: pyrimidines		1	0.462963
Ct453	plsC	1-acyl-sn-glycerol-3-phosphate acyltransferase	Lipid metabolism			2	0.925926
Ct454	argS	arginyl-tRNA synthetase	Translation	translation: aminoacyl-tRNA synthetases		2	0.35524
Ct455	murA	UDP-N-acetylglucosamine-1-carboxyvinyltransferase	Cell envelope	cell envelope: peptidoglycan	KEGG: Carbohydrate metabolism	5	1.12613
Ct456	tarP	conserved hypothetical protein (acidic) (related to outer membrane proteins)	Uncategorized		Uniprot: Translocated actin-recruiting phosphoprotein (Tarp protein)	6	0.597015
Ct457		conserved hypothetical protein (YEBC-related)	Uncategorized			2	0.840336
Ct458	yhhY	conserved hypothetical protein (possible YhhY related acetyltransferase)	Uncategorized			2	1.1976
Ct459	prfB	peptide chain release factor RF-2	Translation	translation: translation factors		6	1.62602
Ct460		SWIB (YM74) complex protein	Uncategorized		Uniprot: SWIB (YM74) complex protein	1	1.16279
Ct461		conserved hypothetical protein (basic)	Uncategorized		Uniprot: Uncharacterized metallophosphoesterase	5	1.51976
Ct462	ygbP	probable sugar phosphorylase (YgbP-like, YacM-like)	Uncategorized		KEGG: Metabolism of terpenoids and polyketides	1	0.456621
Ct466		Chlamydia-specific hypothetical protein (basic)	Uncategorized	Uncategorized: Chlamydia-specific proteins		0	0
Ct467	atoS	two-component sensor histidine kinase (ATOS-related)	Regulatory functions	Regulatory functions: Two component system		2	0.568182
Ct468	atoC	two-component sensor system regulatory subunit (ATOC-like, NTRC-like)	Regulatory functions	Regulatory functions: Two component system		1	0.259067
Ct471		Chlamydia-specific hypothetical protein	Uncategorized	Uncategorized: Chlamydia-specific proteins		2	1
Ct472		conserved hypothetical protein	Uncategorized	Uncategorized: conserved Uncategorized protein		5	1.89394
Ct475	pheT	phenylalanyl-tRNA synthetase beta subunit	Translation	translation: aminoacyl-tRNA synthetases		4	0.506329
Ct476		Chlamydia-specific hypothetical protein	Uncategorized	Uncategorized: Chlamydia-specific proteins		5	1.55763
Ct478	oppC_2	oligopeptide transport system permease	Transport and binding	transport and binding: amino acids, peptides and amines		13	2.24913
Ct479	oppB_2	oligopeptide transport system permease	Transport and binding	transport and binding: amino acids, peptides and amines		5	1.01626
Ct480	oppA_4	ABC transporter solute binding protein; oligopeptide transport system	Transport and binding	transport and binding: amino acids, peptides and amines		12	1.72414
Ct481		conserved hypothetical protein (YcdR-related)	Uncategorized			1	0.411523
Ct482		Chlamydia-specific hypothetical protein (basic)	Uncategorized	Uncategorized: Chlamydia-specific proteins		1	0.460829
Ct486	fliY	probable periplasmic glutamine transport protein	Transport and binding	transport and binding: amino acids, peptides and amines		2	0.766284
Ct487	yhhF	probable YhhF-related methylase	Uncategorized			0	0
Ct488		Chlamydia-specific hypothetical protein	Uncategorized	Uncategorized: Chlamydia-specific proteins		6	2.45902
Ct489	glgC	ADP-glucose pyrophosphorylase	Energy metabolism	energy metabolism: starch and sucrose metabolism	KEGG: Carbohydrate metabolism	3	0.680272
Ct491	rho	transcription termination factor rho	Transcription	transcription: transcription factors		0	0
Ct492	coaE	conserved hypothetical protein (ATPase or kinase)	Cofactor biosynthesis			1	0.49505
Ct493	polA	DNA polymerase I	DNA replication and repair			4	0.461894
Ct494	sohB	protein protease IV/endopeptidase IV	Translation	translation: proteases		4	1.20846
Ct497	dnaB	replicative DNA helicase	DNA replication and repair			0	0
Ct498	gidA	glucose inhibited division protein A (oxidoreductase)	Cellular processes	cellular processes: cell division		2	0.327869
Ct500	ndk	nucleoside diphosphate kinase	Nucleotide metabolism	Nucleotide metabolism: purines, pyrimidines		0	0
Ct501	ruvA	Holliday junction DNA helicase RuvA	DNA replication and repair			0	0
Ct504		Chlamydia-specific hypothetical protein (acidic)	Uncategorized	Uncategorized: Chlamydia-specific proteins		1	0.347222
Ct505	gap	glyceraldehyde 3-phosphate dehydrogenase	Energy metabolism	energy metabolism: glycolysis and gluconeogenesis	KEGG: Carbohydrate metabolism	3	0.898204
Ct506	rplQ	5S ribosomal protein L17	Translation	translation: ribosomal proteins		0	0
Ct507	rpoA	RNA polymerase alpha subunit	Transcription	transcription: DNA-dependent RNA polymerase		1	0.265252
Ct508	rpsK	3S ribosomal protein S11	Translation	translation: ribosomal proteins		1	0.757576
Ct509	rpsM	3S ribosomal protein S13	Translation	translation: ribosomal proteins		0	0
Ct510	secY	protein translocase SecY subunit	Cellular processes	cellular processes: secretion		4	0.875274
Ct511	rplO	5S ribosomal protein L15	Translation	translation: ribosomal proteins		1	0.694444
Ct512	rpsE	3S ribosomal protein S5	Translation	translation: ribosomal proteins		0	0
Ct513	rplR	5S ribosomal protein L18	Translation	translation: ribosomal proteins		0	0
Ct514	rplF	5S ribosomal protein L6	Translation	translation: ribosomal proteins		1	0.546448
Ct515	rpsH	3S ribosomal protein S8	Translation	translation: ribosomal proteins		1	0.75188
Ct516	rplE	5S ribosomal protein L5	Translation	translation: ribosomal proteins		1	0.555556
Ct517	rplX	5S ribosomal protein L24	Translation	translation: ribosomal proteins		1	0.900901
Ct518	rplN	5S ribosomal protein L14	Translation	translation: ribosomal proteins		0	0
Ct519	rpsQ	3S ribosomal protein S17	Translation	translation: ribosomal proteins		1	1.20482
Ct520	rpmC	5S ribosomal protein L29	Translation	translation: ribosomal proteins		0	0
Ct521	rplP	5S ribosomal protein L16	Translation	translation: ribosomal proteins		3	2.17391
Ct522	rpsC	3S ribosomal protein S3	Translation	translation: ribosomal proteins		5	2.23214
Ct523	rplV	5S ribosomal protein L22	Translation	translation: ribosomal proteins		0	0
Ct524	rpsS	3S ribosomal protein S19	Translation	translation: ribosomal proteins		1	1.13636
Ct525	rplB	5S ribosomal protein L2	Translation	translation: ribosomal proteins		3	1.05634
Ct526	rplW	5S ribosomal protein L23	Translation	translation: ribosomal proteins		0	0
Ct527	rplD	5S ribosomal protein L4	Translation	translation: ribosomal proteins		1	0.45045
Ct528	rplC	5S ribosomal protein L3	Translation	translation: ribosomal proteins		0	0
Ct529		Chlamydia-specific hypothetical protein	Uncategorized	Uncategorized: Chlamydia-specific proteins	Inclusion membrane protein	0	0
Ct530	fmt	methionyl-tRNA formyltransferase	Translation	translation: tRNA modification		3	0.949367
Ct531	lpxA	UDP-N-acetylglucosamine acyltransferase	Cell envelope	cell envelope: surface polysaccharides, lipopolysaccharides and antigens		2	0.714286
Ct532	fabZ	(3R)-hydroxymyristoyl-acp-dehydratase	Lipid metabolism			0	0
Ct533	lpxC	UDP-3-O-acyl-GlcNAc deacetylase	Cell envelope	cell envelope: surface polysaccharides, lipopolysaccharides and antigens		0	0
Ct535	yciA	acyl CoA thioester hydrolase	Uncategorized			2	1.25
Ct536	dnaQ_2	DNA polymerase III alpha chain	DNA replication and repair			1	0.4
Ct538		Chlamydia-specific hypothetical protein	Uncategorized	Uncategorized: Chlamydia-specific proteins		3	1.2605
Ct539	trxA	thioredoxin	Cofactor biosynthesis	cofactor biosynthesis: heme and porphyrin		1	0.980392
Ct540	yibK	ribosomal RNA methylase	Translation	translation: ribosomal proteins		1	0.662252
Ct541	mip	FkbP-type peptidyl-prolyl cis-trans isomerase (MIP-like protein)	Translation	translation: protein modification		1	0.411523
Ct542	aspS	aspartyl-tRNA synthetase	Translation	translation: aminoacyl-tRNA synthetases		4	0.687285
Ct543	hisS	histidyl-tRNA synthetase	Translation	translation: aminoacyl-tRNA synthetases		5	1.16822
Ct544	uhpC	hexose phosphate transport system regulatory protein (UHPC-related)	Regulatory functions			22	4.82456
Ct545	dnaE	DNA polymerase III alpha chain	DNA replication and repair			9	0.727567
Ct546		Chlamydia-specific hypothetical protein	Uncategorized	Uncategorized: Chlamydia-specific proteins	NCBI/Uniprot: Predicted OMP	4	1.38408
Ct547		Chlamydia-specific hypothetical protein	Uncategorized	Uncategorized: Chlamydia-specific proteins		0	0
Ct549	rsbW	conserved hypothetical protein	Uncategorized		Uniprot: Sigma regulatory factor-histidine kinase	1	0.684932
Ct554	brnQ	branched-chain amino acid transport protein	Transport and binding	transport and binding: amino acids, peptides and amines		5	1.21655
Ct555		SNF2 Helicase	Uncategorized			12	1.00083
Ct557	lpdA	pyruvate dehydrogenase E3 component (dihydrolipoamide dehydrogenase)	Energy metabolism	energy metabolism: pyruvate metabolism, glycolysis and gluconeogenesis	KEGG: Carbohydrate metabolism	2	0.430108
Ct559	cdsJ	Yop proteins translocation lipoprotein J	Cellular processes	cellular processes: secretion	Type III Secretion system, structurel component	5	1.53374
Ct560		Chlamydia-specific hypothetical protein	Uncategorized	Uncategorized: Chlamydia-specific proteins		5	1.79856
Ct561	cdsL	Yop proteins translocation protein L	Cellular processes	cellular processes: secretion	Type III Secretion system, structurel component	1	0.44843
Ct562	cdsR	Yop proteins translocation protein R	Cellular processes	cellular processes: secretion	Type III Secretion system, structurel component	1	0.326797
Ct567		Chlamydia-specific hypothetical protein (basic)	Uncategorized	Uncategorized: Chlamydia-specific proteins		4	2.29885
Ct568		Chlamydia-specific hypothetical protein (acidic)	Uncategorized	Uncategorized: Chlamydia-specific proteins		0	0
Ct569		Chlamydia-specific hypothetical protein	Uncategorized	Uncategorized: Chlamydia-specific proteins	Uniprot: Putative outer membrane protein	2	1.6129
Ct572	gspD	type II secretion pathway protein (protein D)	Cellular processes	cellular processes: secretion		8	1.05263
Ct574	pepP	Probable XAA-PRO aminopeptidase	Translation	translation: proteases		1	0.280899
Ct576	lcrH_1, scc2	low calcium response locus H protein	Cellular processes	cellular processes: secretion	Type III Secretion system, chaperone	0	0
Ct577		Chlamydia-specific hypothetical protein	Uncategorized	Uncategorized: Chlamydia-specific proteins		0	0
Ct578	copB	Chlamydia-specific hypothetical protein (basic)	Cellular processes	cellular processes: secretion	Type III Secretion system, structurel component	2	0.410678
Ct579	copD	conserved hypothetical protein (basic)	Cellular processes	cellular processes: secretion	Type III Secretion system, structurel component	2	0.455581
Ct581	thrS	threonyl-tRNA synthetase	Translation	translation: aminoacyl-tRNA synthetases		10	1.5748
Ct582	minD	SpoOJ regulator (chromosome partitioning ATPase)	Cellular processes	cellular processes: cell division		3	1.17647
Ct583	gp6D	Chlamydia-specific hypothetical protein (basic)	Uncategorized	Uncategorized: Chlamydia-specific proteins		1	0.380228
Ct584		Chlamydia-specific hypothetical protein	Uncategorized	Uncategorized: Chlamydia-specific proteins		0	0
Ct585	trpS	tryptophanyl t-RNA synthetase	Translation	translation: aminoacyl-tRNA synthetases		3	0.867052
Ct586	uvrB	excinuclease ABC subunit B	DNA replication and repair			0	0
Ct587	eno	enolase (phosphopyruvate hydratase) (2-phosphoglycerate dehydratase)	Energy metabolism	energy metabolism: glycolysis and gluconeogenesis	KEGG: Carbohydrate metabolism	1	0.235849
Ct588	rbsU	probable sensory transduction regulatory component	Regulatory functions			3	0.461538
Ct590		Chlamydia-specific hypothetical protein	Uncategorized	Uncategorized: Chlamydia-specific proteins		13	1.36268
Ct594	ycfH	conserved hypothetical protein (acidic) (possible PHP hydrolase)	Uncategorized			3	1.14068
Ct595	dsbD	probable thiol:disulfide interchange protein, DsbD-related	Uncategorized			20	2.89017
Ct597	exbD	probable biopolymer transfer (tolR) protein	Uncategorized	Uncategorized: colicin import		0	0
Ct600	pal	peptidoglycan-associated lipoprotein	Cell envelope	cell envelope: membranes, lipoproteins and porins		2	1.06383
Ct601	papQ	conserved hypothetical protein (basic) (probable invasin repeat phosphatase)	Uncategorized			0	0
Ct602		Chlamydia-specific hypothetical protein (acidic)	Uncategorized	Uncategorized: Chlamydia-specific proteins		0	0
Ct603	ahpC	thiol specific antioxidant (tsa) peroxidase	Cellular processes	cellular processes: detoxification		2	1.02564
Ct606		conserved hypothetical protein	Nucleotide metabolism	Purines		1	0.478469
Ct608	uvrD	ATP dependent DNA helicase	DNA replication and repair			5	0.788644
Ct610		Chlamydia-specific hypothetical protein	Uncategorized	Uncategorized: Chlamydia-specific proteins	Uniprot: PqqC-like protein (Chlamydia protein associating with death domains) (CADD)	3	1.2987
Ct611		conserved hypothetical protein	Uncategorized			3	1.23457
Ct612	folA	dihydrofolate reductase	Cofactor biosynthesis	cofactor biosynthesis: folate		4	2.51572
Ct613	folKP	dihydropterin pyrophosphokinase/dihydropteroate synthase	Cofactor biosynthesis	cofactor biosynthesis: folate		10	2.22222
Ct614	folB	probable dihydroneopterin aldolase (DHNA)	Cofactor biosynthesis	cofactor biosynthesis: folate		1	0.806452
Ct615	rpoD	RNA polymerase sigma factor RpoD [sigma-66]	Transcription	transcription: DNA-dependent RNA polymerase		3	0.525394
Ct616		Chlamydia-specific hypothetical protein	Uncategorized	Uncategorized: Chlamydia-specific proteins		6	1.3986
Ct617	rpsT	3S ribosomal protein S2	Translation	translation: ribosomal proteins		0	0
Ct618		hypothetical protein	Uncategorized		Inclusion membrane protein	0	0
Ct619		Chlamydia-specific conserved hypothetical protein (acidic)	Uncategorized	Uncategorized: Chlamydia-specific proteins		7	0.798176
Ct621		Chlamydia-specific hypothetical protein	Uncategorized	Uncategorized: Chlamydia-specific proteins		3	0.360577
Ct622		conserved hypothetical protein (acidic)	Uncategorized		Uniprot: CHLPN 76kDa Homolog	1	0.15456
Ct623		Chlamydia-specific hypothetical protein	Uncategorized	Uncategorized: Chlamydia-specific proteins	Uniprot: CHLPN 76kDa Homolog	13	3.00926
Ct624	murJ	MviN virulence factor	Cell envelope	cell envelope: peptidoglycan		9	1.6791
Ct625	nfo	endonuclease IV	DNA replication and repair			3	1.04167
Ct626	rpsD	3S ribosomal protein S4	Translation	translation: ribosomal proteins		0	0
Ct627		conserved hypothetical protein	Uncategorized			4	1.22324
Ct628	ispA	geranylgeranyl pyrophosphate synthase	Cofactor biosynthesis	cofactor biosynthesis: ubiquinone and quinones		2	0.687285
Ct630	tctD	DNA-binding response regulator; possible signal transduction regulatory protein	Regulatory functions			2	0.881057
Ct631		hypothetical protein	Uncategorized			0	0
Ct632		Chlamydia-specific hypothetical protein	Uncategorized	Uncategorized: Chlamydia-specific proteins		3	0.567108
Ct633	hemB	delta-Aminolevulinic acid dehydratase	Cofactor biosynthesis	cofactor biosynthesis: heme and porphyrin		5	1.47929
Ct634	nqrA	Na+-translocating NADH-ubiquinone oxidoreductase alpha chain	Cofactor biosynthesis	cofactor biosynthesis: ubiquinone and quinones		1	0.215054
Ct636	greA	transcription elongation factor (GreA)	Transcription	transcription: transcription factors		11	1.53846
Ct637	tyrB	aromatic amino acid aminotransferase	Amino acid biosynthesis	amino acid biosynthesis: aromatic		4	1
Ct639	recB	exodeoxyribonuclease V beta chain	DNA replication and repair			9	0.877193
Ct640	recC	exodeoxyribonuclease V gamma chain	DNA replication and repair			9	0.896414
Ct642		conserved hypothetical protein (basic)	Uncategorized			8	2.95203
Ct643	topA	DNA topoisomerase I	DNA replication and repair			10	1.16686
Ct644	yohI	conserved hypothetical protein (probable NIFR3-like protein)	Uncategorized			3	0.898204
Ct646		Chlamydia-specific hypothetical protein	Uncategorized	Uncategorized: Chlamydia-specific proteins	Predicted integral membrane protein	8	1.74292
Ct647		Chlamydia-specific hypothetical protein (basic)	Uncategorized	Uncategorized: Chlamydia-specific proteins		10	5.20833
Ct650	recA	RecA protein	DNA replication and repair			1	0.284091
Ct651		Chlamydia-specific hypothetical protein	Uncategorized	Uncategorized: Chlamydia-specific proteins		9	1.48026
Ct652	recD_2	exonuclease V alpha subunit protein	DNA replication and repair			4	0.806452
Ct653	yhbG	ABC Transporter ATPase	Transport and binding	transport and binding: general		0	0
Ct655	kdsA	2-dehydro-3-deoxyphosphooctonate aldolase	Cell envelope	cell envelope: surface polysaccharides, lipopolysaccharides and antigens		3	1.11524
Ct659		conserved hypothetical protein (basic)	Uncategorized		Uniprot: UPF19 protein	0	0
Ct661	gyrB_2	DNA gyrase subunit B (topoisomerase)	DNA replication and repair			0	0
Ct663	csl2	Chlamydia-specific hypothetical protein (acidic)	Uncategorized	Uncategorized: Chlamydia-specific proteins	Type III secretion system, chaperone	1	0.75188
Ct664	cdsD	conserved hypothetical protein (acidic)	Uncategorized		Type III Secretion system, structurel component	2	0.241255
Ct665	cdsE	Chlamydia-specific hypothetical protein (basic)	Uncategorized	Uncategorized: Chlamydia-specific proteins	Type III Secretion system, chaperone	0	0
Ct666	cdsF	Chlamydia-specific hypothetical protein (acidic)	Uncategorized	Uncategorized: Chlamydia-specific proteins	Type III Secretion system, structurel component	0	0
Ct667	cdsG	Chlamydia-specific hypothetical protein (acidic)	Uncategorized	Uncategorized: Chlamydia-specific proteins	Type III Secretion system, chaperone	2	1.34228
Ct668		Chlamydia-specific hypothetical protein (acidic)	Uncategorized	Uncategorized: Chlamydia-specific proteins		2	0.896861
Ct669	cdsN	flagellar type ATPase (probable beta subunit)	Cellular processes	cellular processes: secretion	Type III Secretion system, structurel component	0	0
Ct671	cdsP	Chlamydia-specific hypothetical protein (acidic)	Uncategorized	Uncategorized: Chlamydia-specific proteins	Type III Secretion system, structurel component	1	0.353357
Ct672	cdsQ	conserved hypothetical protein (acidic)(possible FliN flagellar motor switch domain)	Cellular processes	cellular processes: secretion	Type III Secretion system, structurel component	3	0.80429
Ct674	cdsC	General secretion pathway precursor D protein (YopC translocation protein)	Cellular processes	cellular processes: secretion	Type III Secretion system, structurel component	5	0.542888
Ct675	mcsB	arginine kinase	Uncategorized			6	1.68539
Ct676		Chlamydia-specific hypothetical protein	Uncategorized	Uncategorized: Chlamydia-specific proteins	NCBI: Modulator of heat shock repressor CtsR, McsA - Signal transduction mechanisms	1	0.578035
Ct677	rrf	ribosome recycling factor	Translation	translation: ribosomal proteins		0	0
Ct678	pyrH	uridylate kinase	Nucleotide metabolism	Nucleotide metabolism: pyrimidines		0	0
Ct679	tsf	elongation factor TS (EF-TS)	Translation	translation: translation factors		1	0.35461
Ct680	rpsB	3S Ribosomal protein S2	Translation	translation: ribosomal proteins		3	1.06383
Ct681	ompA	major outer membrane protein (MOMP)	Cell envelope	cell envelope: membranes, lipoproteins and porins		7	1.78117
Ct683		O-linked GlcNAc transferase	Uncategorized			5	1.49254
Ct684		conserved hypothetical protein (possible ABC transporter associated protein)	Transport and binding	transport and binding: amino acids, peptides and amines	Uniprot: ABC Transporter ATPase	5	1.0352
Ct685		ABC transporter ATPAse	Transport and binding	transport and binding: amino acids, peptides and amines		1	0.392157
Ct686		conserved hypothetical protein (possible ABC transporter related membrane protein)	Transport and binding	transport and binding: amino acids, peptides and amines	Uniprot: ABC Transporter Membrane Protein	6	1.51899
Ct688	parB	Possible involvement in plasmid partitioning	Cellular processes	cellular processes: cell division		1	0.355872
Ct689	dppF	oligopeptide transport ATP-binding protein	Transport and binding	transport and binding: amino acids, peptides and amines		1	0.362319
Ct690	dppD	dipeptide transport ATP-binding protein	Transport and binding	transport and binding: amino acids, peptides and amines		1	0.311526
Ct691		conserved hypothetical protein (acidic)	Uncategorized			1	0.446429
Ct693	pgk	phosphoglycerate kinase	Energy metabolism	energy metabolism: glycolysis and gluconeogenesis	KEGG: Carbohydrate metabolism	2	0.496278
Ct694		hypothetical protein	Uncategorized			1	0.309598
Ct695		Chlamydia-specific hypothetical protein	Uncategorized	Uncategorized: Chlamydia-specific proteins		3	0.753769
Ct696		Chlamydia-specific hypothetical protein	Uncategorized	Uncategorized: Chlamydia-specific proteins		6	1.53061
Ct699	psd	phosphatidylserine decarboxylase	Lipid metabolism			1	0.332226
Ct701	secA	preprotein translocase subunit A protein	Cellular processes	cellular processes: secretion		8	0.825593
Ct703	der	THDF/YPHC-related GTPase	Uncategorized			3	0.612245
Ct704	pcnB_2	poly(A) polymerase	Transcription	transcription: RNA modification		4	0.97561
Ct705	clpX	ATP-dependent ClpX-related protease	Translation	translation: proteases		0	0
Ct706	clpP2	ATP-dependent ClpP endopeptidase subunit	Translation	translation: proteases		0	0
Ct707	tig	trigger factor -- peptidyl prolyl cis-trans isomerase	Cellular processes	cellular processes: secretion		1	0.226244
Ct708		probable helicase	Uncategorized			9	0.773861
Ct709	mreB	Rod shape determining protein MREB/HSP7 sugar kinase	Cellular processes	cellular processes: cell division		0	0
Ct710	pckG	phosphoenolpyruvate carboxykinase	Energy metabolism	energy metabolism: glycolysis and gluconeogenesis	KEGG: Carbohydrate metabolism	18	3.00501
Ct711		Chlamydia-specific conserved hypothetical protein (acidic)	Uncategorized	Uncategorized: Chlamydia-specific proteins		7	0.912647
Ct712		Chlamydia-specific conserved hypothetical protein	Uncategorized	Uncategorized: Chlamydia-specific proteins		2	0.512821
Ct713	ompB	outer membrane protein	Cell envelope	cell envelope: membranes, lipoproteins and porins		4	1.17647
Ct714	gpsA	glycerol-3-phosphate dehydrogenase	Lipid metabolism			2	0.598802
Ct720		conserved hypothetical nifU-like protein (acidic)	Uncategorized			3	1.15385
Ct722	gpmA	phosphoglycerate mutase	Energy metabolism	energy metabolism: glycolysis and gluconeogenesis	KEGG: Carbohydrate metabolism	4	1.76991
Ct723	yjbC	Conserved hypothetical protein (basic) (possible pseudouridylate synthetase)	Uncategorized			0	0
Ct727	zntA	Metal Transport P-type ATPase	Transport and binding	transport and binding: cations		4	0.60698
Ct728		Chlamydia-specific hypothetical protein	Uncategorized	Uncategorized: Chlamydia-specific proteins	Predicted inclusion membrane-like protein	4	1.6129
Ct729	serS	seryl-tRNA synthetase	Translation	translation: aminoacyl-tRNA synthetases		4	0.934579
Ct732	ribH	riboflavin synthase beta chain	Cofactor biosynthesis	cofactor biosynthesis: riboflavin		1	0.636943
Ct733		Chlamydia-specific hypothetical protein (basic)	Uncategorized	Uncategorized: Chlamydia-specific proteins		2	0.446429
Ct734		Chlamydia-specific hypothetical protein	Uncategorized	Uncategorized: Chlamydia-specific proteins	Uniprot: Probable lipoprotein CT_734	3	1.35747
Ct735	dagA_2	D-alanine/glycine permease	Transport and binding	transport and binding: amino acids, peptides and amines		5	1.0989
Ct736		conserved hypothetical protein (acidic)	Uncategorized		Uniprot: UPF98 protein CT_736	2	1.33333
Ct738	yycJ	conserved hypothetical protein (possible metal-dependent hydrolase)	Uncategorized			2	0.763359
Ct739	ftsK	cell division protein (ATPase)	Cellular processes	cellular processes: cell division		7	0.876095
Ct740	nqrF	Na+-translocating NADH-quinone reductase (possible phenolhydroxylase component)	Cofactor biosynthesis	cofactor biosynthesis: ubiquinone and quinones		8	1.85615
Ct741		conserved hypothetical protein (basic)	Cellular processes	cellular processes: secretion	KEGG: Bacterial secretion system	1	0.877193
Ct743	hctA	Hc1 histone analog	Cellular processes	cellular processes: chromosome-associated protein		0	0
Ct745	hemG	protoporphryninogen oxidase (PPO)	Cofactor biosynthesis	cofactor biosynthesis: heme and porphyrin		7	1.65094
Ct746	hemN_2	oxygen-independent coproporphryninogen III oxidase	Cofactor biosynthesis	cofactor biosynthesis: heme and porphyrin		4	0.875274
Ct747	hemE	uroporphyrinogen decarboxylase (UPD)	Cofactor biosynthesis	cofactor biosynthesis: heme and porphyrin		1	0.297619
Ct748	mfd	transcription repair coupling factor (TCRF) helicase	Transcription	transcription: transcription factors		4	0.370714
Ct749	alaS	alanyl-tRNA synthetase	Translation	translation: aminoacyl-tRNA synthetases		6	0.685714
Ct750	tktB	transketolase	Energy metabolism	energy metabolism: pentose phosphate cycle	KEGG: Carbohydrate metabolism	9	1.35135
Ct752	efp2	elongation factor P (EF-P)	Translation	translation: translation factors		2	1.05263
Ct754	icc	Icc-related protein, phosphohydrolase	Regulatory functions			3	1.03448
Ct755	groEL_3	6 kD chaperonin (GroEL-related) (Hsp6)	Cellular processes	cellular processes: chaperones		1	0.195312
Ct756	murF	N-acetylymuramoylalanyl-D-glutamate-2,6,-diaminopimelate-D-alanine-D-alanine ligase	Cell envelope	cell envelope: peptidoglycan		4	0.888889
Ct759	nlpD	conserved hypothetical protein (probable cell wall-binding protein) (basic)	Uncategorized			1	0.408163
Ct761	murG	GLCNAC transferase	Cell envelope	cell envelope: peptidoglycan		1	0.284091
Ct762	murC/ddl	MUR-NAc-L-alanine and D-alanine-D-alanine ligase (fusion protein)	Cell envelope	cell envelope: peptidoglycan		7	0.871731
Ct763		conserved hypothetical protein (acidic)	Uncategorized			0	0
Ct765	rsbV_2	anti-sigma factor/ sporulation-related protein	Transcription	transcription: transcription factors		1	0.909091
Ct766	miaA	tRNA isopentenylpyrophosphate transferase (IPP transferase)	Translation	translation: tRNA modification		5	1.59236
Ct768		conserved hypothetical protein	Uncategorized		NCBI: Chromosome segregation ATPase [Cell cycle control, cell division, chromosome partitioning];	4	0.711744
Ct769	ybeB	conserved hypothetical protein (acidic)(possible ybeB protein)	Uncategorized		NCBI: Ribosomal silencing factor RsfS	2	1.68067
Ct770	fabF	beta-ketoacyl-ACP synthase	Lipid metabolism			4	0.956938
Ct771		conserved hypothetical protein (acidic)(possible Mut-family pyrophosphorylase)	Uncategorized			2	1.33333
Ct772	ppa	inorganic pyrophosphatase (PPASE)	Central intermediary metabolism	central intermediary metabolism: phosphorus compounds		1	0.478469
Ct773	ldh	leucine dehydrogenase (possible glutamate dehydrogenase)	Amino acid biosynthesis	amino acid biosynthesis: valine, leucine, isoleucine		0	0
Ct775		Chlamydia-specific hypothetical protein (basic)(possible snGlycerol-3-P Acyltransferase)	Lipid metabolism			5	1.97628
Ct776	aas	2-acylglycerophosphoethanolamine acyltransferase	Lipid metabolism			5	0.931099
Ct780		protein disulfide isomerase	Uncategorized			4	2.43902
Ct781	lysS	lysyl tRNA synthetase	Translation	translation: aminoacyl-tRNA synthetases		3	0.570342
Ct782	cysS	cysteinyl tRNA synthetase	Translation	translation: aminoacyl-tRNA synthetases		5	1.04822
Ct783		conserved hypothetical protein (possible disulphide isomerase) (acidic)	Uncategorized			3	0.859599
Ct787	rpsN	3S ribosomal protein S14	Translation	translation: ribosomal proteins		1	0.990099
Ct788		Leader (6) peptide-periplasmic	Uncategorized	Uncategorized: Chlamydia-specific proteins		5	3.01205
Ct790		Chlamydia-specific hypothetical protein (acidic)	Uncategorized	Uncategorized: Chlamydia-specific proteins	NCBI: alkaline shock protein (Asp23) family	0	0
Ct791	uvrC	excinuclease ABC subunit C	DNA replication and repair			4	0.668896
Ct792	mutS	DNA mismatch repair protein	DNA replication and repair			3	0.365854
Ct794	dnaG	DNA primase	DNA replication and repair			5	0.840336
Ct796	glyQS	glycyl tRNA synthetase	Translation	translation: aminoacyl-tRNA synthetases		16	1.59521
Ct797	pgsA_2	phosphatidylglycerophosphate synthase	Lipid metabolism			2	0.990099
Ct798	glgA	glycogen synthase	Energy metabolism	energy metabolism: starch and sucrose metabolism	KEGG: Carbohydrate metabolism	3	0.632911
Ct799	rplY	5S ribosomal protein L25 (General stress protein CTC)	Translation	translation: ribosomal proteins		0	0
Ct800	pth	peptidyl-tRNA hydrolase	Translation	translation: translation factors		3	1.67598
Ct801	rpsF	3S ribosomal protein S6	Translation	translation: ribosomal proteins		1	0.892857
Ct802	rpsR	3S ribsomal protein S18	Translation	translation: ribosomal proteins		1	1.23457
Ct803	rplI	5S ribosomal protein L9	Translation	translation: ribosomal proteins		0	0
Ct806	ptr	Insulinase family/Protease III	Uncategorized			5	0.523013
Ct807	plsB	glycerol-3-phosphate-O-acyltransferase	Lipid metabolism			1	0.302115
Ct808	cafE	probable cytoplasmic axial filament protein/ribonuclease G	Cellular processes	cellular processes: cell division		2	0.390625
Ct810	rpmF	5S ribosomal protein L32	Translation	translation: ribosomal proteins		0	0
Ct811	plsX	PLSX-related fatty acid/phospholipid biosynthesis protein	Lipid metabolism			1	0.311526
Ct812	pmpD	outer membrane protein D	Cell envelope	cell envelope: membranes, lipoproteins and porins		10	0.653168
Ct814		Chlamydia-specific hypothetical protein (basic)	Uncategorized	Uncategorized: Chlamydia-specific proteins	NCBI: YtxH-like protein	2	1.50376
Ct815	glmM	phosphoglucomutase or phosphomannomutase	Energy metabolism	energy metabolism: glycolysis and gluconeogenesis	KEGG: Carbohydrate metabolism	1	0.218341
Ct816	glmS	glucosamine-fructose-6-phosphate aminotransferase	Cell envelope	cell envelope: peptidoglycan	KEGG: Carbohydrate metabolism	3	0.49505
Ct817	tyrP_1	tyrosine/tryptophan-specific transport protein	Transport and binding	transport and binding: amino acids, peptides and amines		11	2.76382
Ct818	tyrP_2	tyrosine/tryptophan specific transport protein	Transport and binding	transport and binding: amino acids, peptides and amines		9	2.267
Ct819		conserved hypothetical protein (integral membrane protein, possible permease)	Uncategorized	Uncategorized: conserved Uncategorized protein		6	2.52101
Ct820	ftsY	signal recognition particle	Cellular processes	cellular processes: secretion, cell division		1	0.352113
Ct821	sucC	succinyl-CoA synthetase beta subunit	Central intermediary metabolism	central intermediary metabolism: TCA cycle	KEGG: Carbohydrate metabolism	2	0.518135
Ct822	sucD	succinyl CoA synthetase alpha chain	Central intermediary metabolism	central intermediary metabolism: TCA cycle	KEGG: Carbohydrate metabolism	2	0.687285
Ct823	htrA	periplasmic serine protease	Translation	translation: proteases		1	0.201207
Ct824		probable metalloprotease	Translation	translation: proteases		4	0.410678
Ct827	nrdA	ribonucleoside diphosphate reductase alpha chain	Nucleotide metabolism	Nucleotide metabolism: deoxyribonucleotide metabolism		17	1.62369
Ct828	nrdB	ribonucleoside diphosphate reductase beta subunit	Nucleotide metabolism	Nucleotide metabolism: deoxyribonucleotide metabolism		7	2.02312
Ct831	murB	UDP-N-acetylmuramate dehydrogenase	Cell envelope	cell envelope: peptidoglycan	KEGG: Carbohydrate metabolism	0	0
Ct833	infC	translation initiation factor 3 (IF-3)	Translation	translation: translation factors		0	0
Ct834	rpmI	5S ribosomal protein L35	Translation	translation: ribosomal proteins		0	0
Ct835	rplT	5S ribosomal protein L2	Translation	translation: ribosomal proteins		2	1.62602
Ct836	pheS	phenylalanyl-tRNA synthetase alpha chain	Translation	translation: aminoacyl-tRNA synthetases		1	0.292398
Ct837		conserved hypothetical protein	Uncategorized			3	0.455927
Ct841	ftsH	FtsH-related ATPase protease	Cellular processes	cellular processes: cell division		7	0.766703
Ct842	pnp	polynucleotide phosphorylase (PNPase)	Transcription	transcription: RNA degradation		4	0.57554
Ct843	rpsO	3S ribosomal protein S15	Translation	translation: ribosomal proteins		0	0
Ct846		Chlamydia-specific hypothetical protein (basic)	Uncategorized	Uncategorized: Chlamydia-specific proteins		6	2.5641
Ct849.1		Chlamydia-specific hypothetical protein	Uncategorized	Uncategorized: Chlamydia-specific proteins		0	0
Ct855	fumC	fumarate hydratase class II	Central intermediary metabolism	central intermediary metabolism: TCA cycle	KEGG: Carbohydrate metabolism	1	0.215983
Ct856	ychM	Sulfate Transporter	Transport and binding	Transport and binding: Sulfur		7	1.23457
Ct857		hypothetical protein	Uncategorized			10	2.3753
Ct859	lytB	penicillin tolerance (LytB) protein	Uncategorized	Uncategorized: drug sensitivity		1	0.325733
Ct864	xerD	integrase/recombinase (XerD-related)	DNA replication and repair			2	0.666667
Ct865		Chlamydia-specific hypothetical protein (basic)	Uncategorized	Uncategorized: Chlamydia-specific proteins		4	1.21581
Ct869	pmpE	outer membrane protein E	Cell envelope	cell envelope: membranes, lipoproteins and porins		12	1.24481
Ct870	pmpF	outer membrane protein F	Cell envelope	cell envelope: membranes, lipoproteins and porins		12	1.16054
Ct871	pmpG	outer membrane protein G	Cell envelope	cell envelope: membranes, lipoproteins and porins		8	0.789733
Ct872	pmpH	outer membrane protein H	Cell envelope	cell envelope: membranes, lipoproteins and porins		9	0.885827
Ct874	pmpI	outer membrane protein I	Cell envelope	cell envelope: membranes, lipoproteins and porins		9	1.02506
Ct875		hypothetical protein	Uncategorized			7	1.18443
pGP1-D	pGP1-D	plasmid factor PGP1-D: DNA helicase	DNA replication and repair			2	0.443459
pGP2-D	pGP2-D	plasmid virulence factor PGP2-D	Uncategorized	Uncategorized: Chlamydia-specific proteins		7	1.9943
pGP3-D	pGP3-D	plasmid virulence factor PGP3-D	Uncategorized	Uncategorized: Chlamydia-specific proteins		1	0.378788
pGP5-D	pGP5-D	plasmid virulence factor PGP5-D	Cellular processes	cellular processes: cell division		1	0.378788
pGP6-D	pGP6-D	plasmid virulence factor PGP6-D	Uncategorized	Uncategorized: Chlamydia-specific proteins		1	0.404858

## Sheet: RB>EB
Proteins with increased abundance in the RB form compared to the EB form
Ct no	Gene	Protein description	Functional category	Subcategory	Comments	No of Trp	Molar Trp %	RB/EB fold change	p value
Ct011		Chlamydia-specific hypothetical protein	Uncategorized	Uncategorized: Chlamydia-specific proteins		7	1.67464	3.20581	0.0068
Ct022	rpmE2	5S ribosomal protein L31	Translation	translation: ribosomal proteins		0	0	6.82229	0.0083
Ct026	rpsP	3S ribosomal S16 protein	Translation	translation: ribosomal proteins		2	1.72414	4.99158	0.0034
Ct039	dcd	deoxycytidine triphosphate deaminase	Nucleotide metabolism	Nucleotide metabolism: pyrimidines		2	1.05263	2.69872	0.0076
Ct041		Chlamydia-specific hypothetical protein (acidic)	Uncategorized	Uncategorized: Chlamydia-specific proteins		4	1.48148	2.52317	0.0073
Ct044	ssb	single strand DNA-binding protein (SSB)	DNA replication and repair			2	1.27389	2.86889	0.004
Ct066		Chlamydia-specific hypothetical protein (basic)	Uncategorized	Uncategorized: Chlamydia-specific proteins		1	0.632911	14.4865	0.0005
Ct076	smpB	small protein B (SMPB)	Uncategorized		Uniprot: SsrA-binding protein	1	0.662252	8.11104	0.0002
Ct118	incG	hypothetical protein	Uncategorized		Inclusion membrane protein	0	0	42.3893	< 0.0001
Ct119	incA	inclusion membrane protein A	Uncategorized	Uncategorized: Chlamydia-specific proteins	Inclusion membrane protein	0	0	16.0037	0.0346
Ct125	rplM	5S ribosomal protein L13	Translation	translation: ribosomal proteins		1	0.666667	5.04187	< 0.0001
Ct126	rpsI	3S ribosomal protein S9	Translation	translation: ribosomal proteins		0	0	4.36021	0.0009
Ct147		conserved hypothetical protein	Uncategorized		Inclusion membrane protein	13	0.89717	3.08274	0.0195
Ct180	tauB	ABC Transport ATPase (Nitrate/Fe)	Transport and binding	transport and binding: general		2	0.869565	5.19617	0.0002
Ct191		Chlamydia-specific hypothetical protein (basic)	Uncategorized	Uncategorized: Chlamydia-specific proteins		1	0.862069	31.0224	0.018
Ct198	oppA_3	ABC-type dipeptide transport protein	Transport and binding	transport and binding: amino acids, peptides and amines		8	1.5444	2.77572	0.0257
Ct209	leuS	leucyl-tRNA synthetase	Translation	translation: aminoacyl-tRNA synthetases		20	2.442	6.70109	0.0125
Ct213	rpiA	ribose 5-phosphate isomerase	Energy metabolism	energy metabolism: pentose phosphate cycle	KEGG: Carbohydrate metabolism	2	0.826446	3.78457	0.0085
Ct223		Chlamydia-specific conserved hypothetical protein	Uncategorized	Uncategorized: Chlamydia-specific proteins	Inclusion membrane protein	1	0.37037	4.87527	0.0034
Ct228		Chlamydia-specific conserved hypothetical protein (acidic)	Uncategorized	Uncategorized: Chlamydia-specific proteins	Inclusion membrane protein	1	0.510204	17.3321	0.0001
Ct229		hypothetical protein	Uncategorized		Inclusion membrane protein	0	0	9.30333	0.0032
Ct249		hypothetical protein	Uncategorized		Inclusion membrane protein	1	0.862069	18.6036	0.0031
Ct253		Chlamydia-specific hypothetical protein (basic)	Uncategorized	Uncategorized: Chlamydia-specific proteins		3	1.39535	3.24673	0.0053
Ct269	murE	N-acetylymuramoylalanyl-D-glutamate-2,6-diaminopimelate ligase	Cell envelope	cell envelope: peptidoglycan		1	0.207039	2.46484	0.0261
Ct275	dnaA2	DNAA replication protein	DNA replication and repair			3	0.659341	4.41557	0.0032
Ct290	ptsN_1	nitrogen regulatory IIa protein	Central intermediary metabolism	central intermediary metabolism: nitrogen metabolism	KEGG: Phosphotransferase system (PTS)	3	1.33333	4.83914	0.0017
Ct292	dut	deoxyuridine 5'-triphosphate nucleotidohydrolase (dUTPase)	Nucleotide metabolism	Nucleotide metabolism: pyrimidines		0	0	5.26095	0.0003
Ct298	radA	RadA-related DNA repair protein (sms)	DNA replication and repair			4	0.881057	9.76447	0.0004
Ct310	atpE	possible ATP synthase subunit E	Energy metabolism	energy metabolism: ATP-proton motive force		2	0.961538	3.6489	0.0034
Ct316	rplL	5S ribosomal protein L7/L12	Translation	translation: ribosomal proteins		1	0.769231	11.1893	0.0004
Ct317	rplJ	5S ribosomal protein L1	Translation	translation: ribosomal proteins		0	0	3.34042	0.0014
Ct318	rplA	5S ribosomal protein L1	Translation	translation: ribosomal proteins		1	0.431034	2.23364	0.0367
Ct319	rplK	5S ribosomal protein L11	Translation	translation: ribosomal proteins		0	0	3.37646	0.0016
Ct320	nusG	transcription antiterminator	Transcription	transcription: transcription factors		4	2.1978	3.82123	< 0.0001
Ct355		Chlamydia-specifc hypothetical protein	Uncategorized	Uncategorized: Chlamydia-specific proteins		3	0.849858	9.58328	0.0027
Ct361	dapA	dihydrodipicolinate synthase	Amino acid biosynthesis	amino acid biosynthesis: aspartate family		7	2.44755	9.04198	0.0069
Ct364	dapB	dihydropicolinate reductase	Amino acid biosynthesis	amino acid biosynthesis: aspartate family		0	0	4.94066	0.0211
Ct381	artJ	ABC transporter, probable solute binding protein	Transport and binding	transport and binding: amino acids, peptides and amines		3	1.16732	3.13257	0.0016
Ct406	nrdR	conserved hypothetical protein (basic)	Uncategorized			0	0	6.78846	0.0045
Ct438	rpsG	3S ribosomal protein S7	Translation	translation: ribosomal proteins		2	1.27389	3.19483	0.0055
Ct446	euo	Chlamydia-specific hypothetical protein (Ygt2-related)	Uncategorized	Uncategorized: Chlamydia-specific proteins	Uniprot: Uncharacterized protein CT_446 (EUO)	2	1.0929	184.596	0.0016
Ct455	murA	UDP-N-acetylglucosamine-1-carboxyvinyltransferase	Cell envelope	cell envelope: peptidoglycan	KEGG: Carbohydrate metabolism	5	1.12613	2.3874	0.0463
Ct487	yhhF	probable YhhF-related methylase	Uncategorized			0	0	2.12935	0.0487
Ct491	rho	transcription termination factor rho	Transcription	transcription: transcription factors		0	0	2.18818	0.0127
Ct498	gidA	glucose inhibited division protein A (oxidoreductase)	Cellular processes	cellular processes: cell division		2	0.327869	7.71617	0.008
Ct500	ndk	nucleoside diphosphate kinase	Nucleotide metabolism	Nucleotide metabolism: purines, pyrimidines		0	0	3.87952	0.002
Ct506	rplQ	5S ribosomal protein L17	Translation	translation: ribosomal proteins		0	0	3.43488	0.0003
Ct509	rpsM	3S ribosomal protein S13	Translation	translation: ribosomal proteins		0	0	5.29627	0.0021
Ct511	rplO	5S ribosomal protein L15	Translation	translation: ribosomal proteins		1	0.694444	3.6566	0.0054
Ct512	rpsE	3S ribosomal protein S5	Translation	translation: ribosomal proteins		0	0	3.41262	0.0007
Ct513	rplR	5S ribosomal protein L18	Translation	translation: ribosomal proteins		0	0	4.87466	0.0009
Ct514	rplF	5S ribosomal protein L6	Translation	translation: ribosomal proteins		1	0.546448	2.7894	0.0015
Ct516	rplE	5S ribosomal protein L5	Translation	translation: ribosomal proteins		1	0.555556	4.70446	< 0.0001
Ct518	rplN	5S ribosomal protein L14	Translation	translation: ribosomal proteins		0	0	3.55453	0.0073
Ct521	rplP	5S ribosomal protein L16	Translation	translation: ribosomal proteins		3	2.17391	4.47108	0.0006
Ct525	rplB	5S ribosomal protein L2	Translation	translation: ribosomal proteins		3	1.05634	2.22996	0.0159
Ct526	rplW	5S ribosomal protein L23	Translation	translation: ribosomal proteins		0	0	3.69436	0.028
Ct527	rplD	5S ribosomal protein L4	Translation	translation: ribosomal proteins		1	0.45045	2.52633	0.0178
Ct600	pal	peptidoglycan-associated lipoprotein	Cell envelope	cell envelope: membranes, lipoproteins and porins		2	1.06383	3.56815	0.001
Ct601	papQ	conserved hypothetical protein (basic) (probable invasin repeat phosphatase)	Uncategorized			0	0	143.527	0.0086
Ct603	ahpC	thiol specific antioxidant (tsa) peroxidase	Cellular processes	cellular processes: detoxification		2	1.02564	2.12329	0.0014
Ct608	uvrD	ATP dependent DNA helicase	DNA replication and repair			5	0.788644	4.01441	0.0061
Ct612	folA	dihydrofolate reductase	Cofactor biosynthesis	cofactor biosynthesis: folate		4	2.51572	6.90423	0.0038
Ct613	folKP	dihydropterin pyrophosphokinase/dihydropteroate synthase	Cofactor biosynthesis	cofactor biosynthesis: folate		10	2.22222	9.32561	0.0003
Ct618		hypothetical protein	Uncategorized		Inclusion membrane protein	0	0	24.6318	0.0001
Ct623		Chlamydia-specific hypothetical protein	Uncategorized	Uncategorized: Chlamydia-specific proteins	Uniprot: CHLPN 76kDa Homolog	13	3.00926	4.31255	0.0018
Ct626	rpsD	3S ribosomal protein S4	Translation	translation: ribosomal proteins		0	0	2.18505	0.0189
Ct646		Chlamydia-specific hypothetical protein	Uncategorized	Uncategorized: Chlamydia-specific proteins	Predicted integral membrane protein	8	1.74292	21.4658	0.0011
Ct647		Chlamydia-specific hypothetical protein (basic)	Uncategorized	Uncategorized: Chlamydia-specific proteins		10	5.20833	9.43423	0.019
Ct677	rrf	ribosome recycling factor	Translation	translation: ribosomal proteins		0	0	2.65943	0.0007
Ct679	tsf	elongation factor TS (EF-TS)	Translation	translation: translation factors		1	0.35461	3.60699	0.0112
Ct691		conserved hypothetical protein (acidic)	Uncategorized			1	0.446429	4.7163	< 0.0001
Ct703	der	THDF/YPHC-related GTPase	Uncategorized			3	0.612245	3.19553	0.0354
Ct707	tig	trigger factor -- peptidyl prolyl cis-trans isomerase	Cellular processes	cellular processes: secretion		1	0.226244	3.38095	0.0019
Ct723	yjbC	Conserved hypothetical protein (basic) (possible pseudouridylate synthetase)	Uncategorized			0	0	23.4602	0.0001
Ct745	hemG	protoporphryninogen oxidase (PPO)	Cofactor biosynthesis	cofactor biosynthesis: heme and porphyrin		7	1.65094	3.81236	0.0145
Ct752	efp2	elongation factor P (EF-P)	Translation	translation: translation factors		2	1.05263	3.11104	0.0087
Ct759	nlpD	conserved hypothetical protein (probable cell wall-binding protein) (basic)	Uncategorized			1	0.408163	6.88109	0.0045
Ct763		conserved hypothetical protein (acidic)	Uncategorized			0	0	15.0394	< 0.0001
Ct768		conserved hypothetical protein	Uncategorized		NCBI: Chromosome segregation ATPase [Cell cycle control, cell division, chromosome partitioning];	4	0.711744	2.45301	0.0282
Ct799	rplY	5S ribosomal protein L25 (General stress protein CTC)	Translation	translation: ribosomal proteins		0	0	3.88863	0.0007
Ct803	rplI	5S ribosomal protein L9	Translation	translation: ribosomal proteins		0	0	5.87649	< 0.0001
Ct812	pmpD	outer membrane protein D	Cell envelope	cell envelope: membranes, lipoproteins and porins		10	0.653168	4.03055	0.0004
Ct817	tyrP_1	tyrosine/tryptophan-specific transport protein	Transport and binding	transport and binding: amino acids, peptides and amines		11	2.76382	2.41655	0.0112
Ct833	infC	translation initiation factor 3 (IF-3)	Translation	translation: translation factors		0	0	3.04615	< 0.0001
Ct835	rplT	5S ribosomal protein L2	Translation	translation: ribosomal proteins		2	1.62602	7.61761	0.0029
Ct849.1		Chlamydia-specific hypothetical protein	Uncategorized	Uncategorized: Chlamydia-specific proteins		0	0	4.95597	0.0007
Ct874	pmpI	outer membrane protein I	Cell envelope	cell envelope: membranes, lipoproteins and porins		9	1.02506	2.0325	0.0334
pGP1-D	pGP1-D	plasmid factor PGP1-D: DNA helicase	DNA replication and repair			2	0.443459	4.02309	0.009
pGP2-D	pGP2-D	plasmid virulence factor PGP2-D	Uncategorized	Uncategorized: Chlamydia-specific proteins		7	1.9943	7.27982	0.0111

## Sheet: RB<EB
Proteins with decreased abundance in the RB form compared to the EB form
Ct no	Gene	Protein description	Functional category	Subcategory	Comments	No of Trp	Molar Trp %	RB/EB fold change	p value
Ct013	cydA	cytochrome oxidase D subunit I	Energy metabolism	energy metabolism: electron transport		15	3.36323	0.333802	0.0018
Ct045	pepA	Leucyl aminopeptidase	Translation	translation: proteases		4	0.801603	0.32969	0.001
Ct054	sucA	alpha-ketoglutarate dehydrogenase	Central intermediary metabolism	central intermediary metabolism: TCA cycle	KEGG: Carbohydrate metabolism	10	1.10497	0.0935468	0.0008
Ct088	sycE, Scc1	probable chaperone for type III pathway	Cellular processes	cellular processes: secretion	Type III secretion system, chaperone	1	0.684932	0.0338015	0.0069
Ct089	lcrE	putative regulatory molecule for type III pathway (low calcium response E)	Cellular processes	cellular processes: secretion	Inclusion membrane protein	0	0	0.0856547	0.0115
Ct090	lcrD, cdsV	cds2 membrane component of type III pathway (low calcium response protein D)	Cellular processes	cellular processes: secretion	Type III Secretion system, structurel component	5	0.706215	0.292855	0.004
Ct113	clpB	ClpB-related ATP-dependent protease	Cellular processes	cellular processes: chaperones		5	0.576701	0.298985	0.0037
Ct181		Chlamydia-specific hypothetical protein (acidic)	Uncategorized	Uncategorized: Chlamydia-specific proteins		4	1.69492	0.0702609	< 0.0001
Ct214		Chlamydia trachomatis-specific hypothetical protein (basic)	Uncategorized	Uncategorized: Chlamydia-specific proteins	Predicted inclusion membrane protein	4	0.731261	0.0859202	0.0058
Ct215	fbaB	fructose-bisphosphate aldolase class I (FBP aldolase)	Energy metabolism	energy metabolism: glycolysis and gluconeogenesis	KEGG: Carbohydrate metabolism	1	0.287356	0.313381	0.0412
Ct248	glgP	Glycogen phosphorylase	Energy metabolism	energy metabolism: starch and sucrose metabolism	KEGG: Carbohydrate metabolism	14	1.7199	0.267085	0.0061
Ct313	tal	transaldolase	Energy metabolism	energy metabolism: pentose phosphate cycle	KEGG: Carbohydrate metabolism	5	1.52905	0.419169	0.0057
Ct332	pyk	pyruvate kinase	Energy metabolism	energy metabolism: pyruvate metabolism, glycolysis and gluconeogenesis	KEGG: Carbohydrate metabolism	2	0.412371	0.456674	0.0209
Ct372	aaxA	Chlamydia-specific hypothetical protein (basic)	Transport and binding	transport and binding: amino acids, peptides and amines		7	1.51844	0.03728	0.0076
Ct373	aaxB	Chlamydia-specific hypothetical protein	Amino acid biosynthesis	amino acid biosynthesis: arginine, proline		4	2.05128	0.0742185	0.0056
Ct378	pgi	glucose-6-phosphate isomerase	Energy metabolism	energy metabolism: glycolysis and gluconeogenesis	KEGG: Carbohydrate metabolism	5	0.952381	0.133339	< 0.0001
Ct387		Chlamydia-specific hypothetical protein	Uncategorized	Uncategorized: Chlamydia-specific proteins		4	0.578871	0.195281	0.0034
Ct413	pmpB	outer membrane protein B	Cell envelope	cell envelope: membranes, lipoproteins and porins		10	0.570125	0.103433	< 0.0001
Ct424	rsbV_1	anti-sigma factor/sporulation-related protein	Transcription	transcription: transcription factors		0	0	0.107631	0.0013
Ct443	omcB	Chlamydia-specific cysteine-rich hypothetical outer membrane protein 6 kDa	Cell envelope	cell envelope: membranes, lipoproteins and porins		5	0.914077	0.0552263	0.0002
Ct559	cdsJ	Yop proteins translocation lipoprotein J	Cellular processes	cellular processes: secretion	Type III Secretion system, structurel component	5	1.53374	0.334536	0.0058
Ct565		Chlamydia-specific hypothetical protein	Uncategorized	Uncategorized: Chlamydia-specific proteins	Predicted inclusion membrane protein	2	1.36054	0.173205	0.0211
Ct574	pepP	Probable XAA-PRO aminopeptidase	Translation	translation: proteases		1	0.280899	0.351542	0.0138
Ct577		Chlamydia-specific hypothetical protein	Uncategorized	Uncategorized: Chlamydia-specific proteins		0	0	0.00835105	0.0106
Ct578	copB	Chlamydia-specific hypothetical protein (basic)	Cellular processes	cellular processes: secretion	Type III Secretion system, structurel component	2	0.410678	0.0968379	0.0059
Ct590		Chlamydia-specific hypothetical protein	Uncategorized	Uncategorized: Chlamydia-specific proteins		13	1.36268	0.206381	0.0122
Ct595	dsbD	probable thiol:disulfide interchange protein, DsbD-related	Uncategorized			20	2.89017	0.199819	0.0023
Ct602		Chlamydia-specific hypothetical protein (acidic)	Uncategorized	Uncategorized: Chlamydia-specific proteins		0	0	0.133996	0.0107
Ct630	tctD	DNA-binding response regulator; possible signal transduction regulatory protein	Regulatory functions			2	0.881057	0.0477037	0.0002
Ct659		conserved hypothetical protein (basic)	Uncategorized		Uniprot: UPF19 protein	0	0	0.0876322	0.0082
Ct664	cdsD	conserved hypothetical protein (acidic)	Uncategorized		Type III Secretion system, structurel component	2	0.241255	0.246015	< 0.0001
Ct666	cdsF	Chlamydia-specific hypothetical protein (acidic)	Uncategorized	Uncategorized: Chlamydia-specific proteins	Type III Secretion system, structurel component	0	0	0.149729	0.0018
Ct672	cdsQ	conserved hypothetical protein (acidic)(possible FliN flagellar motor switch domain)	Cellular processes	cellular processes: secretion	Type III Secretion system, structurel component	3	0.80429	0.134943	0.0017
Ct674	cdsC	General secretion pathway precursor D protein (YopC translocation protein)	Cellular processes	cellular processes: secretion	Type III Secretion system, structurel component	5	0.542888	0.132612	0.0007
Ct681	ompA	major outer membrane protein (MOMP)	Cell envelope	cell envelope: membranes, lipoproteins and porins		7	1.78117	0.385743	0.0086
Ct693	pgk	phosphoglycerate kinase	Energy metabolism	energy metabolism: glycolysis and gluconeogenesis	KEGG: Carbohydrate metabolism	2	0.496278	0.197187	0.0084
Ct694		hypothetical protein	Uncategorized			1	0.309598	0.190925	0.0071
Ct695		Chlamydia-specific hypothetical protein	Uncategorized	Uncategorized: Chlamydia-specific proteins		3	0.753769	0.0721215	0.0003
Ct710	pckG	phosphoenolpyruvate carboxykinase	Energy metabolism	energy metabolism: glycolysis and gluconeogenesis	KEGG: Carbohydrate metabolism	18	3.00501	0.223601	0.0187
Ct713	ompB	outer membrane protein	Cell envelope	cell envelope: membranes, lipoproteins and porins		4	1.17647	0.0861765	0.0018
Ct765	rsbV_2	anti-sigma factor/ sporulation-related protein	Transcription	transcription: transcription factors		1	0.909091	0.239554	0.0011
Ct780		protein disulfide isomerase	Uncategorized			4	2.43902	0.119038	0.0051
Ct814		Chlamydia-specific hypothetical protein (basic)	Uncategorized	Uncategorized: Chlamydia-specific proteins	NCBI: YtxH-like protein	2	1.50376	0.084995	0.0113
Ct814.1		Chlamydia-specific hypothetical protein (basic)	Uncategorized	Uncategorized: Chlamydia-specific proteins		3	2.5	0.0310878	0.0016
Ct836	pheS	phenylalanyl-tRNA synthetase alpha chain	Translation	translation: aminoacyl-tRNA synthetases		1	0.292398	0.229222	0.0086
Ct849		Chlamydia-specific conserved hypothetical protein (acidic)	Uncategorized	Uncategorized: Chlamydia-specific proteins		0	0	0.0564761	< 0.0001
Ct869	pmpE	outer membrane protein E	Cell envelope	cell envelope: membranes, lipoproteins and porins		12	1.24481	0.0814399	0.005
Ct870	pmpF	outer membrane protein F	Cell envelope	cell envelope: membranes, lipoproteins and porins		12	1.16054	0.0972411	0.0055
Ct871	pmpG	outer membrane protein G	Cell envelope	cell envelope: membranes, lipoproteins and porins		8	0.789733	0.123721	0.0006
Ct872	pmpH	outer membrane protein H	Cell envelope	cell envelope: membranes, lipoproteins and porins		9	0.885827	0.0823224	< 0.0001
Ct875		hypothetical protein	Uncategorized			7	1.18443	0.141636	0.0017

## Sheet: ARB>EB
Proteins with increased abundance in the ARB form compared to the EB form
Ct no	Gene	Protein description	Functional category	Subcategory	Comments	No of Trp	Molar Trp %	ARB/EB fold change	p value
Ct011		Chlamydia-specific hypothetical protein	Uncategorized	Uncategorized: Chlamydia-specific proteins		7	1.67464	2.94436	0.0089
Ct015	phoH	probable PhoH-like protein (ATPase)	Uncategorized			2	0.460829	2.54021	0.0105
Ct022	rpmE2	5S ribosomal protein L31	Translation	translation: ribosomal proteins		0	0	4.17007	0.0345
Ct026	rpsP	3S ribosomal S16 protein	Translation	translation: ribosomal proteins		2	1.72414	3.64994	0.0121
Ct039	dcd	deoxycytidine triphosphate deaminase	Nucleotide metabolism	Nucleotide metabolism: pyrimidines		2	1.05263	2.22063	0.0273
Ct041		Chlamydia-specific hypothetical protein (acidic)	Uncategorized	Uncategorized: Chlamydia-specific proteins		4	1.48148	2.56075	0.0086
Ct044	ssb	single strand DNA-binding protein (SSB)	DNA replication and repair			2	1.27389	3.5842	0.0016
Ct064	lepA	GTP-binding protein (possible membrane protein)	Uncategorized			2	0.332226	3.22674	0.0003
Ct066		Chlamydia-specific hypothetical protein (basic)	Uncategorized	Uncategorized: Chlamydia-specific proteins		1	0.632911	12.806	0.0007
Ct076	smpB	small protein B (SMPB)	Uncategorized		Uniprot: SsrA-binding protein	1	0.662252	14.6871	<0.0001
Ct102		Chlamydia-specific hypothetical protein (basic)	Uncategorized	Uncategorized: Chlamydia-specific proteins		1	0.653595	4.53054	0.0033
Ct118	incG	hypothetical protein	Uncategorized		Inclusion membrane protein	0	0	32.3764	< 0.0001
Ct119	incA	inclusion membrane protein A	Uncategorized	Uncategorized: Chlamydia-specific proteins	Inclusion membrane protein	0	0	49.2903	0.0077
Ct123	accB	biotin carrier protein of acetyl-COA carboxylase (BCCP)	Lipid metabolism		KEGG: Carbohydrate metabolism	0	0	2.17313	0.003
Ct125	rplM	5S ribosomal protein L13	Translation	translation: ribosomal proteins		1	0.666667	3.37294	0.0005
Ct126	rpsI	3S ribosomal protein S9	Translation	translation: ribosomal proteins		0	0	3.31771	0.0032
Ct147		conserved hypothetical protein	Uncategorized		Inclusion membrane protein	13	0.89717	3.53025	0.0126
Ct170	trpB	tryptophan synthase beta subunit	Amino acid biosynthesis	amino acid biosynthesis: aromatic		2	0.510204	87.316	0.0026
Ct171	trpA	tryptophan synthase alpha chain	Amino acid biosynthesis	amino acid biosynthesis: aromatic		0	0	1060.32	< 0.0001
Ct180	tauB	ABC Transport ATPase (Nitrate/Fe)	Transport and binding	transport and binding: general		2	0.869565	5.91925	0.0001
Ct191		Chlamydia-specific hypothetical protein (basic)	Uncategorized	Uncategorized: Chlamydia-specific proteins		1	0.862069	17.6693	0.0248
Ct213	rpiA	ribose 5-phosphate isomerase	Energy metabolism	energy metabolism: pentose phosphate cycle	KEGG: Carbohydrate metabolism	2	0.826446	2.67446	0.0267
Ct221	yqfU	conserved hypothetical protein (related to YqfU-BACSU)	Uncategorized			5	1.67785	3.3254	0.0095
Ct223		Chlamydia-specific conserved hypothetical protein	Uncategorized	Uncategorized: Chlamydia-specific proteins	Inclusion membrane protein	1	0.37037	7.12117	0.001
Ct228		Chlamydia-specific conserved hypothetical protein (acidic)	Uncategorized	Uncategorized: Chlamydia-specific proteins	Inclusion membrane protein	1	0.510204	14.7224	0.0002
Ct229		hypothetical protein	Uncategorized		Inclusion membrane protein	0	0	6.36858	0.0074
Ct249		hypothetical protein	Uncategorized		Inclusion membrane protein	1	0.862069	6.55109	0.0246
Ct253		Chlamydia-specific hypothetical protein (basic)	Uncategorized	Uncategorized: Chlamydia-specific proteins		3	1.39535	4.0646	0.0027
Ct269	murE	N-acetylymuramoylalanyl-D-glutamate-2,6-diaminopimelate ligase	Cell envelope	cell envelope: peptidoglycan		1	0.207039	4.61789	0.0018
Ct275	dnaA2	DNAA replication protein	DNA replication and repair			3	0.659341	3.62781	0.0058
Ct290	ptsN_1	nitrogen regulatory IIa protein	Central intermediary metabolism	central intermediary metabolism: nitrogen metabolism	KEGG: Phosphotransferase system (PTS)	3	1.33333	6.77239	0.0007
Ct292	dut	deoxyuridine 5'-triphosphate nucleotidohydrolase (dUTPase)	Nucleotide metabolism	Nucleotide metabolism: pyrimidines		0	0	4.32817	0.0007
Ct298	radA	RadA-related DNA repair protein (sms)	DNA replication and repair			4	0.881057	11.3485	0.0003
Ct316	rplL	5S ribosomal protein L7/L12	Translation	translation: ribosomal proteins		1	0.769231	7.99341	0.001
Ct317	rplJ	5S ribosomal protein L1	Translation	translation: ribosomal proteins		0	0	3.22295	0.0017
Ct318	rplA	5S ribosomal protein L1	Translation	translation: ribosomal proteins		1	0.431034	2.7388	0.0109
Ct319	rplK	5S ribosomal protein L11	Translation	translation: ribosomal proteins		0	0	4.91785	0.0004
Ct320	nusG	transcription antiterminator	Transcription	transcription: transcription factors		4	2.1978	2.22979	0.0002
Ct334	dnaX_2	DNA polymerase III subunits gamma and tau	DNA replication and repair			0	0	84.8352	0.0019
Ct364	dapB	dihydropicolinate reductase	Amino acid biosynthesis	amino acid biosynthesis: aspartate family		0	0	17.424	0.0008
Ct381	artJ	ABC transporter, probable solute binding protein	Transport and binding	transport and binding: amino acids, peptides and amines		3	1.16732	4.25765	0.0004
Ct406	nrdR	conserved hypothetical protein (basic)	Uncategorized			0	0	18.9973	0.0006
Ct421		Chlamydia-specific hypothetical protein (basic)	Uncategorized	Uncategorized: Chlamydia-specific proteins		0	0	4.63678	0.013
Ct438	rpsG	3S ribosomal protein S7	Translation	translation: ribosomal proteins		2	1.27389	3.18712	0.0053
Ct446	euo	Chlamydia-specific hypothetical protein (Ygt2-related)	Uncategorized	Uncategorized: Chlamydia-specific proteins	Uniprot: Uncharacterized protein CT_446 (EUO)	2	1.0929	33.5723	0.0086
Ct455	murA	UDP-N-acetylglucosamine-1-carboxyvinyltransferase	Cell envelope	cell envelope: peptidoglycan	KEGG: Carbohydrate metabolism	5	1.12613	3.96873	0.0082
Ct487	yhhF	probable YhhF-related methylase	Uncategorized			0	0	2.98974	0.0099
Ct491	rho	transcription termination factor rho	Transcription	transcription: transcription factors		0	0	6.00697	0.0002
Ct497	dnaB	replicative DNA helicase	DNA replication and repair			0	0	2.78221	0.0004
Ct498	gidA	glucose inhibited division protein A (oxidoreductase)	Cellular processes	cellular processes: cell division		2	0.327869	11.0213	0.003
Ct506	rplQ	5S ribosomal protein L17	Translation	translation: ribosomal proteins		0	0	4.18858	0.0001
Ct509	rpsM	3S ribosomal protein S13	Translation	translation: ribosomal proteins		0	0	4.3063	0.0051
Ct511	rplO	5S ribosomal protein L15	Translation	translation: ribosomal proteins		1	0.694444	2.96639	0.0154
Ct512	rpsE	3S ribosomal protein S5	Translation	translation: ribosomal proteins		0	0	3.31472	0.0007
Ct513	rplR	5S ribosomal protein L18	Translation	translation: ribosomal proteins		0	0	3.828	0.0027
Ct514	rplF	5S ribosomal protein L6	Translation	translation: ribosomal proteins		1	0.546448	2.81288	0.0017
Ct516	rplE	5S ribosomal protein L5	Translation	translation: ribosomal proteins		1	0.555556	4.54608	0.0001
Ct518	rplN	5S ribosomal protein L14	Translation	translation: ribosomal proteins		0	0	2.48289	0.0372
Ct521	rplP	5S ribosomal protein L16	Translation	translation: ribosomal proteins		3	2.17391	5.32421	0.0003
Ct526	rplW	5S ribosomal protein L23	Translation	translation: ribosomal proteins		0	0	5.10227	0.0112
Ct527	rplD	5S ribosomal protein L4	Translation	translation: ribosomal proteins		1	0.45045	3.6836	0.0027
Ct528	rplC	5S ribosomal protein L3	Translation	translation: ribosomal proteins		0	0	3.87539	0.0049
Ct529		Chlamydia-specific hypothetical protein	Uncategorized	Uncategorized: Chlamydia-specific proteins	Inclusion membrane protein	0	0	5.06278	0.0078
Ct541	mip	FkbP-type peptidyl-prolyl cis-trans isomerase (MIP-like protein)	Translation	translation: protein modification		1	0.411523	3.36253	0.0066
Ct543	hisS	histidyl-tRNA synthetase	Translation	translation: aminoacyl-tRNA synthetases		5	1.16822	2.68261	0.012
Ct584		Chlamydia-specific hypothetical protein	Uncategorized	Uncategorized: Chlamydia-specific proteins		0	0	2.29931	0.0031
Ct600	pal	peptidoglycan-associated lipoprotein	Cell envelope	cell envelope: membranes, lipoproteins and porins		2	1.06383	2.65466	0.0051
Ct606		conserved hypothetical protein	Nucleotide metabolism	Purines		1	0.478469	12.2911	0.004
Ct608	uvrD	ATP dependent DNA helicase	DNA replication and repair			5	0.788644	5.23882	0.0024
Ct612	folA	dihydrofolate reductase	Cofactor biosynthesis	cofactor biosynthesis: folate		4	2.51572	4.96307	0.0099
Ct613	folKP	dihydropterin pyrophosphokinase/dihydropteroate synthase	Cofactor biosynthesis	cofactor biosynthesis: folate		10	2.22222	6.17729	0.0008
Ct618		hypothetical protein	Uncategorized		Inclusion membrane protein	0	0	62.9029	< 0.0001
Ct623		Chlamydia-specific hypothetical protein	Uncategorized	Uncategorized: Chlamydia-specific proteins	Uniprot: CHLPN 76kDa Homolog	13	3.00926	2.99606	0.007
Ct626	rpsD	3S ribosomal protein S4	Translation	translation: ribosomal proteins		0	0	3.75151	0.0017
Ct646		Chlamydia-specific hypothetical protein	Uncategorized	Uncategorized: Chlamydia-specific proteins	Predicted integral membrane protein	8	1.74292	11.2243	0.0044
Ct647		Chlamydia-specific hypothetical protein (basic)	Uncategorized	Uncategorized: Chlamydia-specific proteins		10	5.20833	8.92499	0.0203
Ct678	pyrH	uridylate kinase	Nucleotide metabolism	Nucleotide metabolism: pyrimidines		0	0	2.31463	0.0061
Ct691		conserved hypothetical protein (acidic)	Uncategorized			1	0.446429	4.46644	< 0.0001
Ct703	der	THDF/YPHC-related GTPase	Uncategorized			3	0.612245	9.7282	0.0015
Ct707	tig	trigger factor -- peptidyl prolyl cis-trans isomerase	Cellular processes	cellular processes: secretion		1	0.226244	4.26084	0.0009
Ct709	mreB	Rod shape determining protein MREB/HSP7 sugar kinase	Cellular processes	cellular processes: cell division		0	0	6.8414	0.0005
Ct723	yjbC	Conserved hypothetical protein (basic) (possible pseudouridylate synthetase)	Uncategorized			0	0	42.3881	< 0.0001
Ct735	dagA_2	D-alanine/glycine permease	Transport and binding	transport and binding: amino acids, peptides and amines		5	1.0989	6.796	0.0119
Ct745	hemG	protoporphryninogen oxidase (PPO)	Cofactor biosynthesis	cofactor biosynthesis: heme and porphyrin		7	1.65094	6.65394	0.0017
Ct759	nlpD	conserved hypothetical protein (probable cell wall-binding protein) (basic)	Uncategorized			1	0.408163	7.10738	0.0029
Ct763		conserved hypothetical protein (acidic)	Uncategorized			0	0	8.09991	0.0001
Ct768		conserved hypothetical protein	Uncategorized		NCBI: Chromosome segregation ATPase [Cell cycle control, cell division, chromosome partitioning];	4	0.711744	2.59891	0.0177
Ct790		Chlamydia-specific hypothetical protein (acidic)	Uncategorized	Uncategorized: Chlamydia-specific proteins	NCBI: alkaline shock protein (Asp23) family	0	0	2.91985	0.0028
Ct799	rplY	5S ribosomal protein L25 (General stress protein CTC)	Translation	translation: ribosomal proteins		0	0	6.03906	0.0002
Ct803	rplI	5S ribosomal protein L9	Translation	translation: ribosomal proteins		0	0	3.40739	< 0.0001
Ct812	pmpD	outer membrane protein D	Cell envelope	cell envelope: membranes, lipoproteins and porins		10	0.653168	2.76659	0.0021
Ct817	tyrP_1	tyrosine/tryptophan-specific transport protein	Transport and binding	transport and binding: amino acids, peptides and amines		11	2.76382	4.12336	0.001
Ct833	infC	translation initiation factor 3 (IF-3)	Translation	translation: translation factors		0	0	2.51532	< 0.0001
Ct835	rplT	5S ribosomal protein L2	Translation	translation: ribosomal proteins		2	1.62602	6.87948	0.0046
Ct849.1		Chlamydia-specific hypothetical protein	Uncategorized	Uncategorized: Chlamydia-specific proteins		0	0	2.99603	0.0054
pGP1-D	pGP1-D	plasmid factor PGP1-D: DNA helicase	DNA replication and repair			2	0.443459	105.011	< 0.0001
pGP2-D	pGP2-D	plasmid virulence factor PGP2-D	Uncategorized	Uncategorized: Chlamydia-specific proteins		7	1.9943	5.19584	0.0217

## Sheet: ARB<EB
Proteins with decreased abundance in the ARB form compared to the EB form
Ct no	Gene	Protein description	Functional category	Subcategory	Comments	No of Trp	Molar Trp %	ARB/EB fold change	p value
Ct013	cydA	cytochrome oxidase D subunit I	Energy metabolism	energy metabolism: electron transport		15	3.36323	0.310688	0.0013
Ct019	ileS	isoleucyl-tRNA synthetase	Translation	translation: aminoacyl-tRNA synthetases		25	2.41313	0.308565	0.0007
Ct045	pepA	Leucyl aminopeptidase	Translation	translation: proteases		4	0.801603	0.187989	0.0001
Ct054	sucA	alpha-ketoglutarate dehydrogenase	Central intermediary metabolism	central intermediary metabolism: TCA cycle	KEGG: Carbohydrate metabolism	10	1.10497	0.0889214	0.0006
Ct063	gnd	6-phosphogluconate dehydrogenase	Energy metabolism	energy metabolism: pentose phosphate cycle	KEGG: Carbohydrate metabolism	8	1.66667	0.215688	0.0005
Ct088	sycE, Scc1	probable chaperone for type III pathway	Cellular processes	cellular processes: secretion	Type III secretion system, chaperone	1	0.684932	0.00845037	0.0027
Ct090	lcrD, cdsV	cds2 membrane component of type III pathway (low calcium response protein D)	Cellular processes	cellular processes: secretion	Type III Secretion system, structurel component	5	0.706215	0.219841	0.0011
Ct099	trxB	NADPH thioredoxin reductase	Nucleotide metabolism	Nucleotide metabolism: deoxyribonucleotide metabolism		2	0.641026	0.351822	0.0085
Ct113	clpB	ClpB-related ATP-dependent protease	Cellular processes	cellular processes: chaperones		5	0.576701	0.438496	0.0264
Ct181		Chlamydia-specific hypothetical protein (acidic)	Uncategorized	Uncategorized: Chlamydia-specific proteins		4	1.69492	0.0702609	< 0.0001
Ct214		Chlamydia trachomatis-specific hypothetical protein (basic)	Uncategorized	Uncategorized: Chlamydia-specific proteins	Predicted inclusion membrane protein	4	0.731261	0.0664227	0.0039
Ct215	fbaB	fructose-bisphosphate aldolase class I (FBP aldolase)	Energy metabolism	energy metabolism: glycolysis and gluconeogenesis	KEGG: Carbohydrate metabolism	1	0.287356	0.197923	0.0108
Ct237	fabG	3-oxyacyl [acyl-carrier protein] reductase	Lipid metabolism			3	1.20968	0.285586	0.0032
Ct238	fabD	malonyl CoA-acyl carrier protein transacetylase	Lipid metabolism			2	0.649351	0.098996	0.011
Ct247	pdhC	pyruvate dehydrogenase E2 component (dihydrolipoamide acetyltransferase)	Energy metabolism	energy metabolism: glycolysis and gluconeogenesis	KEGG: Carbohydrate metabolism	2	0.4662	0.276669	0.002
Ct248	glgP	Glycogen phosphorylase	Energy metabolism	energy metabolism: starch and sucrose metabolism	KEGG: Carbohydrate metabolism	14	1.7199	0.34496	0.0227
Ct313	tal	transaldolase	Energy metabolism	energy metabolism: pentose phosphate cycle	KEGG: Carbohydrate metabolism	5	1.52905	0.186242	0.0002
Ct329	xseA	exodeoxyribonuclease VII large subunit	DNA replication and repair			4	0.775194	0.0445891	0.0042
Ct332	pyk	pyruvate kinase	Energy metabolism	energy metabolism: pyruvate metabolism, glycolysis and gluconeogenesis	KEGG: Carbohydrate metabolism	2	0.412371	0.334822	0.0045
Ct372	aaxA	Chlamydia-specific hypothetical protein (basic)	Transport and binding	transport and binding: amino acids, peptides and amines		7	1.51844	0.0554377	0.0266
Ct373	aaxB	Chlamydia-specific hypothetical protein	Amino acid biosynthesis	amino acid biosynthesis: arginine, proline		4	2.05128	0.0185546	0.0019
Ct376	mdh	malate dehydrogenase	Central intermediary metabolism	central intermediary metabolism: TCA cycle	KEGG: Carbohydrate metabolism	5	1.53374	0.197279	0.0023
Ct378	pgi	glucose-6-phosphate isomerase	Energy metabolism	energy metabolism: glycolysis and gluconeogenesis	KEGG: Carbohydrate metabolism	5	0.952381	0.109402	< 0.0001
Ct392		Chlamydia-specific hypothetical protein	Uncategorized	Uncategorized: Chlamydia-specific proteins		2	0.530504	0.00333831	0.0083
Ct413	pmpB	outer membrane protein B	Cell envelope	cell envelope: membranes, lipoproteins and porins		10	0.570125	0.115656	< 0.0001
Ct424	rsbV_1	anti-sigma factor/sporulation-related protein	Transcription	transcription: transcription factors		0	0	0.230503	0.0104
Ct432	glyA	serine hydroxymethyltransferase	Amino acid biosynthesis	amino acid biosynthesis: serine-glycine family		3	0.603622	0.412317	0.0122
Ct443	omcB	Chlamydia-specific cysteine-rich hypothetical outer membrane protein 6 kDa	Cell envelope	cell envelope: membranes, lipoproteins and porins		5	0.914077	0.0598622	0.0003
Ct505	gap	glyceraldehyde 3-phosphate dehydrogenase	Energy metabolism	energy metabolism: glycolysis and gluconeogenesis	KEGG: Carbohydrate metabolism	3	0.898204	0.197346	0.0051
Ct559	cdsJ	Yop proteins translocation lipoprotein J	Cellular processes	cellular processes: secretion	Type III Secretion system, structurel component	5	1.53374	0.452661	0.0313
Ct565		Chlamydia-specific hypothetical protein	Uncategorized	Uncategorized: Chlamydia-specific proteins	Predicted inclusion membrane protein	2	1.36054	0.0433011	0.0058
Ct574	pepP	Probable XAA-PRO aminopeptidase	Translation	translation: proteases		1	0.280899	0.291741	0.0062
Ct577		Chlamydia-specific hypothetical protein	Uncategorized	Uncategorized: Chlamydia-specific proteins		0	0	0.0137372	0.0226
Ct578	copB	Chlamydia-specific hypothetical protein (basic)	Cellular processes	cellular processes: secretion	Type III Secretion system, structurel component	2	0.410678	0.178025	0.0145
Ct599	tolB	tolB protein precursor	Uncategorized	Uncategorized: colicin import		5	1.16009	0.0208192	0.001
Ct630	tctD	DNA-binding response regulator; possible signal transduction regulatory protein	Regulatory functions			2	0.881057	0.162299	0.0026
Ct664	cdsD	conserved hypothetical protein (acidic)	Uncategorized		Type III Secretion system, structurel component	2	0.241255	0.379556	0.0005
Ct666	cdsF	Chlamydia-specific hypothetical protein (acidic)	Uncategorized	Uncategorized: Chlamydia-specific proteins	Type III Secretion system, structurel component	0	0	0.287968	0.0099
Ct672	cdsQ	conserved hypothetical protein (acidic)(possible FliN flagellar motor switch domain)	Cellular processes	cellular processes: secretion	Type III Secretion system, structurel component	3	0.80429	0.14837	0.0025
Ct674	cdsC	General secretion pathway precursor D protein (YopC translocation protein)	Cellular processes	cellular processes: secretion	Type III Secretion system, structurel component	5	0.542888	0.277597	0.0068
Ct681	ompA	major outer membrane protein (MOMP)	Cell envelope	cell envelope: membranes, lipoproteins and porins		7	1.78117	0.395376	0.009
Ct695		Chlamydia-specific hypothetical protein	Uncategorized	Uncategorized: Chlamydia-specific proteins		3	0.753769	0.0850665	0.0005
Ct710	pckG	phosphoenolpyruvate carboxykinase	Energy metabolism	energy metabolism: glycolysis and gluconeogenesis	KEGG: Carbohydrate metabolism	18	3.00501	0.0968755	0.005
Ct713	ompB	outer membrane protein	Cell envelope	cell envelope: membranes, lipoproteins and porins		4	1.17647	0.223381	0.0265
Ct765	rsbV_2	anti-sigma factor/ sporulation-related protein	Transcription	transcription: transcription factors		1	0.909091	0.259563	0.0015
Ct780		protein disulfide isomerase	Uncategorized			4	2.43902	0.0732987	0.0019
Ct796	glyQS	glycyl tRNA synthetase	Translation	translation: aminoacyl-tRNA synthetases		16	1.59521	0.326188	0.0298
Ct814		Chlamydia-specific hypothetical protein (basic)	Uncategorized	Uncategorized: Chlamydia-specific proteins	NCBI: YtxH-like protein	2	1.50376	0.113011	0.0134
Ct814.1		Chlamydia-specific hypothetical protein (basic)	Uncategorized	Uncategorized: Chlamydia-specific proteins		3	2.5	0.00777194	0.0006
Ct836	pheS	phenylalanyl-tRNA synthetase alpha chain	Translation	translation: aminoacyl-tRNA synthetases		1	0.292398	0.222172	0.0082
Ct849		Chlamydia-specific conserved hypothetical protein (acidic)	Uncategorized	Uncategorized: Chlamydia-specific proteins		0	0	0.0564761	< 0.0001
Ct869	pmpE	outer membrane protein E	Cell envelope	cell envelope: membranes, lipoproteins and porins		12	1.24481	0.106906	0.0074
Ct870	pmpF	outer membrane protein F	Cell envelope	cell envelope: membranes, lipoproteins and porins		12	1.16054	0.083013	0.0064
Ct871	pmpG	outer membrane protein G	Cell envelope	cell envelope: membranes, lipoproteins and porins		8	0.789733	0.227153	0.0035
Ct872	pmpH	outer membrane protein H	Cell envelope	cell envelope: membranes, lipoproteins and porins		9	0.885827	0.083293	< 0.0001
Ct875		hypothetical protein	Uncategorized			7	1.18443	0.173226	0.0032

## Sheet: ARB>RB
Proteins with increased abundance in the ARB form compared to the RB form
Ct no	Gene	Protein description	Functional category	Subcategory	Comments	No of Trp	Molar Trp %	RB/ARB fold change	p value
Ct015	phoH	probable PhoH-like protein (ATPase)	Uncategorized			2	0.460829	0.383687	0.0088
Ct064	lepA	GTP-binding protein (possible membrane protein)	Uncategorized			2	0.332226	0.369388	0.0007
Ct102		Chlamydia-specific hypothetical protein (basic)	Uncategorized	Uncategorized: Chlamydia-specific proteins		1	0.653595	0.286151	0.0065
Ct170	trpB	tryptophan synthase beta subunit	Amino acid biosynthesis	amino acid biosynthesis: aromatic		2	0.510204	0.00874485	0.0044
Ct171	trpA	tryptophan synthase alpha chain	Amino acid biosynthesis	amino acid biosynthesis: aromatic		0	0	0.00112026	< 0.0001
Ct334	dnaX_2	DNA polymerase III subunits gamma and tau	DNA replication and repair			0	0	0.0989959	0.0184
Ct364	dapB	dihydropicolinate reductase	Amino acid biosynthesis	amino acid biosynthesis: aspartate family		0	0	0.283554	0.0277
Ct387		Chlamydia-specific hypothetical protein	Uncategorized	Uncategorized: Chlamydia-specific proteins		4	0.578871	0.286744	0.0096
Ct421		Chlamydia-specific hypothetical protein (basic)	Uncategorized	Uncategorized: Chlamydia-specific proteins		0	0	0.0883908	0.0021
Ct491	rho	transcription termination factor rho	Transcription	transcription: transcription factors		0	0	0.364274	0.004
Ct497	dnaB	replicative DNA helicase	DNA replication and repair			0	0	0.414172	0.001
Ct501	ruvA	Holliday junction DNA helicase RuvA	DNA replication and repair			0	0	0.0736527	0.008
Ct590		Chlamydia-specific hypothetical protein	Uncategorized	Uncategorized: Chlamydia-specific proteins		13	1.36268	0.307416	0.0347
Ct595	dsbD	probable thiol:disulfide interchange protein, DsbD-related	Uncategorized			20	2.89017	0.357847	0.0187
Ct630	tctD	DNA-binding response regulator; possible signal transduction regulatory protein	Regulatory functions			2	0.881057	0.293925	0.0202
Ct703	der	THDF/YPHC-related GTPase	Uncategorized			3	0.612245	0.328481	0.0439
Ct709	mreB	Rod shape determining protein MREB/HSP7 sugar kinase	Cellular processes	cellular processes: cell division		0	0	0.199718	0.001
pGP1-D	pGP1-D	plasmid factor PGP1-D: DNA helicase	DNA replication and repair			2	0.443459	0.0383111	< 0.0001

## Sheet: ARB<RB
Proteins with decreased abundance in the ARB form compared to the RB form
Ct no	Gene	Protein description	Functional category	Subcategory	Comments	No of Trp	Molar Trp %	RB/ARB fold change	p value
Ct019	ileS	isoleucyl-tRNA synthetase	Translation	translation: aminoacyl-tRNA synthetases		25	2.41313	2.73096	0.0016
Ct063	gnd	6-phosphogluconate dehydrogenase	Energy metabolism	energy metabolism: pentose phosphate cycle	KEGG: Carbohydrate metabolism	8	1.66667	3.87073	0.0011
Ct099	trxB	NADPH thioredoxin reductase	Nucleotide metabolism	Nucleotide metabolism: deoxyribonucleotide metabolism		2	0.641026	2.83567	0.0108
Ct112	pepF	oligoendopeptidase (a metalloprotease)	Translation	translation: proteases		6	0.986842	2.78418	0.0093
Ct198	oppA_3	ABC-type dipeptide transport protein	Transport and binding	transport and binding: amino acids, peptides and amines		8	1.5444	3.10642	0.0112
Ct209	leuS	leucyl-tRNA synthetase	Translation	translation: aminoacyl-tRNA synthetases		20	2.442	5.45762	0.0171
Ct237	fabG	3-oxyacyl [acyl-carrier protein] reductase	Lipid metabolism			3	1.20968	2.11915	0.0484
Ct238	fabD	malonyl CoA-acyl carrier protein transacetylase	Lipid metabolism			2	0.649351	10.8899	0.0184
Ct247	pdhC	pyruvate dehydrogenase E2 component (dihydrolipoamide acetyltransferase)	Energy metabolism	energy metabolism: glycolysis and gluconeogenesis	KEGG: Carbohydrate metabolism	2	0.4662	2.40066	0.0142
Ct313	tal	transaldolase	Energy metabolism	energy metabolism: pentose phosphate cycle	KEGG: Carbohydrate metabolism	5	1.52905	2.25067	0.0093
Ct329	xseA	exodeoxyribonuclease VII large subunit	DNA replication and repair			4	0.775194	24.3196	0.0041
Ct355		Chlamydia-specifc hypothetical protein	Uncategorized	Uncategorized: Chlamydia-specific proteins		3	0.849858	7.36521	0.0046
Ct361	dapA	dihydrodipicolinate synthase	Amino acid biosynthesis	amino acid biosynthesis: aspartate family		7	2.44755	3.98845	0.0367
Ct500	ndk	nucleoside diphosphate kinase	Nucleotide metabolism	Nucleotide metabolism: purines, pyrimidines		0	0	2.07394	0.0282
Ct599	tolB	tolB protein precursor	Uncategorized	Uncategorized: colicin import		5	1.16009	45.0855	0.0016
Ct601	papQ	conserved hypothetical protein (basic) (probable invasin repeat phosphatase)	Uncategorized			0	0	24.4329	0.0382
Ct603	ahpC	thiol specific antioxidant (tsa) peroxidase	Cellular processes	cellular processes: detoxification		2	1.02564	3.16349	0.0001
Ct752	efp2	elongation factor P (EF-P)	Translation	translation: translation factors		2	1.05263	2.32167	0.0326
Ct796	glyQS	glycyl tRNA synthetase	Translation	translation: aminoacyl-tRNA synthetases		16	1.59521	3.77738	0.0159
Ct858		conserved hypothetical protein	Uncategorized		NCBI: Peptidase_S41	10	1.66389	73.0158	0.0071
Ct874	pmpI	outer membrane protein I	Cell envelope	cell envelope: membranes, lipoproteins and porins		9	1.02506	2.91489	0.0048
